# Supplementary material for: Transcriptomic profiling of clear cell renal cell carcinoma reveals age-dependent molecular signatures and clinical stratification patterns
Source: PLoS One. 2026 Mar 10;21(3):e0344424. doi: 10.1371/journal.pone.0344424 (PMC12974835; doi:10.1371/journal.pone.0344424)
Supplement: S1 Table — (XLSX) [file pone.0344424.s001.xlsx]

## Sheet: Sheet1
Gender	Age_Group	CAIX	CK7	Class
Male	≤45	Positive	Negative	B
Male	≤45	Positive	Positive	B
Female	≤45	Positive	Negative	B
Female	≤45	Positive	Positive	C
Male	≤45	Positive	Negative	B
Female	≤45	Positive	Negative	B
Male	≤45	N/A	N/A	B
Male	≤45	Positive	Positive	B
Male	≤45	Positive	Negative	B
Male	≤45	N/A	N/A	B
Male	≤45	Positive	Negative	B
Male	≤45	N/A	N/A	A
Male	≤45	N/A	N/A	A
Male	≤45	Positive	Negative	B
Male	>45	Positive	Negative	C
Male	>45	Positive	Negative	B
Female	>45	Positive	Negative	B
Male	>45	N/A	Negative	C
Male	>45	Positive	Negative	C
Male	>45	N/A	N/A	C
Male	>45	Positive	Negative	B
Male	>45	Positive	N/A	C
Female	>45	Positive	Negative	B
Female	>45	N/A	N/A	C
Male	>45	Positive	Positive	C
Male	>45	Positive	Negative	B
Male	>45	Positive	Negative	C
Male	>45	Positive	Negative	B
Male	>45	Negative	Negative	C
Male	>45	Positive	Negative	C
Male	>45	Positive	Positive	C
Male	>45	Positive	Negative	D
Female	>45	Positive	Negative	B
Male	>45	Positive	Positive	C
Female	>45	Positive	Negative	C
Female	>45	N/A	N/A	A
Female	>45	Positive	Negative	C
Male	>45	Positive	Negative	B
Male	>45	Positive	Negative	B
Male	>45	Positive	Negative	B
Male	>45	N/A	Negative	C
Male	>45	Positive	Negative	B
Male	>45	Positive	Negative	B
Male	>45	Positive	Negative	A
Female	>45	Positive	Positive	A
Male	>45	Positive	Positive	B
Male	>45	N/A	N/A	B
Female	>45	Positive	Negative	A
Male	>45	Positive	Negative	A
Male	>45	Positive	Negative	B
Female	>45	Positive	Negative	C
Male	≤45	Positive	Negative	C
Male	≤45	Positive	Negative	C
Male	≤45	Positive	Negative	C
Male	>45	Positive	Negative	C
Female	≤45	Positive	Negative	B
Female	≤45	Positive	Negative	B
Male	>45	N/A	N/A	B
Female	>45	Positive	Positive	B
Male	>45	N/A	N/A	B
Male	≤45	Positive	Negative	C
Male	≤45	Positive	Negative	A
Male	≤45	N/A	N/A	B
Male	≤45	Positive	Negative	B
Male	≤45	Positive	Positive	B
Female	>45	Positive	Negative	C
Female	≤45	Positive	Negative	B
Male	≤45	Positive	Negative	B
Female	>45	Positive	Negative	B
Male	>45	Positive	Negative	C
Male	≤45	Positive	Positive	B
Female	≤45	Positive	Negative	B
Female	>45	Positive	Negative	D
