# Supplementary material for: Transcriptomic profiling of clear cell renal cell carcinoma reveals age-dependent molecular signatures and clinical stratification patterns
Source: PLoS One. 2026 Mar 10;21(3):e0344424. doi: 10.1371/journal.pone.0344424 (PMC12974835; doi:10.1371/journal.pone.0344424)
Supplement: S2 Table — (XLSX) [file pone.0344424.s002.xlsx]

## Sheet: DEG_Age_young_vs_old
	baseMean	log2FoldChange	lfcSE	stat	pvalue	padj
ENSG00000142327.13	14.5608	25.9887	1.85771	13.9896	1.80306518343018e-44	2.15051584427717e-40
ENSG00000185839.3	13.5188	25.8271	1.88005	13.7375	6.05642646295058e-43	3.61174992118058e-39
ENSG00000164877.19	13.9526	25.8373	1.89492	13.6351	2.4770305183942e-42	9.84784766429587e-39
ENSG00000178038.17	22.4932	26.1337	1.94904	13.4085	5.39055783756907e-41	1.60732958321716e-37
ENSG00000211448.14	15.4151	25.9763	1.97662	13.1417	1.89818236796298e-39	4.5279242205389e-36
ENSG00000167608.12	14.1527	26.046	1.99709	13.042	7.05992813991844e-39	1.40339604874679e-35
ENSG00000248994.2	8.62396	25.3776	1.95807	12.9605	2.04984927853301e-38	3.49265033500903e-35
ENSG00000132819.17	23.1667	26.7035	2.09827	12.7265	4.21431701071841e-37	6.28301987335481e-34
ENSG00000181396.13	19.8642	25.6782	2.01931	12.7164	4.79740799233026e-37	6.35763168050256e-34
ENSG00000164062.13	15.0809	26.1276	2.06792	12.6347	1.35877798769321e-36	1.47328591447427e-33
ENSG00000129219.14	11.7246	25.7858	2.03966	12.6422	1.23556512824066e-36	1.47328591447427e-33
ENSG00000197858.12	21.1334	26.5791	2.21907	11.9776	4.65641225202016e-33	4.6280857441537e-30
ENSG00000182512.5	27.3818	26.286	2.24855	11.6902	1.42995296259416e-31	1.31192684498927e-28
ENSG00000123989.15	11.2339	25.7307	2.20344	11.6775	1.66095179161154e-31	1.41501228703934e-28
ENSG00000178163.8	13.8158	26.0105	2.24677	11.5768	5.40234933637512e-31	4.29558803566307e-28
ENSG00000123454.12	18.2576	26.3833	2.2878	11.5321	9.08574070561994e-31	6.77285183724557e-28
ENSG00000153093.21	12.6524	25.8897	2.30395	11.2371	2.6798923156022e-29	1.88018092048161e-26
ENSG00000033100.17	9.53416	25.5048	2.28703	11.1519	7.0084263821075e-29	4.64386119218867e-26
ENSG00000293442.1	14.764	26.0987	2.34417	11.1334	8.627220062664e-29	5.41562387828387e-26
ENSG00000184922.15	11.7341	25.7774	2.3232	11.0956	1.31721069071395e-28	7.85518595407262e-26
ENSG00000149582.16	11.5242	25.7532	2.33144	11.0461	2.29016895373075e-28	1.3007069100546e-25
ENSG00000165238.17	17.4228	25.1435	2.28754	10.9915	4.19863328248702e-28	2.27623178001012e-25
ENSG00000166257.10	10.782	25.6704	2.34983	10.9244	8.81417029549087e-28	4.5707221354052e-25
ENSG00000109854.14	23.2885	-25.5373	2.3452	-10.8892	1.29768590839368e-27	6.44895826225476e-25
ENSG00000158796.17	11.53	-24.205	2.22399	-10.8836	1.38022741364439e-27	6.58478894501465e-25
ENSG00000244464.2	23.4576	-25.5475	2.34902	-10.8758	1.50310147413982e-27	6.89518895464062e-25
ENSG00000125726.11	23.0594	-25.5212	2.36609	-10.7862	3.99957301579981e-27	1.76677434664609e-24
ENSG00000289406.1	10.8206	25.6649	2.38885	10.7436	6.34880027267025e-27	2.70436217329065e-24
ENSG00000142235.13	9.87217	25.5468	2.39963	10.6461	1.81764404501039e-26	7.47553121546168e-24
ENSG00000196517.13	10.2005	25.5886	2.40454	10.6418	1.90429463710986e-26	7.57084071226976e-24
ENSG00000149679.12	12.6248	25.8857	2.45306	10.5524	4.95217271618414e-26	1.9053085156751e-23
ENSG00000124702.19	11.9173	25.7844	2.44434	10.5486	5.15509057494457e-26	1.92139891523012e-23
ENSG00000111652.10	11.5755	25.7612	2.46005	10.4718	1.16383058467495e-25	4.20636587376306e-23
ENSG00000261236.8	11.7627	25.7842	2.48107	10.3923	2.68653430889426e-25	9.42420432417115e-23
ENSG00000166578.10	11.4241	25.7498	2.48019	10.3822	2.98879449067242e-25	1.01849576829285e-22
ENSG00000141933.9	10.8853	25.6731	2.4793	10.355	3.97235291544146e-25	1.31606258951306e-22
ENSG00000184619.8	8.89953	25.1596	2.43279	10.3419	4.55525232673413e-25	1.46839174326914e-22
ENSG00000185480.12	14.0934	26.0345	2.52501	10.3106	6.30777913915601e-25	1.97981267875563e-22
ENSG00000105737.10	8.36743	25.3311	2.45924	10.3004	7.01907210695489e-25	2.1465762312731e-22
ENSG00000100060.18	8.57884	25.3483	2.46907	10.2663	9.99280712651391e-25	2.97960526494829e-22
ENSG00000100865.15	11.2289	25.1782	2.46658	10.2077	1.83116761503187e-24	5.32691125475246e-22
ENSG00000254035.1	10.1828	25.5958	2.52003	10.1569	3.08652511481666e-24	8.76499643914721e-22
ENSG00000235292.2	17.0517	26.0487	2.56832	10.1423	3.58525843618815e-24	9.94450636474793e-22
ENSG00000134061.5	10.2844	25.598	2.53253	10.1077	5.1075700441964e-24	1.38449972538933e-21
ENSG00000223960.9	9.66458	25.5255	2.53428	10.0721	7.34004119643024e-24	1.94543714110719e-21
ENSG00000085514.16	15.4292	-24.9619	2.50011	-9.98434	1.78491772460092e-23	4.62798123941633e-21
ENSG00000029153.15	11.9985	25.8126	2.59367	9.95216	2.46771018813895e-23	6.26220838594325e-21
ENSG00000159069.14	12.7461	25.6542	2.57992	9.94379	2.68419545088276e-23	6.66966648805805e-21
ENSG00000135835.13	12.1618	25.8365	2.60108	9.933	2.99115635527926e-23	7.28071874477872e-21
ENSG00000188976.11	9.59538	25.4666	2.56952	9.91102	3.72838584335112e-23	8.89369159072977e-21
ENSG00000187123.15	11.3136	25.6946	2.62013	9.80661	1.05455642022039e-22	2.46621459293501e-20
ENSG00000185000.12	11.2104	25.7126	2.62806	9.78389	1.32042462713006e-22	3.02859702457313e-20
ENSG00000175592.9	11.0867	25.7098	2.64294	9.72773	2.29656229145077e-22	5.16813178304402e-20
ENSG00000158445.10	10.9502	25.6893	2.64651	9.70687	2.81847463998118e-22	6.22517537612139e-20
ENSG00000163159.15	11.0705	25.7085	2.65378	9.68749	3.40803504427204e-22	7.39047890418775e-20
ENSG00000174669.12	11.025	25.7027	2.65523	9.68002	3.66630757527572e-22	7.80858043755598e-20
ENSG00000154917.11	8.63723	25.3402	2.62645	9.64808	5.00861507296603e-22	1.02996124095286e-19
ENSG00000171763.20	6.96713	24.9305	2.58363	9.64943	4.94318521058284e-22	1.02996124095286e-19
ENSG00000132470.14	6.68625	25.0128	2.59665	9.63275	5.81509368793052e-22	1.17553597315165e-19
ENSG00000272970.5	8.31402	25.316	2.64726	9.56311	1.14266195127676e-21	2.27142151547965e-19
ENSG00000110719.11	15.7347	-24.9892	2.61585	-9.553	1.25990006675721e-21	2.46341444200218e-19
ENSG00000128283.7	6.08915	24.8864	2.63394	9.44836	3.44171002949531e-21	6.62085089061138e-19
ENSG00000259234.8	7.57416	25.1637	2.69032	9.35343	8.48503574432192e-21	1.6063654178179e-18
ENSG00000168256.18	12.3017	25.8467	2.76431	9.35014	8.75308387512949e-21	1.63121924029171e-18
ENSG00000236213.4	8.45105	22.9192	2.46679	9.29109	1.52713426469515e-20	2.80217390384908e-18
ENSG00000234185.2	7.439	25.1431	2.70881	9.28199	1.66349684474672e-20	3.0061404344385e-18
ENSG00000105171.10	7.39158	25.1564	2.73018	9.21419	3.13650780310732e-20	5.58345202502403e-18
ENSG00000289217.2	7.27089	25.1064	2.73601	9.17626	4.46324464296952e-20	7.82839983186728e-18
ENSG00000102934.10	8.9599	25.408	2.77973	9.14045	6.21952243970357e-20	1.07507600200499e-17
ENSG00000286846.1	5.62321	24.7477	2.7102	9.13131	6.76760038063943e-20	1.15310242485552e-17
ENSG00000267316.5	9.05124	25.4233	2.7875	9.12048	7.47931125570162e-20	1.25641894854582e-17
ENSG00000253944.1	6.52453	24.9645	2.77303	9.00261	2.20417679874529e-19	3.65128009425487e-17
ENSG00000163435.16	10.4269	25.6083	2.8654	8.93707	3.99632107181513e-19	6.45492334251432e-17
ENSG00000107281.10	10.5903	25.6352	2.86849	8.93683	4.00489919800503e-19	6.45492334251432e-17
ENSG00000225940.7	12.982	25.9154	2.92498	8.86003	7.99906501868834e-19	1.27206464637195e-16
ENSG00000100124.15	7.95227	25.2441	2.85526	8.84125	9.46504061458523e-19	1.48538867644945e-16
ENSG00000136444.10	12.8492	25.9092	2.93488	8.828	1.06560212138776e-18	1.65057616906387e-16
ENSG00000141858.12	10.1232	25.581	2.90148	8.81656	1.1803161393413e-18	1.80482443511842e-16
ENSG00000261659.2	7.8041	25.2208	2.88038	8.75604	2.02229929238949e-18	3.05315995700373e-16
ENSG00000287146.1	7.52108	25.1761	2.88873	8.71529	2.90008729005034e-18	4.3236676385538e-16
ENSG00000106327.13	11.4731	25.7471	2.98362	8.62949	6.16280733468243e-18	9.07454359021696e-16
ENSG00000241884.2	4.61465	24.5096	2.84379	8.61864	6.77566363079519e-18	9.85528538103589e-16
ENSG00000164951.16	5.67626	24.7749	2.88328	8.5926	8.50250174329346e-18	1.22179925653327e-15
ENSG00000126947.13	10.7832	25.5451	2.98364	8.56173	1.11181850040275e-17	1.57864991122662e-15
ENSG00000197614.11	9.85653	25.5392	2.98366	8.55968	1.13181883767106e-17	1.58814156198856e-15
ENSG00000165916.9	5.52898	24.764	2.894	8.55702	1.15822816064641e-17	1.60630084558485e-15
ENSG00000118094.12	9.09112	25.4366	2.98369	8.52521	1.52527770964812e-17	2.06793676372885e-15
ENSG00000185985.11	8.95161	25.4185	2.98158	8.52518	1.52576871977982e-17	2.06793676372885e-15
ENSG00000249087.9	7.04566	25.0771	2.94758	8.5077	1.77423528921973e-17	2.37767463983413e-15
ENSG00000187535.14	8.46991	25.3198	2.98372	8.48601	2.13852906089504e-17	2.83402623436612e-15
ENSG00000292309.1	8.18773	25.296	2.98373	8.478	2.29095810100458e-17	3.00266563414084e-15
ENSG00000234162.3	8.0706	25.2728	2.98373	8.47018	2.4500603438418e-17	3.17629018706534e-15
ENSG00000289439.2	7.89616	25.2446	2.98374	8.46071	2.65755809323078e-17	3.40824681483479e-15
ENSG00000283563.1	7.16652	25.1135	2.98378	8.41667	3.87325299238875e-17	4.91449877023623e-15
ENSG00000165046.13	6.86748	25.0572	2.9838	8.39774	4.5516761371976e-17	5.71450960930061e-15
ENSG00000075336.12	9.69071	-24.1675	2.88292	-8.38302	5.15880246036737e-17	6.40927468175016e-15
ENSG00000019102.12	6.57409	24.9983	2.98382	8.37794	5.38620322001984e-17	6.62280884589449e-15
ENSG00000189171.15	6.46315	24.9635	2.98383	8.36625	5.94812415474302e-17	7.2391098769e-15
ENSG00000166896.9	6.44144	24.9597	2.98383	8.36498	6.01269055598792e-17	7.24377376376443e-15
ENSG00000169710.9	6.32685	24.9469	2.98384	8.36066	6.23675113008396e-17	7.43857307285114e-15
ENSG00000040633.13	5.2132	24.6827	2.95456	8.35411	6.59278777316073e-17	7.78536433371168e-15
ENSG00000186198.4	6.33476	24.9088	2.98384	8.34791	6.94798161979464e-17	8.12437027247947e-15
ENSG00000128596.17	6.17532	24.9032	2.98385	8.34599	7.0620774461572e-17	8.17761142721523e-15
ENSG00000289156.2	6.07946	24.8769	2.98386	8.33717	7.60920934895506e-17	8.72122312220468e-15
ENSG00000167792.13	6.00958	24.8738	2.98387	8.3361	7.67777670689605e-17	8.72122312220468e-15
ENSG00000108639.8	5.96439	24.8681	2.98387	8.33416	7.80477144793132e-17	8.78184047730914e-15
ENSG00000115457.10	5.95697	24.8632	2.98387	8.33253	7.91298308757989e-17	8.8203877836977e-15
ENSG00000189320.9	5.94072	24.8511	2.98387	8.32848	8.18879121714045e-17	9.04330674507724e-15
ENSG00000148296.7	5.84237	24.8341	2.98388	8.32273	8.59565954356602e-17	9.40554416294605e-15
ENSG00000286888.1	5.71112	24.8018	2.98389	8.3119	9.41801206576402e-17	1.00867069655394e-14
ENSG00000150977.11	5.77842	24.8044	2.98389	8.31279	9.34764797342975e-17	1.00867069655394e-14
ENSG00000105254.12	5.67431	24.7998	2.9839	8.31123	9.47188044051661e-17	1.00867069655394e-14
ENSG00000133895.19	5.62147	24.7885	2.9839	8.30741	9.78128737732318e-17	1.02334574166082e-14
ENSG00000255621.1	5.68473	24.7895	2.9839	8.30777	9.75201772194911e-17	1.02334574166082e-14
ENSG00000230438.9	5.62008	24.7738	2.9839	8.30249	1.01953886149971e-16	1.05739478270496e-14
ENSG00000009765.15	5.46015	24.7478	2.98392	8.29372	1.09760699391687e-16	1.12854815659022e-14
ENSG00000168884.15	5.35054	24.7212	2.98393	8.28477	1.18336114209132e-16	1.20496930280147e-14
ENSG00000236714.3	5.7209	24.7182	2.98389	8.28389	1.19213865792381e-16	1.20496930280147e-14
ENSG00000250863.2	5.32304	24.7139	2.98393	8.28233	1.20791747707047e-16	1.21065813016971e-14
ENSG00000203434.2	5.22259	24.688	2.98394	8.27361	1.29968170705594e-16	1.29177531000469e-14
ENSG00000242802.9	5.20891	24.6836	2.98395	8.27213	1.31582749394049e-16	1.29701442315936e-14
ENSG00000100711.14	5.18753	24.6782	2.98395	8.27033	1.33591582987812e-16	1.30602197565216e-14
ENSG00000228857.3	5.18269	24.6749	2.98395	8.26921	1.34845692526934e-16	1.30756469493394e-14
ENSG00000147804.10	5.18473	24.6713	2.98395	8.268	1.36220749099594e-16	1.31024586654101e-14
ENSG00000261308.4	5.05344	24.6413	2.98396	8.25789	1.48267895313385e-16	1.41471294992219e-14
ENSG00000116898.12	5.0037	24.628	2.98397	8.25344	1.53904051636419e-16	1.44787181239e-14
ENSG00000177989.14	5.02103	24.6274	2.98397	8.25323	1.54170973567142e-16	1.44787181239e-14
ENSG00000076604.16	4.97427	24.6234	2.98397	8.25187	1.55940783435467e-16	1.4530513469022e-14
ENSG00000215915.10	4.80527	24.5661	2.984	8.23263	1.8315127438799e-16	1.68034249971197e-14
ENSG00000100652.5	4.78905	24.5672	2.984	8.23297	1.82626897088521e-16	1.68034249971197e-14
ENSG00000287378.1	4.67847	24.537	2.98401	8.22281	1.98785634447696e-16	1.80985974202876e-14
ENSG00000157653.12	4.56284	24.5026	2.98403	8.21123	2.18939474329666e-16	1.97825084115903e-14
ENSG00000079150.19	4.47736	24.4783	2.98404	8.20307	2.34320201407258e-16	2.10130604675517e-14
ENSG00000085465.13	6.16797	24.4713	2.98385	8.20125	2.37905049018346e-16	2.11753247734464e-14
ENSG00000159713.11	4.43792	24.4486	2.98405	8.1931	2.54574276905182e-16	2.24911659307267e-14
ENSG00000164488.12	4.30747	24.4255	2.98407	8.1853	2.71622260052342e-16	2.38208727620904e-14
ENSG00000279659.1	4.31117	24.4217	2.98407	8.18402	2.74520316472057e-16	2.38992979165126e-14
ENSG00000155366.17	4.23	24.3994	2.98408	8.17652	2.92168088546017e-16	2.52513680586112e-14
ENSG00000126254.12	5.02412	24.273	2.96999	8.17274	3.01466872731682e-16	2.58675927415163e-14
ENSG00000232648.4	4.12338	24.3668	2.9841	8.16553	3.2002437978365e-16	2.7070431047373e-14
ENSG00000180730.5	4.76447	24.3684	2.984	8.16634	3.17883132542055e-16	2.7070431047373e-14
ENSG00000125817.8	4.1924	24.3566	2.98409	8.16215	3.29121950134842e-16	2.76439260511145e-14
ENSG00000204899.6	4.04257	24.3442	2.98412	8.15793	3.40809643090237e-16	2.84254308610997e-14
ENSG00000123685.9	4.03364	24.3385	2.98412	8.15602	3.46257161956483e-16	2.86792303517707e-14
ENSG00000105383.15	4.04062	24.3218	2.98412	8.15041	3.6268880501934e-16	2.98330301894184e-14
ENSG00000258465.8	3.96432	24.3112	2.98413	8.14684	3.73566723512339e-16	3.05173308995319e-14
ENSG00000178057.15	3.94159	24.3071	2.98414	8.14544	3.7789370940048e-16	3.06608045715614e-14
ENSG00000223842.1	6.37105	24.2897	2.98384	8.14043	3.93860291633857e-16	3.17403493129528e-14
ENSG00000146232.17	3.8792	24.2889	2.98415	8.13931	3.97529131176061e-16	3.18210063593079e-14
ENSG00000145911.6	3.92447	24.2858	2.98414	8.13827	4.00953124117383e-16	3.18811194089868e-14
ENSG00000263862.2	3.86636	24.2823	2.98415	8.13709	4.04890002960842e-16	3.19809474524103e-14
ENSG00000205085.13	3.84592	24.2725	2.98416	8.13378	4.16092925467266e-16	3.26496073818953e-14
ENSG00000179409.11	3.82526	24.2536	2.98416	8.12743	4.38485026569546e-16	3.41817706659802e-14
ENSG00000167554.15	3.76866	24.243	2.98417	8.12384	4.51646004513942e-16	3.49791032197259e-14
ENSG00000119946.12	3.67364	24.2102	2.98419	8.1128	4.9467665319501e-16	3.80645705977863e-14
ENSG00000129968.17	3.65768	24.2047	2.9842	8.11094	5.02291722831959e-16	3.84027780654921e-14
ENSG00000285867.1	3.62189	24.1894	2.98421	8.10581	5.23965221158739e-16	3.98046700175814e-14
ENSG00000271662.1	6.54492	24.1724	2.98382	8.10114	5.44461988462982e-16	4.10999882050505e-14
ENSG00000138623.10	3.41942	24.1043	2.98426	8.07717	6.62890512406752e-16	4.97251266759455e-14
ENSG00000184210.6	4.58332	24.0809	2.98403	8.06995	7.0329033899386e-16	5.24258992073736e-14
ENSG00000277501.1	3.27598	24.055	2.9843	8.06051	7.5976298498975e-16	5.62838082110108e-14
ENSG00000249601.2	8.47962	-24.1201	2.99317	-8.05839	7.73037399218404e-16	5.6350144628941e-14
ENSG00000166902.5	3.29895	24.0477	2.98429	8.05811	7.74832205847768e-16	5.6350144628941e-14
ENSG00000225579.2	3.25185	24.05	2.9843	8.05882	7.70370572413684e-16	5.6350144628941e-14
ENSG00000164303.11	5.00017	23.9278	2.96982	8.05698	7.81994890009354e-16	5.65263821402519e-14
ENSG00000171497.5	3.26308	24.0369	2.9843	8.05445	7.98338653510264e-16	5.73601513278128e-14
ENSG00000104980.8	3.22671	24.0284	2.98431	8.05158	8.173110171481e-16	5.83716676738047e-14
ENSG00000175003.15	3.19097	24.0243	2.98432	8.05017	8.26779251899094e-16	5.86964055797648e-14
ENSG00000179136.8	4.94418	24.0149	2.98398	8.04796	8.41841919380362e-16	5.94121217304708e-14
ENSG00000116254.18	3.24056	23.9853	2.98431	8.03713	9.19635070135402e-16	6.40929444169055e-14
ENSG00000179627.10	3.10601	23.9838	2.98435	8.03652	9.24288290408966e-16	6.40929444169055e-14
ENSG00000102100.16	3.13498	23.9871	2.98434	8.03764	9.15842251159361e-16	6.40929444169055e-14
ENSG00000241224.8	3.03585	23.9578	2.98437	8.02776	9.92654477170316e-16	6.80424709724733e-14
ENSG00000100258.18	3.12548	23.9585	2.98434	8.02808	9.9011146789998e-16	6.80424709724733e-14
ENSG00000078596.11	5.10455	23.9457	2.98396	8.02481	1.01685741345176e-15	6.93031906870807e-14
ENSG00000006652.15	2.99307	23.9387	2.98439	8.0213	1.04628198141939e-15	7.09034385931198e-14
ENSG00000248265.2	2.98439	23.9261	2.98439	8.01707	1.08293205984207e-15	7.29724897047253e-14
ENSG00000188211.9	3.26455	23.9079	2.9843	8.01123	1.13565771263435e-15	7.60954468460103e-14
ENSG00000182511.12	2.98842	23.9061	2.98439	8.0104	1.14339229776081e-15	7.61856979630901e-14
ENSG00000204472.13	2.85703	23.8749	2.98444	7.99981	1.24615164773412e-15	8.25713927918046e-14
ENSG00000279608.1	2.94851	23.8686	2.9844	7.99778	1.26683920226285e-15	8.34784042286683e-14
ENSG00000224536.2	2.77047	23.8219	2.98447	7.98196	1.44033328940752e-15	9.43893139712283e-14
ENSG00000229539.2	2.6664	23.7738	2.98451	7.96573	1.64251309730614e-15	1.07050566729892e-13
ENSG00000071655.18	2.63212	23.766	2.98453	7.96306	1.67831111885838e-15	1.0878922127513e-13
ENSG00000010539.12	2.8891	23.7589	2.98442	7.96097	1.70699901325302e-15	1.10050687735507e-13
ENSG00000271584.2	4.40541	23.7515	2.98405	7.95947	1.72771677491835e-15	1.10787515991673e-13
ENSG00000129696.13	2.69414	23.7297	2.9845	7.95098	1.85047148998057e-15	1.18024457010686e-13
ENSG00000180758.12	2.50443	23.6983	2.98459	7.94021	2.01831826790747e-15	1.28045116921981e-13
ENSG00000196839.14	2.66974	23.6908	2.98451	7.93792	2.05604441520489e-15	1.29748368995496e-13
ENSG00000108826.16	2.74828	23.6795	2.98448	7.93421	2.11846414622282e-15	1.32983799326313e-13
ENSG00000288044.3	2.5772	23.6772	2.98455	7.93323	2.13511355544029e-15	1.33327221862494e-13
ENSG00000165617.16	2.50471	23.6711	2.98459	7.93113	2.17166308558474e-15	1.34903258446714e-13
ENSG00000143093.15	2.44368	23.6393	2.98462	7.92037	2.36805179097165e-15	1.46340692802689e-13
ENSG00000122035.7	2.36225	23.6103	2.98466	7.91056	2.5623613072414e-15	1.57532388203444e-13
ENSG00000175087.10	4.28297	23.6015	2.98407	7.90917	2.59119895198675e-15	1.58488358463313e-13
ENSG00000167861.16	2.31705	23.5946	2.98469	7.90521	2.67484641422222e-15	1.62769863175655e-13
ENSG00000179588.9	5.86515	-23.6164	2.99344	-7.88938	3.03699237561158e-15	1.83869076466595e-13
ENSG00000151948.12	2.2153	23.5236	2.98475	7.88126	3.24097801925798e-15	1.95228004220656e-13
ENSG00000257702.5	5.4551	-23.5196	2.99351	-7.85688	3.93808208367237e-15	2.36027663376685e-13
ENSG00000189376.12	5.3538	-23.4899	2.99353	-7.84692	4.26388345629546e-15	2.5427668991618e-13
ENSG00000104738.19	1.95013	23.3468	2.98494	7.82154	5.2183009209552e-15	3.09645149672799e-13
ENSG00000198142.5	3.4194	23.3253	2.98426	7.81612	5.44754856747106e-15	3.20063604749888e-13
ENSG00000168488.19	1.92042	23.332	2.98496	7.81652	5.4305484633199e-15	3.20063604749888e-13
ENSG00000113068.10	4.99571	-23.3913	2.9936	-7.81377	5.55033298547073e-15	3.24504027047595e-13
ENSG00000227896.2	1.8389	23.2651	2.98503	7.79391	6.49672680420842e-15	3.77982734603872e-13
ENSG00000126803.10	4.98732	23.2381	2.98397	7.78765	6.82692727575579e-15	3.95265833096793e-13
ENSG00000102109.9	4.70945	-23.3056	2.99366	-7.785	6.97145688856024e-15	4.01683895216706e-13
ENSG00000206344.8	4.68917	-23.3038	2.99366	-7.78438	7.00566027378425e-15	4.01713990795312e-13
ENSG00000165195.16	4.24396	-23.1687	2.99378	-7.73895	1.00241258996182e-14	5.72046648826537e-13
ENSG00000160213.10	4.12131	-23.1278	2.99381	-7.72519	1.11684812216882e-14	6.34316550147975e-13
ENSG00000288970.1	4.42325	-23.1142	2.99373	-7.72086	1.15543855339546e-14	6.53123963334014e-13
ENSG00000105327.18	2.66961	22.9482	2.98451	7.68908	1.48192076965168e-14	8.33720236775263e-13
ENSG00000183160.9	4.52567	-23.0044	2.9937	-7.68426	1.53886364039458e-14	8.61691391501697e-13
ENSG00000115085.15	3.4617	-22.8918	2.99405	-7.64576	2.07714188082563e-14	1.1576668790938e-12
ENSG00000167280.17	3.72789	-22.8818	2.99395	-7.64267	2.12755353562453e-14	1.18024795439041e-12
ENSG00000236682.4	3.82995	-22.72	2.99391	-7.58873	3.23058426053336e-14	1.78385085534173e-12
ENSG00000228775.8	3.16385	-22.6519	2.99419	-7.56526	3.87089913214102e-14	2.12756746308968e-12
ENSG00000078589.13	2.87263	-22.6278	2.99436	-7.55682	4.13043122406984e-14	2.25980060593949e-12
ENSG00000256546.4	2.81782	-22.5877	2.99439	-7.54334	4.58073059281073e-14	2.49472026394765e-12
ENSG00000158793.14	3.31158	-22.2893	2.99412	-7.44434	9.74303930616054e-14	5.28205590020804e-12
ENSG00000230876.8	99.3246	3.92088	0.548549	7.14774	8.82208282678399e-13	4.76113040158609e-11
ENSG00000135480.17	13.0839	11.3575	1.72154	6.59727	4.18784938353648e-11	2.24993151339818e-09
ENSG00000105676.14	20.6495	11.748	1.80637	6.50365	7.83942915806479e-11	4.19286419588514e-09
ENSG00000067445.22	21.9565	12.2785	1.99976	6.13998	8.25329164448244e-10	4.39450935016706e-08
ENSG00000092621.13	15.8744	10.3565	1.69556	6.10802	1.00874761803444e-09	5.34725904013191e-08
ENSG00000269994.3	93.4602	13.2515	2.24005	5.91575	3.30374320397003e-09	1.74352854839604e-07
ENSG00000110876.10	18.4139	11.3014	1.91718	5.89478	3.75170493699421e-09	1.97121518870176e-07
ENSG00000130811.12	13.6226	11.8109	2.02643	5.82843	5.59500654674254e-09	2.9268264510087e-07
ENSG00000269110.1	15.4541	-12.2595	2.14901	-5.7047	1.16549798617597e-08	6.07025959874272e-07
ENSG00000183484.12	28.8207	10.2808	1.82318	5.63893	1.71106409453677e-08	8.87298324153916e-07
ENSG00000100413.17	19.5249	10.4598	1.90987	5.47671	4.33310098680991e-08	2.23726820215073e-06
ENSG00000184012.14	22.3206	7.01593	1.28292	5.46872	4.53304342939232e-08	2.33041418027423e-06
ENSG00000285958.1	16.559	10.9034	2.05673	5.30132	1.14967412116573e-07	5.8850486022076e-06
ENSG00000286891.1	25.8427	-7.29235	1.37611	-5.29925	1.16281609606303e-07	5.92688358023236e-06
ENSG00000100897.18	16.1454	11.7172	2.2188	5.28086	1.28577558709411e-07	6.52572145841337e-06
ENSG00000178921.14	20.711	11.8153	2.25108	5.24875	1.53135859540628e-07	7.73920083364858e-06
ENSG00000137460.10	11.4263	10.988	2.20286	4.98808	6.09814183497188e-07	3.06888344581053e-05
ENSG00000171130.19	12.8806	11.2987	2.27259	4.97173	6.63565940971611e-07	3.32535755376824e-05
ENSG00000287097.1	8.27059	9.96385	2.01483	4.94526	7.60416510624404e-07	3.78594439838583e-05
ENSG00000064270.13	16.6469	10.2882	2.08056	4.9449	7.61823304781253e-07	3.78594439838583e-05
ENSG00000215374.6	12.4696	8.78542	1.78337	4.92629	8.38046833931529e-07	4.14746248477234e-05
ENSG00000256995.8	11.9356	6.61995	1.35097	4.90014	9.57667976221426e-07	4.71987849272436e-05
ENSG00000162526.7	13.0342	10.5312	2.15571	4.88525	1.0329868133208e-06	5.07013733435275e-05
ENSG00000287744.1	10.4417	7.06145	1.45373	4.85746	1.1890070462609e-06	5.81200288555484e-05
ENSG00000287732.1	15.5119	10.764	2.2301	4.82671	1.38810463145493e-06	6.7575199752502e-05
ENSG00000184216.15	26.1291	10.1061	2.1111	4.78714	1.69179016307428e-06	8.20243141259631e-05
ENSG00000102878.18	13.7121	12.0941	2.54675	4.74885	2.04573117952381e-06	9.87831408023501e-05
ENSG00000237844.2	12.5473	-8.46857	1.78934	-4.7328	2.21444522564019e-06	0.000106499
ENSG00000236303.4	8.04817	10.2965	2.21473	4.64907	3.33434051827484e-06	0.000159714
ENSG00000280441.3	8776.82	-2.14037	0.461104	-4.64183	3.45328657521591e-06	0.000164749
ENSG00000131242.18	7.40879	11.0885	2.3963	4.62733	3.70407091579206e-06	0.00017601
ENSG00000155393.14	9.25453	10.5008	2.28766	4.59018	4.42855973876417e-06	0.000209601
ENSG00000279762.3	12.9374	11.0228	2.40598	4.58142	4.61824718723674e-06	0.000217715
ENSG00000102882.12	12.2395	10.6281	2.33516	4.55134	5.33044700037469e-06	0.0002503
ENSG00000173786.17	34.5349	-8.34523	1.85424	-4.50063	6.77526865282561e-06	0.000316897
ENSG00000104972.16	10.6742	10.7473	2.39944	4.47907	7.4967925924898e-06	0.000349274
ENSG00000099785.11	15.3892	9.32395	2.12351	4.39082	1.12922803950259e-05	0.000524058
ENSG00000286221.1	11.9276	10.316	2.35169	4.38663	1.15119765693459e-05	0.000532184
ENSG00000180638.19	14.6679	-9.94363	2.27083	-4.37886	1.19301454079665e-05	0.000549385
ENSG00000163882.10	8.62262	10.1283	2.32097	4.3638	1.27820336636403e-05	0.000586351
ENSG00000244968.7	9.34862	9.45108	2.16841	4.35853	1.30937419652508e-05	0.000598349
ENSG00000254231.3	9.10106	11.1002	2.58881	4.28777	1.80477937867283e-05	0.000821588
ENSG00000151778.11	8.81721	10.5878	2.48839	4.2549	2.09139612760998e-05	0.000948444
ENSG00000238287.1	9.66395	10.9128	2.57033	4.24569	2.17917400168199e-05	0.000984508
ENSG00000247228.3	24.4884	-6.83784	1.63757	-4.17562	2.97180857373508e-05	0.00133754
ENSG00000137265.16	11.8684	10.2798	2.47458	4.15417	3.26468581615856e-05	0.00146383
ENSG00000181544.16	8.17601	9.30527	2.24693	4.14132	3.4531111362704e-05	0.00154252
ENSG00000250479.9	11.3375	-9.30779	2.25554	-4.12663	3.68120339878236e-05	0.00163827
ENSG00000178645.14	68.804	-2.18244	0.533442	-4.09124	4.29067883003074e-05	0.00190241
ENSG00000172361.6	5.52845	10.3949	2.55064	4.0754	4.59347056214783e-05	0.00202912
ENSG00000166477.13	9.98143	10.3386	2.53855	4.07265	4.64802510160853e-05	0.00204565
ENSG00000079557.5	9.79627	10.3113	2.54204	4.05633	4.98497655206533e-05	0.00218588
ENSG00000246375.5	10.3716	10.871	2.69898	4.02783	5.62946226790561e-05	0.00245944
ENSG00000286735.1	10.6721	10.7475	2.68892	3.99694	6.41652239155984e-05	0.00279306
ENSG00000104979.9	9.87799	9.36462	2.37869	3.93687	8.25504743203961e-05	0.00358029
ENSG00000196189.14	9.07191	10.1211	2.58898	3.90928	9.25707471557767e-05	0.00400033
ENSG00000233098.10	7.0098	8.5224	2.18406	3.90209	9.53676123453274e-05	0.00410632
ENSG00000125864.14	17.706	8.09955	2.07651	3.90056	9.5968816509929e-05	0.00411734
ENSG00000168447.11	7.55472	9.22817	2.4033	3.83979	0.000123139	0.00526408
ENSG00000146192.15	87.8028	-5.92586	1.55012	-3.82284	0.000131924	0.00561951
ENSG00000260027.5	10.2656	10.3633	2.71557	3.81626	0.000135489	0.00575082
ENSG00000243289.2	13.3776	6.76061	1.77303	3.81303	0.000137272	0.00580582
ENSG00000160072.20	9.95511	11.1023	2.91582	3.80762	0.000140311	0.0059134
ENSG00000270722.1	11.1638	-5.8445	1.54463	-3.78375	0.000154483	0.00648772
ENSG00000138829.14	7.55218	8.59384	2.27751	3.77334	0.000161074	0.00673617
ENSG00000104679.12	13.7184	7.38553	1.95766	3.77264	0.000161528	0.00673617
ENSG00000100385.15	6.10237	9.36458	2.5077	3.73434	0.00018821	0.00782155
ENSG00000146411.6	6.99191	10.3092	2.76151	3.73317	0.000189082	0.00783047
ENSG00000148488.17	6.05626	6.02832	1.62854	3.70167	0.000214182	0.00883928
ENSG00000160963.14	8.26384	7.91668	2.14448	3.69165	0.0002228	0.00916321
ENSG00000165948.11	10.6207	-11.0429	2.99304	-3.68951	0.000224689	0.00920916
ENSG00000130826.19	7.0215	7.96303	2.16434	3.6792	0.000233965	0.0095565
ENSG00000268981.5	913.765	-2.13705	0.58663	-3.64293	0.000269555	0.0109726
ENSG00000123815.13	6.53445	10.1709	2.7984	3.63454	0.000278479	0.0112973
ENSG00000205903.7	9.31036	8.95226	2.47631	3.61516	0.000300165	0.0121358
ENSG00000143469.21	4.87161	7.93597	2.22453	3.56747	0.00036044	0.0145235
ENSG00000249395.4	157.109	-3.9245	1.11597	-3.51669	0.000436966	0.0175478
ENSG00000115128.7	9.93689	8.0311	2.29929	3.49285	0.000477888	0.0191267
ENSG00000119574.13	6.09597	10.4072	2.98386	3.48784	0.000486935	0.0194237
ENSG00000167461.12	5.25932	10.3842	2.98394	3.48003	0.000501361	0.0199324
ENSG00000177151.5	5.09216	10.3212	2.96797	3.47754	0.000506028	0.0199848
ENSG00000134042.14	4.94999	8.57134	2.46429	3.47821	0.000504768	0.0199848
ENSG00000181322.15	5.76454	-10.3991	2.99346	-3.47393	0.000512892	0.020189
ENSG00000041515.16	5.45544	9.51441	2.74774	3.46263	0.000534916	0.0209866
ENSG00000253535.5	15.9673	-5.8766	1.69942	-3.458	0.000544197	0.0212808
ENSG00000109881.17	5.42834	-10.3132	2.99351	-3.44519	0.000570648	0.0222422
ENSG00000088727.14	7.36363	9.40749	2.73706	3.43708	0.000588013	0.0228444
ENSG00000182858.14	18.0778	7.64246	2.22513	3.43462	0.000593392	0.0229785
ENSG00000178381.12	3.93125	10.2289	2.98414	3.42775	0.000608602	0.0234155
ENSG00000021300.14	5.65173	9.89942	2.88774	3.42809	0.000607841	0.0234155
ENSG00000164363.10	16.6369	-5.9199	1.73789	-3.40637	0.000658333	0.0252474
ENSG00000136830.12	158.318	3.32848	0.984593	3.38056	0.000723378	0.027653
ENSG00000180481.11	4.23954	10.0759	2.98408	3.37655	0.000734014	0.0279699
ENSG00000136573.16	7.64148	9.84343	2.9164	3.3752	0.000737632	0.0280183
ENSG00000249715.13	3.47978	10.0548	2.98424	3.36929	0.000753628	0.028535
ENSG00000158220.14	5.27222	-10.0822	2.99354	-3.36799	0.000757192	0.0285792
ENSG00000196090.14	9.15163	4.78434	1.42337	3.36129	0.000775795	0.029189
ENSG00000286548.1	6.45737	8.8866	2.65118	3.35194	0.000802465	0.0300176
ENSG00000163975.14	6.55757	9.41164	2.80793	3.35181	0.000802853	0.0300176
ENSG00000162729.14	3.3379	9.99469	2.98428	3.34911	0.00081071	0.0302167
ENSG00000106683.15	8.7956	8.40661	2.51166	3.34703	0.00081681	0.0303492
ENSG00000142609.20	3.82169	9.91339	2.98416	3.322	0.000893747	0.0331047
ENSG00000196632.12	16.9321	5.50306	1.65734	3.32042	0.000898813	0.0331893
ENSG00000237714.1	3.12377	9.90041	2.98434	3.31745	0.000908435	0.0334411
ENSG00000269749.1	8.56439	7.81182	2.35555	3.31635	0.000912027	0.03347
ENSG00000101444.13	6.20181	9.33045	2.84167	3.28344	0.00102548	0.0375181
ENSG00000042813.8	5.29964	8.46169	2.58238	3.27671	0.00105026	0.0383071
ENSG00000226479.4	8.81078	-9.7731	2.99314	-3.26516	0.00109402	0.0397815
ENSG00000165568.18	2.36196	9.67151	2.98466	3.2404	0.00119362	0.0432713
ENSG00000025770.19	3.30847	-9.60625	2.99412	-3.20837	0.0013349	0.0482467
ENSG00000256751.6	2.30663	9.53853	2.9847	3.19581	0.00139437	0.0502438
ENSG00000103089.9	2.27337	9.51733	2.98472	3.18869	0.00142919	0.0513431
ENSG00000265590.10	5.68331	8.12161	2.54776	3.18775	0.00143384	0.0513556
ENSG00000062096.15	5.7376	9.09178	2.86532	3.17304	0.00150853	0.0538691
ENSG00000185739.13	7.43247	9.44296	2.98377	3.16478	0.00155203	0.0552567
ENSG00000166349.11	4.89369	5.86143	1.85323	3.16282	0.0015625	0.0554641
ENSG00000138794.10	4.44636	-9.45975	2.99372	-3.15986	0.00157844	0.0558638
ENSG00000176903.5	3.1875	9.4142	2.98433	3.15455	0.00160746	0.0567223
ENSG00000248685.6	2.66459	9.41195	2.98452	3.15359	0.00161273	0.0567376
ENSG00000174672.16	3.697	9.40841	2.98419	3.15275	0.0016174	0.0567376
ENSG00000198398.3	7.42318	8.14786	2.59301	3.14225	0.00167657	0.0586408
ENSG00000171557.17	4.26631	-9.40084	2.99377	-3.14013	0.00168873	0.0588932
ENSG00000197408.10	3.87821	9.36691	2.98415	3.13888	0.00169592	0.0589716
ENSG00000068354.16	30.6082	-6.3276	2.01901	-3.13401	0.00172433	0.0597852
ENSG00000189350.13	3.699	9.32072	2.98419	3.12336	0.00178796	0.0618116
ENSG00000242622.4	4.98959	9.31139	2.98397	3.12047	0.00180565	0.0622429
ENSG00000228541.3	4.53869	-9.3067	2.98769	-3.11502	0.00183934	0.0632215
ENSG00000144821.11	7.19369	8.54482	2.75148	3.10554	0.00189935	0.0650964
ENSG00000288036.1	5.29692	9.14804	2.947	3.10419	0.00190803	0.0652066
ENSG00000174684.7	2.72408	9.25359	2.98449	3.10056	0.00193156	0.0658221
ENSG00000286001.1	18.5605	4.4696	1.44217	3.09922	0.00194034	0.0659329
ENSG00000134240.12	10.0985	7.5665	2.44482	3.09491	0.00196872	0.0666375
ENSG00000157306.14	15.2994	-2.54456	0.822316	-3.09438	0.00197225	0.0666375
ENSG00000153982.11	5.78384	9.20679	2.98389	3.0855	0.0020321	0.0684657
ENSG00000185112.6	11.6105	8.1713	2.65425	3.07857	0.00207996	0.0698807
ENSG00000110046.14	17.257	6.04102	1.96733	3.07067	0.00213578	0.0713542
ENSG00000154723.13	20.4333	5.84876	1.9046	3.07086	0.00213442	0.0713542
ENSG00000289938.1	5.25852	9.15722	2.98394	3.06883	0.00214897	0.0715943
ENSG00000248664.3	5.94666	8.20634	2.68102	3.0609	0.00220669	0.0733125
ENSG00000133641.18	2.79494	9.11466	2.98446	3.05404	0.00225785	0.0748037
ENSG00000117862.14	3.24101	9.11077	2.98431	3.05289	0.00226649	0.0748821
ENSG00000228484.3	4.58607	-7.64567	2.51092	-3.04496	0.00232708	0.0766714
ENSG00000115234.11	10.5331	-9.08546	2.98527	-3.04343	0.00233897	0.0768509
ENSG00000285737.1	3.51082	9.06399	2.98424	3.03729	0.00238715	0.0782185
ENSG00000249675.1	10.9783	4.84457	1.59588	3.03567	0.00240002	0.0784249
ENSG00000183624.14	3.37543	-9.06652	2.99409	-3.02813	0.00246068	0.0801874
ENSG00000168071.22	4.68806	9.02881	2.98401	3.02573	0.00248038	0.0806088
ENSG00000251823.2	187.917	-1.75615	0.583589	-3.00923	0.00261911	0.0848863
ENSG00000224445.3	6.02423	7.9953	2.66879	2.99585	0.00273677	0.0884592
ENSG00000135744.9	4.95333	8.37535	2.80754	2.98317	0.00285283	0.0919614
ENSG00000201822.1	26.6229	2.38281	0.799766	2.97938	0.0028883	0.0928539
ENSG00000269476.1	3.02288	-8.90918	2.99427	-2.97541	0.00292599	0.0938126
ENSG00000260456.7	4.57773	8.87164	2.98403	2.97304	0.00294867	0.0942862
ENSG00000281383.1	290.136	2.73387	0.920279	2.97069	0.00297129	0.0947554
ENSG00000247373.3	2.96265	8.85472	2.9844	2.967	0.00300719	0.0956447
ENSG00000204642.14	2.94863	8.84776	2.98441	2.96467	0.00303012	0.0961177
ENSG00000163884.4	4.62334	-8.85007	2.99368	-2.95625	0.00311402	0.0985169
ENSG00000100105.18	2.41504	8.79875	2.98464	2.94801	0.00319824	0.100914
ENSG00000232234.4	2.09389	8.75813	2.98483	2.93421	0.00334398	0.105234
ENSG00000169490.17	3.359	8.66047	2.98428	2.90203	0.00370752	0.116367
ENSG00000290879.1	2.35862	8.65484	2.98467	2.89976	0.00373444	0.116905
ENSG00000139428.12	3.3726	8.58792	2.98427	2.87773	0.00400553	0.125063
ENSG00000164175.15	7.82638	4.78241	1.66569	2.87112	0.00409021	0.127373
ENSG00000111445.14	42.8236	-5.55065	1.9352	-2.86826	0.00412741	0.128197
ENSG00000272763.1	3.74295	8.5248	2.98418	2.85666	0.00428122	0.132629
ENSG00000286016.1	87.6594	-1.3997	0.490612	-2.85296	0.00433143	0.133837
ENSG00000198963.11	6.64971	-8.36893	2.93535	-2.85108	0.00435707	0.134281
ENSG00000149554.15	21.4771	-6.3736	2.25211	-2.83006	0.00465399	0.143062
ENSG00000137752.25	19.5585	-5.66035	2.00279	-2.82623	0.00470993	0.14441
ENSG00000106608.17	46.9095	-4.54226	1.60902	-2.823	0.00475772	0.145501
ENSG00000154370.16	5.18886	7.86179	2.78579	2.8221	0.00477102	0.145534
ENSG00000251165.6	4.82548	8.36793	2.984	2.80427	0.00504309	0.153441
ENSG00000189223.15	3.30646	8.31631	2.98429	2.78669	0.0053249	0.161193
ENSG00000187753.13	17.3589	6.7532	2.42333	2.78674	0.00532406	0.161193
ENSG00000224016.2	6.63478	-7.58193	2.76681	-2.74031	0.00613804	0.185338
ENSG00000137094.16	5.61572	-8.19042	2.99337	-2.73618	0.00621566	0.187207
ENSG00000224184.7	29.8132	3.21723	1.17923	2.72825	0.00636715	0.191287
ENSG00000182050.14	3.4635	5.20678	1.9095	2.72677	0.00639568	0.191661
ENSG00000116761.12	2.24661	8.08337	2.98474	2.70824	0.00676418	0.201827
ENSG00000180228.14	19.5577	4.80363	1.77386	2.70801	0.00676876	0.201827
ENSG00000196655.12	3.40418	-8.08045	2.99408	-2.69881	0.00695887	0.206979
ENSG00000175920.18	29.3443	5.33646	1.97829	2.69751	0.00698606	0.207271
ENSG00000244701.1	2.93066	8.04638	2.98442	2.69613	0.00701501	0.207613
ENSG00000226571.2	34.4707	3.77379	1.40148	2.69271	0.00708739	0.209236
ENSG00000196218.15	6.34187	-7.09244	2.64557	-2.68087	0.00734301	0.216247
ENSG00000233290.4	7.81643	4.09105	1.53141	2.67142	0.00755305	0.220257
ENSG00000105894.13	55.7725	3.728	1.39502	2.67237	0.00753185	0.220257
ENSG00000245105.4	10.2344	-6.57493	2.4596	-2.67316	0.00751396	0.220257
ENSG00000139865.17	12.9193	-5.01587	1.8772	-2.67199	0.00754036	0.220257
ENSG00000040531.16	28.6182	-5.26928	1.97544	-2.66739	0.00764429	0.222374
ENSG00000137571.11	215.364	-1.45714	0.553831	-2.63101	0.00851312	0.246447
ENSG00000177225.17	28.882	5.23166	1.98837	2.63113	0.00851013	0.246447
ENSG00000188372.15	4.24147	5.00226	1.9071	2.62297	0.00871671	0.251729
ENSG00000196302.5	2.67987	-4.06611	1.55848	-2.60903	0.00908002	0.261588
ENSG00000173992.9	29.7182	4.84329	1.85933	2.60485	0.00919146	0.26416
ENSG00000090857.14	71.7579	-3.56554	1.372	-2.59879	0.00935525	0.268221
ENSG00000104369.5	3.3228	-7.77378	2.99412	-2.59635	0.00942206	0.269489
ENSG00000121904.19	23.6272	3.08173	1.1884	2.59317	0.0095097	0.271345
ENSG00000278845.5	36.4984	3.64566	1.41249	2.58101	0.00985108	0.280415
ENSG00000053524.13	7.51746	3.90844	1.51528	2.57936	0.00989842	0.280557
ENSG00000179869.15	3.973	5.55525	2.15387	2.57919	0.0099031	0.280557
ENSG00000143373.18	10.9479	5.35155	2.07708	2.57648	0.00998119	0.282099
ENSG00000104213.13	2.87639	-7.68118	2.99436	-2.56522	0.0103112	0.290736
ENSG00000237667.7	4.61284	5.96263	2.33995	2.54819	0.0108283	0.304596
ENSG00000174564.13	5.23102	7.56567	2.98395	2.53546	0.0112301	0.315155
ENSG00000183889.12	2.95803	4.80165	1.89693	2.53127	0.0113652	0.318198
ENSG00000196689.13	3.49357	7.53636	2.98425	2.52538	0.0115572	0.322818
ENSG00000266667.1	2.56071	-7.52793	2.99458	-2.51385	0.0119421	0.332787
ENSG00000273540.5	5.61214	-3.53451	1.40736	-2.51145	0.0120237	0.334281
ENSG00000152578.15	233.916	-2.72152	1.0905	-2.49565	0.0125726	0.348729
ENSG00000185187.14	7.62796	6.2283	2.49665	2.49466	0.0126077	0.34889
ENSG00000171385.11	94.2442	2.82507	1.13781	2.4829	0.0130316	0.359788
ENSG00000139187.10	10.7455	5.46231	2.20125	2.48146	0.0130845	0.360413
ENSG00000172461.11	5.70354	6.67687	2.70685	2.46665	0.0136383	0.374802
ENSG00000140368.14	35.1652	4.2919	1.7549	2.44566	0.0144586	0.396431
ENSG00000111261.14	14.7781	-5.44592	2.24079	-2.43036	0.015084	0.412631
ENSG00000156711.17	4.73907	7.23672	2.98401	2.42516	0.0153016	0.417624
ENSG00000248752.3	32.0716	2.97822	1.23241	2.41658	0.0156669	0.426619
ENSG00000241956.11	45.3647	2.79373	1.16293	2.40232	0.0162913	0.44261
ENSG00000158863.22	29.7297	3.67952	1.53934	2.39033	0.0168332	0.456294
ENSG00000221923.9	3.15696	7.13106	2.98434	2.38949	0.0168718	0.456303
ENSG00000228716.7	150.184	1.16441	0.489352	2.37949	0.0173365	0.467811
ENSG00000289731.3	11.9929	-4.07293	1.71498	-2.37491	0.017553	0.472585
ENSG00000126456.16	4.30748	7.07783	2.98408	2.37186	0.0176986	0.475432
ENSG00000105520.11	62.8726	-4.01933	1.70013	-2.36413	0.0180723	0.484379
ENSG00000143297.19	8.94957	-7.06685	2.99145	-2.36235	0.0181597	0.485629
ENSG00000169629.12	16.3875	3.49528	1.48482	2.35401	0.0185723	0.495553
ENSG00000283352.1	6.22326	6.32598	2.68907	2.35248	0.0186487	0.496385
ENSG00000177666.17	32.9886	4.69166	1.99499	2.35172	0.0186868	0.496385
ENSG00000145103.15	15.8496	5.07903	2.16266	2.34851	0.0188489	0.49958
ENSG00000132406.12	7.03178	-6.87687	2.93129	-2.34602	0.0189749	0.501805
ENSG00000143416.21	1.90782	7	2.98499	2.34507	0.0190237	0.501982
ENSG00000196436.9	7.26598	5.35881	2.29391	2.33611	0.0194857	0.513038
ENSG00000178074.6	5.90672	6.26632	2.68511	2.33373	0.01961	0.515174
ENSG00000171492.14	16.4521	-5.19918	2.23093	-2.3305	0.01978	0.518497
ENSG00000291068.1	19.0239	4.04796	1.73793	2.32918	0.0198495	0.519179
ENSG00000138646.9	17.1381	-4.99654	2.15713	-2.31629	0.0205425	0.536127
ENSG00000238755.3	57.7368	-3.04048	1.3137	-2.31445	0.0206431	0.537577
ENSG00000161013.17	3.77003	-6.90067	2.99352	-2.3052	0.0211552	0.548519
ENSG00000182256.13	10.4747	5.04572	2.18821	2.30586	0.0211183	0.548519
ENSG00000147481.17	11.291	3.44685	1.50252	2.29404	0.0217879	0.563698
ENSG00000169862.21	3.08986	4.82978	2.10702	2.29223	0.0218924	0.565174
ENSG00000106009.16	46.4117	-4.28097	1.87328	-2.28528	0.0222966	0.573908
ENSG00000283907.2	96.552	-1.40531	0.615079	-2.28476	0.0223269	0.573908
ENSG00000116285.13	465.084	2.04165	0.905478	2.25477	0.0241476	0.618044
ENSG00000145423.5	3.53702	6.73076	2.98424	2.25544	0.024106	0.618044
ENSG00000224944.2	18.5432	-4.85783	2.15944	-2.24958	0.0244759	0.625104
ENSG00000214872.9	22.401	4.10392	1.82574	2.24782	0.0245878	0.626621
ENSG00000131148.9	21.8597	-4.565	2.03367	-2.24471	0.0247869	0.630349
ENSG00000172785.19	47.4051	2.26936	1.02032	2.22418	0.0261364	0.663252
ENSG00000154162.15	8.32646	3.29855	1.48407	2.22264	0.0262401	0.66447
ENSG00000198522.14	23.1321	4.48614	2.02121	2.21954	0.0264503	0.667778
ENSG00000025423.11	11.1518	2.35113	1.05952	2.21906	0.0264827	0.667778
ENSG00000166938.13	58.1149	-3.52134	1.59088	-2.21345	0.0268666	0.676029
ENSG00000163293.12	5.78145	6.32685	2.86311	2.20978	0.0271205	0.679915
ENSG00000152954.12	12.4818	4.71526	2.13402	2.20957	0.027135	0.679915
ENSG00000148158.17	335.813	-1.32726	0.602888	-2.2015	0.0277007	0.692632
ENSG00000137648.20	4.52071	5.81897	2.64747	2.19794	0.0279537	0.697497
ENSG00000155052.15	325.56	-1.93978	0.885997	-2.18937	0.02857	0.711201
ENSG00000260075.1	34.864	2.73292	1.24868	2.18865	0.0286221	0.711201
ENSG00000275302.2	4.52539	6.5189	2.98384	2.18474	0.028908	0.716811
ENSG00000288009.1	3.34889	6.49535	2.98427	2.17653	0.029516	0.730368
ENSG00000163874.11	4.73158	-6.50449	2.99253	-2.17357	0.0297374	0.732805
ENSG00000130702.15	255.327	1.29575	0.595942	2.17429	0.0296835	0.732805
ENSG00000141837.23	12.9797	3.99791	1.84497	2.16692	0.030241	0.743679
ENSG00000257599.5	9.24416	4.58368	2.11659	2.1656	0.0303416	0.744618
ENSG00000230010.2	3.06154	6.44882	2.98438	2.16086	0.0307064	0.752024
ENSG00000185339.10	56.1506	-2.72973	1.26679	-2.15485	0.0311737	0.761902
ENSG00000276975.4	15.0359	2.36559	1.09889	2.1527	0.0313423	0.763042
ENSG00000141543.12	19.322	4.31305	2.00362	2.15262	0.0313482	0.763042
ENSG00000281103.4	44.3399	3.29016	1.53039	2.14988	0.0315647	0.763636
ENSG00000249867.6	3.05858	-5.13511	2.38826	-2.15015	0.0315437	0.763636
ENSG00000225975.8	6.16155	6.30527	2.93186	2.1506	0.0315076	0.763636
ENSG00000129993.15	13.1762	3.86557	1.80535	2.14117	0.0322601	0.778879
ENSG00000162669.16	424.365	-1.09573	0.512951	-2.13613	0.0326684	0.787144
ENSG00000054277.14	31.1139	-3.74118	1.75205	-2.13532	0.0327346	0.787147
ENSG00000096070.19	72.5481	2.77049	1.29938	2.13216	0.0329939	0.790768
ENSG00000106013.15	28.3817	-3.08301	1.44616	-2.13187	0.0330177	0.790768
ENSG00000290888.1	18.2971	-3.7912	1.78213	-2.12734	0.0333915	0.798117
ENSG00000236230.2	3.23138	-5.46029	2.56857	-2.12581	0.0335193	0.799569
ENSG00000153233.13	4.05383	4.19814	1.97586	2.12472	0.0336101	0.800134
ENSG00000011485.15	210.256	-1.27003	0.599705	-2.11776	0.0341951	0.81244
ENSG00000174428.19	20.8177	2.76529	1.31062	2.10991	0.0348665	0.826746
ENSG00000058453.17	255.307	0.906607	0.43031	2.10687	0.0351288	0.831312
ENSG00000163961.4	72.7724	-3.16581	1.51522	-2.08934	0.0366767	0.866225
ENSG00000143869.7	4.15303	-6.2432	2.99257	-2.08623	0.0369577	0.871136
ENSG00000227088.2	7.97803	3.16038	1.52062	2.07834	0.0376778	0.886356
ENSG00000182132.15	105.22	1.99354	0.963922	2.06816	0.0386254	0.90686
ENSG00000143502.16	30.0059	3.49723	1.69175	2.06723	0.0387126	0.907121
ENSG00000225096.3	55.0279	2.4685	1.1992	2.05845	0.0395466	0.923037
ENSG00000137656.12	14.174	4.02537	1.95491	2.0591	0.0394845	0.923037
ENSG00000264015.2	26.6866	-3.83645	1.8738	-2.04741	0.0406174	0.94618
ENSG00000099385.12	33.0633	3.28112	1.60456	2.04487	0.0408679	0.946468
ENSG00000141682.12	5.16007	-6.12094	2.99105	-2.04642	0.0407152	0.946468
ENSG00000147119.4	13.4479	4.22993	2.06785	2.04557	0.0407987	0.946468
ENSG00000118322.14	3.13829	-4.07777	1.99544	-2.04354	0.0409988	0.947661
ENSG00000109771.16	11.6104	4.92857	2.41509	2.04074	0.041277	0.952245
ENSG00000286121.1	16.6902	-4.03064	1.98462	-2.03094	0.0422612	0.971193
ENSG00000232177.1	1.92163	1.89299	0.932049	2.031	0.0422549	0.971193
ENSG00000085117.12	38.1728	3.6861	1.82587	2.01882	0.0435061	0.997879
ENSG00000241860.7	1.69499	-4.28658	2.99203	-1.43267	0.151953	0.999883
ENSG00000293331.1	2.23747	1.53574	1.26548	1.21356	0.224915	0.999883
ENSG00000228794.12	56.2127	-1.08657	1.57291	-0.690807	0.489687	0.999883
ENSG00000187634.13	6.3231	3.11475	2.974	1.04733	0.294949	0.999883
ENSG00000188157.15	107.283	-1.18536	1.21004	-0.979598	0.327285	0.999883
ENSG00000131591.18	9.60649	1.19404	2.90421	0.41114	0.68097	0.999883
ENSG00000223823.1	4.36391	1.61285	2.95467	0.545862	0.585161	0.999883
ENSG00000078808.20	29.6917	0.195633	1.4747	0.132659	0.894463	0.999883
ENSG00000160087.21	65.2562	0.397728	1.30597	0.304546	0.760712	0.999883
ENSG00000127054.22	58.979	0.41109	1.49244	0.275448	0.782972	0.999883
ENSG00000107404.21	1.60988	1.1293	2.9769	0.379356	0.704424	0.999883
ENSG00000162576.17	11.9813	0.564984	2.35541	0.239866	0.810434	0.999883
ENSG00000221978.13	52.8233	1.52558	1.39253	1.09555	0.273277	0.999883
ENSG00000242485.6	2.57627	1.19094	2.97434	0.400405	0.688858	0.999883
ENSG00000179403.12	12.8963	1.13284	2.29362	0.493912	0.621368	0.999883
ENSG00000160075.12	57.0886	-0.0499161	1.37192	-0.0363842	0.970976	0.999883
ENSG00000248333.9	9.39498	1.14723	2.16425	0.530081	0.596056	0.999883
ENSG00000189339.12	55.5202	0.546687	1.39025	0.39323	0.69415	0.999883
ENSG00000008130.15	26.5507	0.403584	1.21437	0.332341	0.739632	0.999883
ENSG00000078369.19	626.703	-0.0170432	0.5159	-0.0330359	0.973646	0.999883
ENSG00000067606.17	121.276	1.23409	1.01079	1.22091	0.222119	0.999883
ENSG00000162585.17	35.6953	-1.6194	1.70059	-0.952257	0.340967	0.999883
ENSG00000157933.11	547.164	-0.380621	0.530399	-0.717612	0.472997	0.999883
ENSG00000116151.14	47.6178	0.0889109	1.28097	0.069409	0.944664	0.999883
ENSG00000157916.20	23.6271	-1.03106	1.80405	-0.571523	0.567645	0.999883
ENSG00000149527.18	1.27524	4.23373	2.9845	1.41857	0.156023	0.999883
ENSG00000157873.18	30.1422	-0.188292	1.92656	-0.0977347	0.922143	0.999883
ENSG00000177133.14	29.2954	2.20099	1.83025	1.20256	0.229146	0.999883
ENSG00000142611.17	184.552	1.05647	1.02498	1.03073	0.302669	0.999883
ENSG00000162591.17	5.53219	1.7413	2.67527	0.650887	0.515119	0.999883
ENSG00000158109.15	17.4115	1.39557	1.77113	0.787955	0.430723	0.999883
ENSG00000130764.10	13.6332	0.617423	2.50342	0.246632	0.805193	0.999883
ENSG00000116198.14	59.768	0.68878	1.39507	0.493724	0.621501	0.999883
ENSG00000169598.17	25.8928	1.37251	2.0743	0.661674	0.50818	0.999883
ENSG00000198912.12	2.10678	0.566238	2.97504	0.190329	0.849051	0.999883
ENSG00000196581.11	139.581	0.351601	0.981047	0.358394	0.720048	0.999883
ENSG00000131697.18	50.3472	1.29377	1.36599	0.947132	0.343572	0.999883
ENSG00000069424.16	105.008	0.220268	0.973686	0.226221	0.82103	0.999883
ENSG00000116251.11	2.1284	-4.90536	2.99227	-1.63934	0.101142	0.999883
ENSG00000158286.13	18.958	-0.058087	1.90873	-0.0304323	0.975722	0.999883
ENSG00000116237.16	26.1084	0.846967	1.87658	0.451336	0.651747	0.999883
ENSG00000158292.7	1.51558	-4.44188	2.99308	-1.48405	0.137796	0.999883
ENSG00000097021.21	54.431	0.2491	1.58039	0.157619	0.874757	0.999883
ENSG00000162408.11	63.7113	1.66334	1.39486	1.19248	0.233073	0.999883
ENSG00000204859.13	33.1358	3.7032	1.98317	1.86731	0.0618578	0.999883
ENSG00000162413.17	6.914	3.39722	2.51812	1.34911	0.177302	0.999883
ENSG00000007923.17	82.1492	0.995086	1.20603	0.825095	0.409318	0.999883
ENSG00000171735.21	586.17	-0.039576	0.491952	-0.0804468	0.935882	0.999883
ENSG00000049245.13	81.0926	-1.8503	1.38224	-1.33862	0.180696	0.999883
ENSG00000049246.15	91.2812	0.606894	1.04394	0.58135	0.561004	0.999883
ENSG00000116288.13	35.2077	-0.0247827	1.663	-0.0149024	0.98811	0.999883
ENSG00000142599.20	1763.99	0.0201598	0.331293	0.0608519	0.951477	0.999883
ENSG00000074800.16	433.585	0.0692758	0.637503	0.108667	0.913466	0.999883
ENSG00000142583.18	38.0836	-1.25987	1.70771	-0.737757	0.460662	0.999883
ENSG00000228526.8	170.259	0.215829	0.993701	0.217197	0.828055	0.999883
ENSG00000049239.13	164.971	0.24111	0.979466	0.246165	0.805555	0.999883
ENSG00000171621.14	267.761	0.269626	0.764989	0.352457	0.724495	0.999883
ENSG00000171612.7	60.9308	1.6172	1.39729	1.15739	0.247115	0.999883
ENSG00000171608.18	78.1158	1.1895	1.09015	1.09113	0.275215	0.999883
ENSG00000171603.18	286.689	0.108834	0.669396	0.162585	0.870845	0.999883
ENSG00000178585.15	41.0082	1.45429	1.56757	0.92774	0.353542	0.999883
ENSG00000162441.12	31.8688	-2.04936	1.89427	-1.08187	0.27931	0.999883
ENSG00000162444.12	1.87797	3.2093	2.98033	1.07683	0.281557	0.999883
ENSG00000130939.20	336.982	0.39544	0.643495	0.614519	0.538872	0.999883
ENSG00000054523.20	353.821	0.422238	0.639104	0.660672	0.508823	0.999883
ENSG00000142657.21	20.5368	1.00762	1.93039	0.521979	0.601685	0.999883
ENSG00000160049.12	39.0833	0.248011	1.80637	0.137298	0.890795	0.999883
ENSG00000142655.13	230.036	-0.0221892	0.756158	-0.0293447	0.97659	0.999883
ENSG00000130940.15	126.544	0.707487	1.09061	0.64871	0.516526	0.999883
ENSG00000120948.19	16.619	-2.36856	2.42106	-0.978316	0.327918	0.999883
ENSG00000116649.10	6.33333	3.19517	2.97417	1.0743	0.282686	0.999883
ENSG00000198793.14	131.109	0.337812	0.955074	0.353702	0.723562	0.999883
ENSG00000120942.14	7.81771	3.59268	2.58976	1.38726	0.165363	0.999883
ENSG00000177674.16	29.3498	-0.712295	2.22709	-0.319832	0.749096	0.999883
ENSG00000177000.13	19.6952	0.613335	1.77146	0.346231	0.729169	0.999883
ENSG00000011021.23	54.3203	-0.107628	1.3916	-0.0773414	0.938352	0.999883
ENSG00000116685.17	18.5917	1.91249	2.27754	0.839716	0.401068	0.999883
ENSG00000083444.17	49.1764	0.700344	1.25227	0.559258	0.575985	0.999883
ENSG00000116688.18	58.7954	0.103006	1.21619	0.084696	0.932503	0.999883
ENSG00000028137.19	140.489	-0.279727	0.94571	-0.295785	0.767394	0.999883
ENSG00000048707.15	617.073	0.759124	0.477794	1.58881	0.112103	0.999883
ENSG00000162496.10	293.465	-0.110937	0.729466	-0.152079	0.879124	0.999883
ENSG00000162493.17	8.01333	3.01943	2.7623	1.09309	0.274356	0.999883
ENSG00000116731.23	294.887	0.0531169	0.740577	0.0717237	0.942822	0.999883
ENSG00000189337.17	2349.49	-0.0678407	0.304724	-0.22263	0.823823	0.999883
ENSG00000175147.13	67.6109	0.347314	1.28347	0.270606	0.786694	0.999883
ENSG00000171729.14	296.171	0.146694	0.692125	0.211947	0.832148	0.999883
ENSG00000142621.21	17.3792	2.30299	2.21046	1.04186	0.297478	0.999883
ENSG00000142634.13	49.9939	0.971974	1.4448	0.672739	0.501113	0.999883
ENSG00000132906.18	34.4756	0.756381	1.83728	0.411685	0.68057	0.999883
ENSG00000116138.13	116.117	0.997111	1.0205	0.977082	0.328529	0.999883
ENSG00000197312.13	146.016	0.117094	0.936514	0.125032	0.900499	0.999883
ENSG00000116786.13	63.6427	-0.165611	1.20836	-0.137055	0.890988	0.999883
ENSG00000162458.13	53.061	2.50509	1.5812	1.58429	0.113128	0.999883
ENSG00000065526.13	370.875	0.422541	0.65947	0.640728	0.5217	0.999883
ENSG00000116809.12	38.8295	-0.455198	1.47962	-0.307646	0.758352	0.999883
ENSG00000184908.20	22.6002	2.27888	2.14621	1.06181	0.28832	0.999883
ENSG00000142627.13	70.3553	0.859829	1.13282	0.759015	0.447844	0.999883
ENSG00000037637.11	314.859	-0.622293	0.562289	-1.10671	0.268418	0.999883
ENSG00000055070.17	26.9255	-0.48295	1.60033	-0.301783	0.762818	0.999883
ENSG00000157191.20	30.0941	1.06809	1.71838	0.62157	0.534225	0.999883
ENSG00000290842.2	42.2149	-0.0400413	1.26771	-0.0315854	0.974803	0.999883
ENSG00000219481.11	87.7704	0.287116	1.19197	0.240875	0.809652	0.999883
ENSG00000280114.1	10.8504	3.55686	2.98559	1.19134	0.23352	0.999883
ENSG00000117118.12	34.2362	-0.811169	1.75555	-0.46206	0.644038	0.999883
ENSG00000117115.13	27.3281	0.199954	1.71061	0.11689	0.906947	0.999883
ENSG00000179051.14	150.49	-0.694431	0.831204	-0.835452	0.403463	0.999883
ENSG00000074964.17	507.732	0.159985	0.603495	0.265097	0.790935	0.999883
ENSG00000117154.12	60.2439	0.422531	1.30384	0.324066	0.745888	0.999883
ENSG00000179023.9	16.4483	-1.46153	2.44074	-0.598804	0.549304	0.999883
ENSG00000159423.17	19.8097	-0.0816482	1.97949	-0.041247	0.967099	0.999883
ENSG00000169991.11	177.373	1.15001	0.902355	1.27445	0.202503	0.999883
ENSG00000127481.15	451.685	0.0259865	0.51588	0.0503732	0.959825	0.999883
ENSG00000230424.3	1.77535	-4.51316	2.99233	-1.50824	0.131493	0.999883
ENSG00000162482.5	1.12143	-3.64716	2.99304	-1.21855	0.223016	0.999883
ENSG00000053371.13	7.63248	-1.28919	2.59191	-0.49739	0.618914	0.999883
ENSG00000077549.19	502.964	0.642277	0.554449	1.15841	0.246698	0.999883
ENSG00000173436.15	14.8987	4.11138	2.07733	1.97916	0.0477975	0.999883
ENSG00000162542.14	206.485	-0.00919546	0.710299	-0.0129459	0.989671	0.999883
ENSG00000169914.6	71.1529	-1.13622	1.38995	-0.817454	0.413669	0.999883
ENSG00000158816.16	1.11634	0.177905	2.97965	0.0597067	0.952389	0.999883
ENSG00000236963.9	1.55812	0.307388	2.97694	0.103256	0.91776	0.999883
ENSG00000162545.6	279.816	0.306102	0.604928	0.506014	0.612847	0.999883
ENSG00000158828.8	1.18156	4.1282	2.98465	1.38314	0.166621	0.999883
ENSG00000244038.11	65.1539	-1.26165	1.36765	-0.922496	0.35627	0.999883
ENSG00000127483.19	272.948	0.47568	0.615847	0.7724	0.439878	0.999883
ENSG00000075151.24	1009.39	0.0974852	0.339832	0.286863	0.774217	0.999883
ENSG00000117298.16	273.096	-0.15269	0.764181	-0.199808	0.841631	0.999883
ENSG00000142794.19	20.9437	-0.234431	1.6022	-0.146318	0.88367	0.999883
ENSG00000162551.14	1.31479	4.07027	2.98423	1.36393	0.17259	0.999883
ENSG00000076864.21	83.1186	1.01122	1.48877	0.679229	0.496993	0.999883
ENSG00000090686.16	321.235	0.000903715	0.663926	0.00136117	0.998914	0.999883
ENSG00000142798.20	608.14	0.654689	0.583578	1.12185	0.261925	0.999883
ENSG00000184677.18	95.2136	1.21259	1.14564	1.05844	0.289856	0.999883
ENSG00000159189.13	62.4791	0.589657	1.38846	0.424685	0.671067	0.999883
ENSG00000173369.18	52.9585	1.26996	1.29773	0.978603	0.327776	0.999883
ENSG00000133216.17	51.0612	1.68209	1.46649	1.14702	0.251374	0.999883
ENSG00000169641.16	123.312	0.557091	0.898437	0.620067	0.535214	0.999883
ENSG00000261326.5	13.843	0.0443853	2.37846	0.0186614	0.985111	0.999883
ENSG00000284726.1	24.1405	1.21853	1.73821	0.701022	0.483289	0.999883
ENSG00000125944.22	169.712	0.992793	0.903264	1.09912	0.271717	0.999883
ENSG00000125945.16	2.78263	0.627552	2.97361	0.21104	0.832856	0.999883
ENSG00000204219.11	154.89	0.0211294	0.896486	0.0235691	0.981196	0.999883
ENSG00000088280.21	19.1733	0.258841	1.72988	0.149629	0.881057	0.999883
ENSG00000117318.9	25.5411	-0.816858	1.87215	-0.436321	0.662604	0.999883
ENSG00000142676.14	81.4963	0.901659	1.21251	0.743631	0.4571	0.999883
ENSG00000236810.8	147.835	-0.229141	1.27889	-0.179171	0.857803	0.999883
ENSG00000057757.10	3.20945	5.51116	2.98326	1.84736	0.0646951	0.999883
ENSG00000117305.15	14.2553	-0.596493	2.10204	-0.283768	0.776588	0.999883
ENSG00000179163.12	21.4421	0.508379	1.94426	0.261476	0.793725	0.999883
ENSG00000189266.13	43.4123	-0.46582	1.33649	-0.34854	0.727435	0.999883
ENSG00000188529.15	83.6443	-1.1498	1.16292	-0.988713	0.322803	0.999883
ENSG00000185436.12	2.98794	0.418325	2.97323	0.140697	0.888109	0.999883
ENSG00000001460.18	23.8925	0.87816	1.95958	0.448138	0.654054	0.999883
ENSG00000001461.17	95.2773	0.497434	1.08118	0.460084	0.645456	0.999883
ENSG00000133226.19	237.762	0.58299	0.71521	0.815132	0.414997	0.999883
ENSG00000169504.15	774.082	-0.396008	0.473811	-0.835794	0.403271	0.999883
ENSG00000020633.19	62.3278	0.342516	1.61972	0.211467	0.832523	0.999883
ENSG00000117616.18	83.3851	1.05513	1.01488	1.03966	0.298497	0.999883
ENSG00000183726.11	70.9278	0.0206354	1.38678	0.0148801	0.988128	0.999883
ENSG00000204178.11	155.412	0.924023	0.776451	1.19006	0.234023	0.999883
ENSG00000157978.12	35.6114	0.978911	1.71122	0.572054	0.567285	0.999883
ENSG00000225643.1	7.3163	2.59044	2.547	1.01706	0.309126	0.999883
ENSG00000117643.16	401.498	-0.262349	0.631011	-0.41576	0.677586	0.999883
ENSG00000162430.18	28.2944	0.14831	1.61463	0.0918538	0.926814	0.999883
ENSG00000182749.6	14.2353	1.19858	2.2695	0.528125	0.597413	0.999883
ENSG00000117632.23	21.9029	2.62173	1.95332	1.34219	0.179534	0.999883
ENSG00000158006.14	34.4437	1.85808	1.56232	1.18931	0.234318	0.999883
ENSG00000130695.16	1.62113	-0.259569	2.97718	-0.0871862	0.930524	0.999883
ENSG00000142669.15	74.2776	0.321029	1.22285	0.262524	0.792917	0.999883
ENSG00000158062.21	34.7752	-2.0015	1.87914	-1.06512	0.286823	0.999883
ENSG00000117682.18	119.099	-1.03667	1.08713	-0.953582	0.340295	0.999883
ENSG00000198830.12	41.0868	0.582281	1.55136	0.375337	0.70741	0.999883
ENSG00000117676.14	31.0508	1.4981	1.79491	0.834638	0.403922	0.999883
ENSG00000117713.21	409.771	-0.0216209	0.596526	-0.0362448	0.971087	0.999883
ENSG00000060642.12	16.1992	-0.92376	2.24447	-0.411571	0.680654	0.999883
ENSG00000204160.12	42.7396	-2.6215	1.33919	-1.95754	0.0502846	0.999883
ENSG00000142751.15	14.06	1.3087	2.49038	0.5255	0.599236	0.999883
ENSG00000090273.14	42.8179	0.891812	1.81869	0.49036	0.623879	0.999883
ENSG00000253368.4	9.25047	0.804181	2.30803	0.348428	0.727519	0.999883
ENSG00000090020.11	60.0901	1.33339	1.3094	1.01833	0.308522	0.999883
ENSG00000142784.16	115.007	-0.467501	1.04851	-0.445873	0.655689	0.999883
ENSG00000186501.15	17.2805	0.42008	2.16466	0.194063	0.846126	0.999883
ENSG00000142733.18	6.47293	-0.271985	2.97085	-0.0915513	0.927055	0.999883
ENSG00000158195.11	536.86	0.232837	0.525426	0.443139	0.657665	0.999883
ENSG00000126705.15	248.443	0.931934	0.800926	1.16357	0.244598	0.999883
ENSG00000000938.13	1.29606	0.162851	2.97839	0.0546774	0.956395	0.999883
ENSG00000009780.16	9.51643	0.412731	2.26316	0.182369	0.855293	0.999883
ENSG00000117758.14	174.049	-0.577909	0.775293	-0.745407	0.456026	0.999883
ENSG00000117751.18	10.7678	2.62816	2.30061	1.14237	0.253299	0.999883
ENSG00000130775.16	65.7219	-0.546102	1.34475	-0.406101	0.684669	0.999883
ENSG00000117748.10	4.17281	-1.04419	2.97278	-0.35125	0.725401	0.999883
ENSG00000158161.16	319.471	-0.396121	0.673723	-0.587959	0.55656	0.999883
ENSG00000169403.12	10.1159	-0.782266	2.36847	-0.330283	0.741186	0.999883
ENSG00000126698.11	52.5295	-1.2498	1.43684	-0.869828	0.384395	0.999883
ENSG00000130770.18	59.0565	0.142129	1.36072	0.104452	0.916811	0.999883
ENSG00000130766.5	25.7632	-0.306902	1.81444	-0.169144	0.865683	0.999883
ENSG00000204138.13	426.958	-0.0205809	0.555616	-0.0370416	0.970452	0.999883
ENSG00000180198.17	1.71016	-0.99945	2.97835	-0.335571	0.737194	0.999883
ENSG00000180098.9	33.0526	-0.0288826	1.64239	-0.0175858	0.985969	0.999883
ENSG00000120656.14	31.7571	-1.01985	1.65973	-0.614468	0.538906	0.999883
ENSG00000162419.13	35.3221	-0.469785	1.71033	-0.274675	0.783566	0.999883
ENSG00000198492.16	99.9831	-0.0952253	1.15963	-0.0821171	0.934554	0.999883
ENSG00000159023.23	520.918	-0.390295	0.492605	-0.792308	0.428181	0.999883
ENSG00000116350.18	342.961	-0.635833	0.623881	-1.01916	0.308128	0.999883
ENSG00000116353.16	26.4116	0.038553	1.90861	0.0201996	0.983884	0.999883
ENSG00000060656.20	70.0743	0.612325	1.6203	0.377908	0.705499	0.999883
ENSG00000162511.8	92.4994	0.408796	1.13114	0.361402	0.717799	0.999883
ENSG00000162512.16	152.017	0.963745	0.872603	1.10445	0.269398	0.999883
ENSG00000134644.16	653.883	-0.284411	0.431664	-0.65887	0.509979	0.999883
ENSG00000060688.13	79.5415	-0.715966	1.27187	-0.562924	0.573486	0.999883
ENSG00000121766.16	72.7772	1.23977	1.10772	1.11922	0.263048	0.999883
ENSG00000121769.8	10.71	-2.86894	2.31181	-1.24099	0.214609	0.999883
ENSG00000168528.12	133.789	-0.263524	0.97113	-0.271358	0.786116	0.999883
ENSG00000284543.1	7.94582	-2.49182	2.9795	-0.836323	0.402973	0.999883
ENSG00000142910.16	25.3477	-0.00836664	1.79675	-0.00465654	0.996285	0.999883
ENSG00000084636.18	43.1641	1.05826	1.39569	0.758231	0.448313	0.999883
ENSG00000121774.18	244.131	-0.684294	0.742254	-0.921914	0.356574	0.999883
ENSG00000121775.18	30.0244	0.845694	1.78992	0.472476	0.636587	0.999883
ENSG00000025800.14	98.6347	-0.183725	0.981839	-0.187123	0.851564	0.999883
ENSG00000084652.16	57.9622	-0.209923	1.30989	-0.160261	0.872676	0.999883
ENSG00000222046.3	1.585	-0.830911	2.97855	-0.278965	0.780272	0.999883
ENSG00000084623.12	19.4373	1.1631	2.14143	0.543143	0.587032	0.999883
ENSG00000182866.18	4.91578	-0.0483084	2.75557	-0.0175312	0.986013	0.999883
ENSG00000116478.12	57.1709	2.0535	1.657	1.23929	0.215238	0.999883
ENSG00000175130.7	37.9535	-0.305178	1.76939	-0.172477	0.863063	0.999883
ENSG00000160058.19	89.3786	0.553536	1.01176	0.5471	0.58431	0.999883
ENSG00000176261.16	72.7269	0.267876	1.12263	0.238616	0.811403	0.999883
ENSG00000162521.19	121.039	-0.292322	0.864743	-0.338045	0.735329	0.999883
ENSG00000162522.11	76.6602	0.0788661	1.24143	0.0635285	0.949346	0.999883
ENSG00000134684.13	86.5531	0.563182	1.17442	0.47954	0.631555	0.999883
ENSG00000116497.18	157.905	-0.619444	0.822866	-0.752788	0.451577	0.999883
ENSG00000287691.1	1.88841	0.823186	2.97573	0.276633	0.782062	0.999883
ENSG00000116514.17	31.2783	-1.51939	1.67322	-0.90806	0.363847	0.999883
ENSG00000236065.2	49.5953	-0.497155	1.49375	-0.332824	0.739267	0.999883
ENSG00000142920.18	53.1892	-0.359066	1.39607	-0.257198	0.797026	0.999883
ENSG00000116525.14	58.577	0.569204	1.34339	0.423707	0.67178	0.999883
ENSG00000160094.15	130.57	0.830104	0.921647	0.900675	0.367761	0.999883
ENSG00000134686.21	70.8936	0.997738	1.23697	0.806598	0.419898	0.999883
ENSG00000163866.9	86.5537	0.211338	1.00659	0.209954	0.833704	0.999883
ENSG00000197056.11	73.9965	-0.0261949	1.30265	-0.0201089	0.983956	0.999883
ENSG00000116560.12	393.181	-0.067431	0.531079	-0.12697	0.898964	0.999883
ENSG00000146463.12	324.857	-0.119429	0.586045	-0.203787	0.83852	0.999883
ENSG00000142687.19	281.715	0.804433	0.656201	1.22589	0.220239	0.999883
ENSG00000020129.16	17.0019	1.06792	1.90943	0.559286	0.575966	0.999883
ENSG00000126067.12	92.5126	-0.893992	1.04953	-0.851799	0.394326	0.999883
ENSG00000134698.11	153.633	0.624515	0.887361	0.70379	0.481564	0.999883
ENSG00000092847.14	87.3337	1.2569	1.15738	1.08599	0.277485	0.999883
ENSG00000126070.20	265.188	0.7723	0.68617	1.12552	0.260367	0.999883
ENSG00000054116.12	42.0981	-0.926446	1.52039	-0.609347	0.542294	0.999883
ENSG00000116871.16	52.4723	-0.720654	1.55384	-0.46379	0.642799	0.999883
ENSG00000054118.15	275.829	0.431365	0.645488	0.668278	0.503956	0.999883
ENSG00000214193.11	42.0915	-1.57178	1.54813	-1.01528	0.309972	0.999883
ENSG00000286379.1	8.85763	-1.38752	2.50829	-0.553174	0.580144	0.999883
ENSG00000196182.11	59.2445	-0.384436	1.30302	-0.295035	0.767967	0.999883
ENSG00000116885.18	1.29266	3.92484	2.98406	1.31527	0.188421	0.999883
ENSG00000119535.20	18.2308	1.96805	2.19205	0.89781	0.369287	0.999883
ENSG00000163873.10	67.705	-0.452207	1.35607	-0.33347	0.73878	0.999883
ENSG00000233621.3	2.81667	-1.74351	2.97656	-0.585746	0.558046	0.999883
ENSG00000163875.16	27.788	-0.0582792	1.74111	-0.0334724	0.973298	0.999883
ENSG00000163877.11	21.3146	-1.35988	1.93859	-0.701477	0.483006	0.999883
ENSG00000163879.11	43.6021	-0.450318	1.66664	-0.270195	0.78701	0.999883
ENSG00000134697.13	40.6141	2.18321	1.71758	1.2711	0.203694	0.999883
ENSG00000116922.15	1.59549	-1.17236	2.97955	-0.393469	0.693973	0.999883
ENSG00000188786.10	83.8806	-0.49292	1.13835	-0.433014	0.665005	0.999883
ENSG00000204084.14	116.037	0.347652	0.952078	0.365151	0.714999	0.999883
ENSG00000183431.12	49.3588	1.32603	1.30274	1.01788	0.308735	0.999883
ENSG00000183520.12	7.11879	-1.71446	2.58769	-0.662545	0.507622	0.999883
ENSG00000174574.16	63.1212	-0.410869	1.24917	-0.328914	0.742221	0.999883
ENSG00000168653.11	28.2572	-1.31383	1.92382	-0.682928	0.494652	0.999883
ENSG00000127603.32	2028.6	0.206285	0.331462	0.622349	0.533713	0.999883
ENSG00000090621.15	26.9279	0.475704	1.70474	0.279048	0.780208	0.999883
ENSG00000163909.8	164.191	0.149035	0.95044	0.156807	0.875397	0.999883
ENSG00000084072.17	91.3836	-0.247918	1.38117	-0.179498	0.857546	0.999883
ENSG00000043514.17	148.479	0.379821	1.2073	0.314604	0.753063	0.999883
ENSG00000116990.12	1.26704	4.2237	2.98451	1.41521	0.157008	0.999883
ENSG00000131236.18	156.345	0.342456	0.820132	0.417562	0.676268	0.999883
ENSG00000131238.18	33.6113	-0.275944	1.39338	-0.198039	0.843015	0.999883
ENSG00000117000.9	295.227	0.0299464	0.629026	0.0476075	0.962029	0.999883
ENSG00000084073.10	24.8706	1.19475	1.64135	0.727908	0.46667	0.999883
ENSG00000084070.12	291.61	0.985835	0.729472	1.35144	0.176556	0.999883
ENSG00000260920.2	4.29351	-5.86848	2.99123	-1.9619	0.0497746	0.999883
ENSG00000187815.10	4.14909	1.03806	2.81369	0.368931	0.712179	0.999883
ENSG00000117010.17	24.3537	1.07774	2.09263	0.515014	0.606543	0.999883
ENSG00000066136.21	278.813	-0.693953	0.648232	-1.07053	0.28438	0.999883
ENSG00000171793.17	21.9798	1.20594	1.86432	0.646853	0.517727	0.999883
ENSG00000010803.17	776.87	-0.519685	0.483666	-1.07447	0.282611	0.999883
ENSG00000287400.1	15.4998	2.62771	2.20904	1.18953	0.234232	0.999883
ENSG00000127124.16	487.672	1.11727	0.554878	2.01354	0.0440584	0.999883
ENSG00000198815.9	599.647	-0.397088	0.37307	-1.06438	0.287157	0.999883
ENSG00000177181.15	37.3112	0.049401	1.83598	0.0269072	0.978534	0.999883
ENSG00000127125.9	3.24286	-1.03403	2.97392	-0.347697	0.728067	0.999883
ENSG00000186409.19	147.603	0.335558	0.965086	0.347698	0.728067	0.999883
ENSG00000065978.19	167.105	0.937642	0.913775	1.02612	0.304836	0.999883
ENSG00000117385.16	2.84283	5.25583	2.98324	1.76179	0.0781054	0.999883
ENSG00000164010.15	19.3443	3.39612	2.22017	1.52966	0.1261	0.999883
ENSG00000164011.18	30.3814	-0.233006	1.99481	-0.116806	0.907014	0.999883
ENSG00000117394.24	492.302	0.0857349	0.691046	0.124065	0.901263	0.999883
ENSG00000227533.7	72.3862	-0.0912395	1.39602	-0.0653568	0.94789	0.999883
ENSG00000066056.15	54.7904	0.506532	1.45275	0.348671	0.727337	0.999883
ENSG00000066322.15	8.60494	1.6537	2.78868	0.593002	0.55318	0.999883
ENSG00000198198.17	103.11	0.675978	1.03111	0.655583	0.512092	0.999883
ENSG00000142949.17	229.473	-0.0972599	0.781351	-0.124477	0.900938	0.999883
ENSG00000117408.11	23.6032	0.99954	1.88674	0.529771	0.596271	0.999883
ENSG00000117410.14	19.3113	-1.97288	2.19536	-0.89866	0.368834	0.999883
ENSG00000178028.14	23.5691	1.51304	1.81	0.835932	0.403193	0.999883
ENSG00000117419.16	374.944	-0.42918	0.67564	-0.635219	0.525285	0.999883
ENSG00000187147.19	193.628	-0.853108	0.907126	-0.940452	0.346986	0.999883
ENSG00000126106.14	19.6193	0.435022	2.14851	0.202476	0.839545	0.999883
ENSG00000142937.12	114.122	0.900463	0.992882	0.906919	0.36445	0.999883
ENSG00000222009.9	32.0358	0.775556	1.69431	0.457742	0.647138	0.999883
ENSG00000070785.17	70.4513	0.524895	1.28551	0.408318	0.68304	0.999883
ENSG00000126107.15	59.2394	0.985378	1.54522	0.637695	0.523672	0.999883
ENSG00000162415.7	161.281	-0.283942	0.792288	-0.358382	0.720057	0.999883
ENSG00000117450.15	18.8923	1.44319	2.09094	0.690211	0.490062	0.999883
ENSG00000117448.14	38.6587	-1.01486	1.67077	-0.607419	0.543573	0.999883
ENSG00000132780.17	106.712	-0.201897	1.27579	-0.158253	0.874258	0.999883
ENSG00000159592.11	300.876	0.659579	0.664777	0.992181	0.321109	0.999883
ENSG00000159596.7	22.2793	-2.04746	2.14053	-0.956522	0.338808	0.999883
ENSG00000197429.11	52.8878	-0.467228	1.20625	-0.387341	0.698504	0.999883
ENSG00000086015.23	202.573	-0.154869	0.836791	-0.185074	0.853171	0.999883
ENSG00000117461.15	6.77745	1.78858	2.60841	0.685697	0.492904	0.999883
ENSG00000117472.10	5.38158	2.02307	2.97271	0.680547	0.496158	0.999883
ENSG00000085998.15	37.9468	-0.178795	1.55136	-0.11525	0.908247	0.999883
ENSG00000132128.18	250.246	-0.930289	0.731586	-1.27161	0.203513	0.999883
ENSG00000173660.12	694.301	-1.02455	0.675435	-1.51687	0.1293	0.999883
ENSG00000117481.11	47.953	-0.372598	1.24897	-0.298324	0.765456	0.999883
ENSG00000079277.22	81.9315	0.554723	1.19871	0.462766	0.643532	0.999883
ENSG00000123472.13	113.909	0.500932	1.08808	0.460382	0.645242	0.999883
ENSG00000159658.15	121.303	1.10596	1.02303	1.08106	0.279668	0.999883
ENSG00000187048.14	160.304	0.875476	1.09602	0.798779	0.424419	0.999883
ENSG00000186377.8	16.3262	-0.514645	2.34905	-0.219087	0.826582	0.999883
ENSG00000162366.8	47.3245	0.37318	1.34	0.278493	0.780634	0.999883
ENSG00000123473.17	9.72214	0.991825	2.16257	0.458633	0.646498	0.999883
ENSG00000162368.15	84.1984	0.453418	1.099	0.412574	0.679919	0.999883
ENSG00000269113.4	2076.43	-0.30809	0.321879	-0.95716	0.338487	0.999883
ENSG00000226133.6	29.8085	0.454412	1.53256	0.296506	0.766844	0.999883
ENSG00000290466.1	20.2862	-1.73476	1.59029	-1.09085	0.275341	0.999883
ENSG00000117834.13	75.4578	0.328733	1.25158	0.262655	0.792817	0.999883
ENSG00000132122.12	376.053	-0.0516977	0.617746	-0.0836876	0.933305	0.999883
ENSG00000186094.18	428.058	0.224264	0.52464	0.427462	0.669043	0.999883
ENSG00000185104.21	1052.52	0.0911557	0.399828	0.227987	0.819656	0.999883
ENSG00000123080.12	2.97251	-1.38243	2.97513	-0.464663	0.642173	0.999883
ENSG00000123091.5	190.473	0.385153	0.732403	0.525876	0.598974	0.999883
ENSG00000085831.16	31.5541	0.448797	1.73588	0.258542	0.795989	0.999883
ENSG00000085832.18	654.398	0.0891408	0.545188	0.163505	0.870121	0.999883
ENSG00000227070.2	49.7068	1.21421	1.71155	0.709419	0.478065	0.999883
ENSG00000117859.19	546.401	0.236772	0.490108	0.483103	0.629023	0.999883
ENSG00000078618.23	148.108	0.703239	0.820183	0.857416	0.391215	0.999883
ENSG00000134717.18	90.4139	0.169349	1.0765	0.157314	0.874998	0.999883
ENSG00000157077.16	181.133	0.00505522	0.843426	0.00599367	0.995218	0.999883
ENSG00000154222.15	42.5286	-2.04872	1.74971	-1.17089	0.241642	0.999883
ENSG00000134744.14	378.115	0.974457	0.603598	1.61441	0.106438	0.999883
ENSG00000116157.6	1.83806	3.80826	2.98196	1.2771	0.201567	0.999883
ENSG00000182183.15	2.09271	-2.59283	2.98262	-0.869316	0.384674	0.999883
ENSG00000162378.13	93.8402	1.21234	1.16462	1.04098	0.297885	0.999883
ENSG00000203995.11	15.1527	0.877839	2.16389	0.405676	0.68498	0.999883
ENSG00000121310.17	206.758	0.645958	0.759342	0.850682	0.394946	0.999883
ENSG00000116171.19	233.305	-0.374555	0.753326	-0.497201	0.619047	0.999883
ENSG00000162383.13	27.2917	1.35691	2.17311	0.624411	0.532358	0.999883
ENSG00000157184.7	17.0941	2.33755	2.19419	1.06534	0.286724	0.999883
ENSG00000162384.14	12.8703	-0.313777	2.52638	-0.1242	0.901157	0.999883
ENSG00000162385.11	21.0034	0.315701	2.20677	0.14306	0.886243	0.999883
ENSG00000174332.6	580.557	0.192769	0.59431	0.324357	0.745668	0.999883
ENSG00000058804.12	30.0486	0.208354	1.79799	0.115882	0.907746	0.999883
ENSG00000058799.15	55.2444	0.964078	1.30029	0.741435	0.45843	0.999883
ENSG00000211452.12	40.1665	0.644323	1.54122	0.41806	0.675903	0.999883
ENSG00000081870.12	119.904	0.0434958	1.08423	0.0401169	0.968	0.999883
ENSG00000116212.16	18.1959	4.13297	2.29774	1.79871	0.0720646	0.999883
ENSG00000116209.12	95.1973	0.251797	1.01185	0.248848	0.803478	0.999883
ENSG00000116205.14	61.8864	-0.881888	1.04729	-0.842067	0.399751	0.999883
ENSG00000116221.15	46.0257	0.783872	1.55457	0.504237	0.614095	0.999883
ENSG00000157216.17	374.992	0.345632	0.63003	0.548597	0.583282	0.999883
ENSG00000162390.18	37.9955	-0.151719	1.42767	-0.106271	0.915368	0.999883
ENSG00000006555.11	1.37077	0.666751	2.97776	0.22391	0.822827	0.999883
ENSG00000116133.13	14.9388	0.836748	2.34831	0.356319	0.721602	0.999883
ENSG00000162399.9	1.82159	4.63968	2.98376	1.55498	0.119951	0.999883
ENSG00000162402.15	736.943	0.249985	0.431784	0.578958	0.562618	0.999883
ENSG00000231090.2	8.85263	2.43961	2.40198	1.01567	0.309787	0.999883
ENSG00000234810.4	3.04934	-1.19222	2.6594	-0.448302	0.653935	0.999883
ENSG00000260971.4	2.52872	5.18075	2.98349	1.73648	0.0824795	0.999883
ENSG00000284686.1	13.1752	3.54824	2.56206	1.38492	0.166077	0.999883
ENSG00000162407.9	622.027	-0.213194	0.491771	-0.433524	0.664634	0.999883
ENSG00000162409.12	240.881	0.163638	0.756458	0.216322	0.828737	0.999883
ENSG00000187889.13	77.6489	0.527741	1.28785	0.409786	0.681963	0.999883
ENSG00000173406.16	333.096	0.196931	0.682837	0.288401	0.77304	0.999883
ENSG00000184292.7	32.3532	1.60796	1.71324	0.938554	0.34796	0.999883
ENSG00000162601.12	297.662	0.150587	0.667491	0.225602	0.821511	0.999883
ENSG00000283445.1	20.8231	-0.997327	2.09714	-0.475566	0.634384	0.999883
ENSG00000177606.9	245.148	0.434456	0.781259	0.556098	0.578144	0.999883
ENSG00000234807.9	146.029	-0.139394	0.897283	-0.155351	0.876545	0.999883
ENSG00000172456.18	938.653	-0.420607	0.397932	-1.05698	0.290519	0.999883
ENSG00000134709.13	94.3151	-0.331305	1.06407	-0.311355	0.755531	0.999883
ENSG00000134716.11	244.081	-0.854723	0.79948	-1.0691	0.285026	0.999883
ENSG00000231252.4	2.17509	4.32595	2.83548	1.52565	0.127097	0.999883
ENSG00000162599.18	2064.87	0.211108	0.360738	0.585212	0.558405	0.999883
ENSG00000162604.13	98.9178	-0.51857	0.91589	-0.566192	0.571263	0.999883
ENSG00000132849.22	1211.17	-0.0992636	0.414096	-0.239712	0.810554	0.999883
ENSG00000162607.13	32.4909	0.476883	1.46722	0.325025	0.745162	0.999883
ENSG00000116641.18	440.574	-0.0065626	0.590874	-0.0111066	0.991138	0.999883
ENSG00000125703.15	110.301	0.142653	0.933276	0.152852	0.878515	0.999883
ENSG00000088035.18	54.7963	-0.126519	1.39059	-0.0909818	0.927507	0.999883
ENSG00000142856.17	73.2687	1.3138	1.10442	1.18958	0.234212	0.999883
ENSG00000079739.17	160.942	0.0988763	0.961513	0.102834	0.918095	0.999883
ENSG00000185483.13	445.933	0.233339	0.545938	0.427409	0.669081	0.999883
ENSG00000158966.16	327.051	-0.213195	0.681757	-0.312714	0.754498	0.999883
ENSG00000162437.15	135.148	-0.0917488	0.936981	-0.0979195	0.921996	0.999883
ENSG00000162434.14	1333.53	-0.00992594	0.374855	-0.0264794	0.978875	0.999883
ENSG00000162433.15	343.668	-0.586376	0.707244	-0.8291	0.407048	0.999883
ENSG00000116675.16	101.097	-0.467213	1.24642	-0.374845	0.707776	0.999883
ENSG00000116678.20	281.663	-0.212873	0.702648	-0.302958	0.761922	0.999883
ENSG00000184588.18	322.382	-0.723699	0.670776	-1.0789	0.280633	0.999883
ENSG00000118473.23	660.46	0.315655	0.542373	0.581988	0.560574	0.999883
ENSG00000152763.17	65.1265	-1.30831	1.347	-0.971273	0.331412	0.999883
ENSG00000198160.15	297.702	-0.385958	0.677737	-0.56948	0.56903	0.999883
ENSG00000116704.8	97.7352	0.0830425	1.08925	0.0762381	0.93923	0.999883
ENSG00000081985.14	41.0919	1.73696	1.43019	1.2145	0.224558	0.999883
ENSG00000142864.15	149.278	0.0330349	0.838123	0.0394153	0.968559	0.999883
ENSG00000116717.13	2.62802	5.23134	2.98345	1.75345	0.0795241	0.999883
ENSG00000172380.6	541.555	0.712791	0.586673	1.21497	0.224377	0.999883
ENSG00000232284.9	176.196	-0.0953871	0.801298	-0.119041	0.905243	0.999883
ENSG00000116729.14	39.3484	1.8294	1.85748	0.984883	0.324681	0.999883
ENSG00000033122.21	90.489	0.563794	0.999656	0.563988	0.572762	0.999883
ENSG00000066557.6	65.8132	0.180369	1.23578	0.145956	0.883956	0.999883
ENSG00000116754.14	378.485	-0.120573	0.604473	-0.199467	0.841897	0.999883
ENSG00000118454.13	204.377	0.235438	0.753339	0.312526	0.754641	0.999883
ENSG00000197568.15	19.6843	0.166351	1.78106	0.0934002	0.925586	0.999883
ENSG00000229051.2	26.2009	-0.954887	1.54644	-0.617475	0.536921	0.999883
ENSG00000050628.21	429.279	-0.0954142	0.714645	-0.133513	0.893788	0.999883
ENSG00000235079.1	20.6213	0.957756	1.95133	0.490823	0.623552	0.999883
ENSG00000132485.14	133.192	-0.0776701	0.974248	-0.0797231	0.936457	0.999883
ENSG00000229956.11	184.756	0.557972	0.788747	0.707416	0.479308	0.999883
ENSG00000172260.15	599.389	-0.20677	0.569291	-0.363205	0.716451	0.999883
ENSG00000227016.4	61.8889	-0.385121	1.20418	-0.319821	0.749104	0.999883
ENSG00000116791.14	328.084	-0.969971	0.632507	-1.53353	0.125144	0.999883
ENSG00000162623.16	45.2225	1.69525	1.50355	1.1275	0.259532	0.999883
ENSG00000137968.17	29.3568	-1.2286	1.3389	-0.91762	0.358818	0.999883
ENSG00000117054.15	85.5878	-0.631155	1.0758	-0.586682	0.557417	0.999883
ENSG00000137955.16	11.9653	-0.251762	2.42358	-0.10388	0.917264	0.999883
ENSG00000057468.7	7.5435	0.13985	2.70509	0.0516989	0.958769	0.999883
ENSG00000230027.2	1.18445	4.13187	2.98465	1.38437	0.166244	0.999883
ENSG00000184005.12	833.485	-0.0754963	0.51128	-0.147661	0.88261	0.999883
ENSG00000117069.15	14.3873	2.13935	1.87671	1.13995	0.254308	0.999883
ENSG00000142892.15	73.9342	0.500721	1.06622	0.469622	0.638625	0.999883
ENSG00000036549.13	463.378	0.266161	0.53343	0.498961	0.617807	0.999883
ENSG00000077254.14	196.959	0.15754	0.773693	0.20362	0.83865	0.999883
ENSG00000180488.17	233.564	-0.430183	0.742285	-0.579539	0.562226	0.999883
ENSG00000162614.19	80.1132	0.879073	1.10153	0.798044	0.424845	0.999883
ENSG00000162613.18	299.55	-0.103205	0.522369	-0.197571	0.843381	0.999883
ENSG00000137960.6	158.774	-0.0401711	1.03059	-0.0389787	0.968907	0.999883
ENSG00000237413.5	64.7284	-0.0565601	1.02084	-0.0554055	0.955815	0.999883
ENSG00000122420.10	26.1702	1.11842	1.58031	0.707722	0.479118	0.999883
ENSG00000137959.17	210.706	-0.0546537	0.83074	-0.0657893	0.947546	0.999883
ENSG00000137965.11	125.128	-0.330058	1.0873	-0.303558	0.761465	0.999883
ENSG00000162618.15	282.928	-0.124755	0.727139	-0.17157	0.863776	0.999883
ENSG00000234184.8	66.115	-0.688497	1.20692	-0.57046	0.568366	0.999883
ENSG00000117114.21	590.015	0.123819	0.489477	0.252961	0.800298	0.999883
ENSG00000230817.6	142.586	0.19616	0.872441	0.224841	0.822103	0.999883
ENSG00000285782.2	20.0564	1.80707	1.86736	0.967713	0.333188	0.999883
ENSG00000231364.3	20.6414	-0.249225	1.77149	-0.140687	0.888117	0.999883
ENSG00000233008.8	222.68	0.198416	0.742837	0.267105	0.789388	0.999883
ENSG00000137941.17	109.772	0.545437	1.04014	0.524388	0.600009	0.999883
ENSG00000142875.21	259.587	0.368224	0.706048	0.521528	0.601999	0.999883
ENSG00000203943.9	1.32795	-4.26269	2.99346	-1.424	0.154447	0.999883
ENSG00000117133.11	10.7261	0.631278	2.45311	0.257338	0.796918	0.999883
ENSG00000117151.13	1.40199	-1.20834	2.98085	-0.405367	0.685208	0.999883
ENSG00000117155.17	53.8989	-0.545803	1.52168	-0.358686	0.71983	0.999883
ENSG00000153898.13	4.82929	2.48691	2.85144	0.872161	0.38312	0.999883
ENSG00000097096.10	53.9035	-0.222328	1.53778	-0.144578	0.885044	0.999883
ENSG00000162642.14	30.538	1.46761	1.72314	0.851706	0.394377	0.999883
ENSG00000142867.14	10.4927	1.66771	2.81226	0.593015	0.553171	0.999883
ENSG00000153904.21	151.097	0.837617	0.890557	0.940554	0.346934	0.999883
ENSG00000142871.18	125.232	1.35449	0.95197	1.42283	0.154785	0.999883
ENSG00000117174.11	106.883	-0.565961	1.04703	-0.540539	0.588826	0.999883
ENSG00000171502.15	15.0473	0.0796249	0.940423	0.0846692	0.932524	0.999883
ENSG00000122417.16	163.69	-0.396797	0.812948	-0.488096	0.625482	0.999883
ENSG00000097033.15	163.367	0.718892	0.948988	0.757535	0.448729	0.999883
ENSG00000183291.18	177.353	0.326404	0.80982	0.403057	0.686906	0.999883
ENSG00000153936.18	129.134	0.500587	0.858167	0.583321	0.559677	0.999883
ENSG00000143013.13	61.0654	-0.0879368	1.2557	-0.0700303	0.94417	0.999883
ENSG00000237505.8	38.4782	0.15955	1.4633	0.109035	0.913175	0.999883
ENSG00000065243.20	494.293	0.381217	0.533801	0.714155	0.475131	0.999883
ENSG00000137947.12	36.9331	0.720753	1.74783	0.41237	0.680068	0.999883
ENSG00000137944.18	38.5547	-0.254196	1.32612	-0.191685	0.847989	0.999883
ENSG00000117226.12	78.1028	-1.32029	1.25325	-1.05349	0.292116	0.999883
ENSG00000117228.11	71.1553	0.0696725	1.21712	0.0572437	0.954351	0.999883
ENSG00000162645.13	102.086	0.300646	0.981692	0.306253	0.759412	0.999883
ENSG00000162654.9	151.755	0.103488	0.844742	0.122509	0.902496	0.999883
ENSG00000154451.15	11.8125	-0.737813	2.03362	-0.362808	0.716748	0.999883
ENSG00000197147.15	110.168	-0.413045	1.10009	-0.375464	0.707316	0.999883
ENSG00000231999.8	23.7664	-2.28362	1.97246	-1.15775	0.246964	0.999883
ENSG00000271949.1	1.35549	0.853781	2.97789	0.286707	0.774337	0.999883
ENSG00000162664.17	83.431	0.412989	1.12367	0.367535	0.71322	0.999883
ENSG00000287406.1	4.07578	-0.844574	2.97264	-0.284116	0.776321	0.999883
ENSG00000233593.12	3.35809	3.26665	2.97781	1.097	0.272643	0.999883
ENSG00000122482.22	512.508	0.0291081	0.527491	0.055182	0.955993	0.999883
ENSG00000097046.13	27.4403	1.28358	1.84087	0.697265	0.485637	0.999883
ENSG00000069702.11	466.293	-0.243791	0.552806	-0.441006	0.659209	0.999883
ENSG00000189195.15	73.6134	-0.308735	1.29895	-0.23768	0.812129	0.999883
ENSG00000174842.17	66.922	-0.423422	1.29831	-0.326133	0.744324	0.999883
ENSG00000122484.9	236.547	0.23454	0.790355	0.296753	0.766655	0.999883
ENSG00000067208.17	488.161	-0.601153	0.490855	-1.22471	0.220686	0.999883
ENSG00000154511.12	118.714	-0.476032	1.05431	-0.45151	0.651622	0.999883
ENSG00000143033.18	150.482	0.245799	0.767282	0.320351	0.748702	0.999883
ENSG00000117500.13	94.8728	-0.0650256	1.01206	-0.0642505	0.948771	0.999883
ENSG00000122483.18	124.165	0.173002	0.988301	0.175049	0.861041	0.999883
ENSG00000223745.8	248.053	0.245462	0.697651	0.35184	0.724958	0.999883
ENSG00000117505.13	119.564	-0.601929	0.96391	-0.624466	0.532321	0.999883
ENSG00000137942.18	483.482	-0.0055928	0.561021	-0.00996897	0.992046	0.999883
ENSG00000137936.18	220.788	-0.82115	0.745521	-1.10145	0.270703	0.999883
ENSG00000067334.14	27.8445	-1.47188	1.80114	-0.817194	0.413817	0.999883
ENSG00000023909.10	41.638	1.07068	1.70878	0.626578	0.530936	0.999883
ENSG00000137962.13	649.465	0.115164	0.5378	0.214139	0.830439	0.999883
ENSG00000226835.4	39.4339	0.00436828	1.62647	0.00268575	0.997857	0.999883
ENSG00000117528.14	331.422	-0.256263	0.703455	-0.364291	0.715641	0.999883
ENSG00000293271.1	366.928	0.0876638	0.61537	0.142457	0.886719	0.999883
ENSG00000143036.17	76.6497	0.0933745	1.09398	0.0853529	0.931981	0.999883
ENSG00000117519.16	388.11	0.251047	0.588614	0.426505	0.66974	0.999883
ENSG00000235501.9	54.9632	0.447812	1.34099	0.33394	0.738424	0.999883
ENSG00000117569.20	468.232	0.0245884	0.523224	0.046994	0.962518	0.999883
ENSG00000188641.14	927.055	0.125656	0.395651	0.317594	0.750793	0.999883
ENSG00000162627.17	116.682	-0.110718	0.887922	-0.124694	0.900766	0.999883
ENSG00000117598.14	16.1425	-3.67633	2.39744	-1.53344	0.125167	0.999883
ENSG00000099260.12	190.355	-0.317161	0.848442	-0.373816	0.708541	0.999883
ENSG00000156869.14	59.5809	1.7023	1.40599	1.21075	0.225991	0.999883
ENSG00000162688.17	48.7578	0.930386	1.20695	0.770858	0.440791	0.999883
ENSG00000156876.10	15.9375	0.647937	1.90527	0.340076	0.7338	0.999883
ENSG00000122435.11	46.3208	-1.64272	1.47296	-1.11525	0.264741	0.999883
ENSG00000122477.14	6.14732	-1.14707	2.95462	-0.388229	0.697847	0.999883
ENSG00000137992.15	68.2934	0.860483	1.0566	0.814389	0.415422	0.999883
ENSG00000224616.5	12.3862	1.56573	2.19665	0.712782	0.475981	0.999883
ENSG00000137996.13	82.818	-0.110389	1.13309	-0.0974231	0.92239	0.999883
ENSG00000079335.20	363.997	-0.173587	0.677449	-0.256237	0.797768	0.999883
ENSG00000162692.12	264.592	-0.313966	0.80716	-0.388976	0.697294	0.999883
ENSG00000162694.14	65.3638	-0.184257	1.47656	-0.124788	0.900692	0.999883
ENSG00000162695.12	265.927	-0.0543882	0.687798	-0.0790759	0.936972	0.999883
ENSG00000117543.22	48.7382	0.531325	1.43972	0.369048	0.712092	0.999883
ENSG00000233184.9	91.1336	0.797797	1.10641	0.721068	0.470867	0.999883
ENSG00000170989.10	81.0192	-1.63847	1.40998	-1.16206	0.245213	0.999883
ENSG00000224613.7	24.0214	-0.792769	1.70334	-0.465421	0.64163	0.999883
ENSG00000185946.16	127.103	-0.592765	1.01668	-0.583039	0.559867	0.999883
ENSG00000240038.8	60.4267	0.778623	1.30094	0.598508	0.549501	0.999883
ENSG00000162631.20	65.6502	-0.329222	1.43436	-0.229526	0.81846	0.999883
ENSG00000134215.16	655.384	0.111009	0.481642	0.23048	0.817719	0.999883
ENSG00000230489.2	1.43377	1.61331	2.97819	0.541707	0.58802	0.999883
ENSG00000085491.17	119.388	0.120867	1.04396	0.115777	0.90783	0.999883
ENSG00000162636.16	129.631	0.733405	0.898242	0.81649	0.41422	0.999883
ENSG00000134186.12	47.289	-1.14965	1.5191	-0.756798	0.449171	0.999883
ENSG00000116266.11	179.991	0.465979	0.804913	0.578918	0.562644	0.999883
ENSG00000085433.17	58.5639	0.920462	1.37597	0.668953	0.503526	0.999883
ENSG00000197780.11	9.73359	-1.46377	2.15854	-0.678132	0.497688	0.999883
ENSG00000031698.13	64.951	0.555762	1.29784	0.428222	0.668489	0.999883
ENSG00000143126.8	79.501	1.22484	1.41045	0.868403	0.385174	0.999883
ENSG00000134243.12	235.023	0.975823	0.787107	1.23976	0.215065	0.999883
ENSG00000143106.13	48.0532	-0.134549	1.43224	-0.0939427	0.925155	0.999883
ENSG00000143028.9	52.3411	0.523977	1.7222	0.304248	0.760939	0.999883
ENSG00000181754.7	3.8693	5.66126	2.96684	1.90818	0.0563682	0.999883
ENSG00000065135.12	143.965	-0.364406	0.950309	-0.383461	0.701378	0.999883
ENSG00000116337.20	9.25632	0.737942	2.41381	0.305716	0.759821	0.999883
ENSG00000168765.19	2.7246	2.07103	2.97522	0.696093	0.48637	0.999883
ENSG00000213366.13	49.0421	-0.625792	1.60742	-0.389314	0.697044	0.999883
ENSG00000184371.14	118.54	0.973071	1.17346	0.829234	0.406972	0.999883
ENSG00000168710.18	218.266	-0.120925	0.875289	-0.138155	0.890118	0.999883
ENSG00000116396.15	118.368	1.57126	1.06978	1.46876	0.141897	0.999883
ENSG00000227963.2	13.4106	1.51055	2.28472	0.661152	0.508515	0.999883
ENSG00000162775.17	53.2111	0.0688721	1.41537	0.04866	0.96119	0.999883
ENSG00000224699.12	52.0374	-0.172748	1.28926	-0.13399	0.89341	0.999883
ENSG00000177272.10	30.1462	2.45713	2.18062	1.1268	0.259827	0.999883
ENSG00000143119.14	102.349	0.0367768	1.04562	0.0351721	0.971942	0.999883
ENSG00000121931.16	17.6623	0.58412	2.5474	0.2293	0.818635	0.999883
ENSG00000156171.15	69.5	-1.31887	1.29738	-1.01657	0.30936	0.999883
ENSG00000134255.16	179.899	-0.951214	0.790009	-1.20406	0.228568	0.999883
ENSG00000162777.17	67.9771	-0.508427	1.42944	-0.355682	0.722079	0.999883
ENSG00000116455.14	20.6592	2.89561	1.82408	1.58744	0.112414	0.999883
ENSG00000116459.11	53.8478	1.98002	1.30356	1.51893	0.12878	0.999883
ENSG00000143110.12	15.6113	3.87667	2.14045	1.81115	0.0701176	0.999883
ENSG00000116473.15	247.661	-0.127716	0.610096	-0.209337	0.834185	0.999883
ENSG00000197852.12	15.6154	-0.01936	1.93895	-0.0099848	0.992033	0.999883
ENSG00000231246.3	29.535	-0.509853	1.2004	-0.424737	0.671028	0.999883
ENSG00000143079.15	170.327	0.194803	0.867002	0.224686	0.822224	0.999883
ENSG00000134245.18	44.8606	-1.18946	1.59934	-0.743722	0.457045	0.999883
ENSG00000007341.19	114.469	0.22635	0.915241	0.247312	0.804667	0.999883
ENSG00000116489.13	324.981	0.443959	0.688043	0.645248	0.518766	0.999883
ENSG00000155363.19	58.7327	0.687765	1.25078	0.549868	0.58241	0.999883
ENSG00000226419.9	60.7703	-0.473336	1.18509	-0.399408	0.689592	0.999883
ENSG00000198799.12	153.275	-0.030773	0.989968	-0.0310848	0.975202	0.999883
ENSG00000081026.19	367.659	0.751659	0.593801	1.26584	0.20557	0.999883
ENSG00000116793.16	83.0805	-0.421209	1.21531	-0.346585	0.728903	0.999883
ENSG00000081019.14	67.2162	0.513684	1.04502	0.491554	0.623035	0.999883
ENSG00000163349.22	237.952	-0.134577	0.834	-0.161364	0.871807	0.999883
ENSG00000116774.12	28.8099	-0.143554	1.99601	-0.0719206	0.942665	0.999883
ENSG00000232895.2	10.368	-1.9592	2.44621	-0.800913	0.423182	0.999883
ENSG00000197323.12	304.028	0.543021	0.661014	0.821497	0.411363	0.999883
ENSG00000116752.6	9.09059	-0.0705231	2.27705	-0.0309713	0.975292	0.999883
ENSG00000175984.16	22.5965	0.83768	1.82386	0.459289	0.646027	0.999883
ENSG00000213281.5	51.9479	0.441498	1.39307	0.316924	0.751301	0.999883
ENSG00000009307.17	341.97	-0.160673	0.579219	-0.277395	0.781476	0.999883
ENSG00000052723.12	30.7608	-0.179648	1.71513	-0.104743	0.91658	0.999883
ENSG00000134198.10	28.6861	-2.46913	1.79929	-1.37228	0.169976	0.999883
ENSG00000173218.15	46.1952	-0.0517339	1.45276	-0.0356107	0.971593	0.999883
ENSG00000163393.13	81.3303	0.389406	1.30482	0.298437	0.76537	0.999883
ENSG00000173212.5	1.70818	-3.64306	2.98992	-1.21845	0.223054	0.999883
ENSG00000163399.16	1.18388	-3.95035	2.99351	-1.31964	0.186956	0.999883
ENSG00000203865.13	6.14366	0.530337	2.79316	0.18987	0.849411	0.999883
ENSG00000233154.6	75.8564	1.09859	1.25963	0.872146	0.383129	0.999883
ENSG00000116815.16	134.558	-0.393468	1.09797	-0.358359	0.720075	0.999883
ENSG00000143061.18	60.777	-0.258664	1.41314	-0.183042	0.854765	0.999883
ENSG00000116824.5	32.5136	1.41205	1.8895	0.747313	0.454875	0.999883
ENSG00000134247.10	84.9439	0.0715515	1.22836	0.0582498	0.95355	0.999883
ENSG00000116830.12	15.0988	1.27685	2.34364	0.544816	0.58588	0.999883
ENSG00000134258.18	33.5372	-1.11431	1.50266	-0.741562	0.458353	0.999883
ENSG00000198162.12	297.837	0.439046	0.603267	0.72778	0.466748	0.999883
ENSG00000183508.5	48.6084	-0.298861	1.60384	-0.186341	0.852178	0.999883
ENSG00000196505.11	154.367	0.776601	0.869243	0.893423	0.371631	0.999883
ENSG00000065183.16	15.564	1.60667	2.05143	0.783197	0.433512	0.999883
ENSG00000155761.14	170.582	0.365955	0.909395	0.402416	0.687378	0.999883
ENSG00000092607.15	16.9743	0.228677	2.23508	0.102313	0.918508	0.999883
ENSG00000116874.12	98.0646	0.408475	1.08892	0.375118	0.707573	0.999883
ENSG00000231365.7	375.156	-0.515516	0.654701	-0.787406	0.431044	0.999883
ENSG00000227712.3	81.1994	-0.526575	1.24385	-0.423343	0.672045	0.999883
ENSG00000116882.15	33.0652	0.000889683	1.84361	0.000482577	0.999615	0.999883
ENSG00000203855.7	1.8505	-1.61255	2.97969	-0.541178	0.588385	0.999883
ENSG00000198857.3	34.6078	0.685815	1.56531	0.438134	0.661289	0.999883
ENSG00000143067.5	86.4934	-0.624667	1.21473	-0.514242	0.607083	0.999883
ENSG00000134250.21	423.138	0.522396	0.556608	0.938534	0.34797	0.999883
ENSG00000265808.4	100.387	0.313167	1.03014	0.304005	0.761124	0.999883
ENSG00000290569.1	6.76367	1.4213	1.40729	1.00996	0.312515	0.999883
ENSG00000270231.5	73.5552	0.0461688	0.787265	0.0586445	0.953235	0.999883
ENSG00000275131.5	47.6699	0.898229	1.03562	0.867336	0.385758	0.999883
ENSG00000273136.9	64.5179	0.948048	0.833493	1.13744	0.255354	0.999883
ENSG00000226067.7	19.0291	-0.141764	1.13502	-0.124899	0.900603	0.999883
ENSG00000171943.12	82.5052	-0.557334	0.855853	-0.651203	0.514916	0.999883
ENSG00000227082.3	3.31324	-0.0590711	2.9515	-0.020014	0.984032	0.999883
ENSG00000270872.2	39.2423	-0.895405	1.19802	-0.747403	0.45482	0.999883
ENSG00000266338.7	140.73	-1.62838	0.925625	-1.75922	0.0785395	0.999883
ENSG00000196369.12	127.538	0.196351	0.637889	0.307814	0.758224	0.999883
ENSG00000290867.1	79.8075	0.141613	0.847202	0.167154	0.867249	0.999883
ENSG00000162825.18	77.3581	0.0153596	0.808083	0.0190075	0.984835	0.999883
ENSG00000117262.19	62.1668	-1.1326	1.11418	-1.01654	0.309373	0.999883
ENSG00000174827.14	102.392	-0.0324495	0.928409	-0.0349518	0.972118	0.999883
ENSG00000117281.16	26.9316	-0.00633881	1.82105	-0.00348086	0.997223	0.999883
ENSG00000265491.5	234.954	0.34629	0.795319	0.43541	0.663265	0.999883
ENSG00000186141.10	38.9115	-2.24527	1.80634	-1.24299	0.21387	0.999883
ENSG00000131788.16	19.4567	3.33838	2.12771	1.569	0.116647	0.999883
ENSG00000265972.6	568.897	0.375577	0.503887	0.745361	0.456054	0.999883
ENSG00000271425.9	43.5588	0.176205	0.852524	0.206686	0.836255	0.999883
ENSG00000268043.9	119.261	0.653907	0.739672	0.884051	0.376669	0.999883
ENSG00000227242.4	1.56084	-4.42311	2.99284	-1.4779	0.139435	0.999883
ENSG00000131791.8	40.3801	-0.368988	1.87615	-0.196673	0.844084	0.999883
ENSG00000116128.12	137.97	-0.291636	1.04626	-0.278743	0.780442	0.999883
ENSG00000162836.12	75.8762	-0.552148	1.07991	-0.511292	0.609147	0.999883
ENSG00000265107.3	11.5879	1.80037	2.51606	0.715551	0.474269	0.999883
ENSG00000188092.15	112.073	-0.0104694	0.971609	-0.0107753	0.991403	0.999883
ENSG00000206585.1	14.6932	1.36252	1.4039	0.970522	0.331786	0.999883
ENSG00000263956.8	126.183	-0.569392	0.874928	-0.650788	0.515183	0.999883
ENSG00000274020.5	81.1232	0.0804835	0.942066	0.085433	0.931917	0.999883
ENSG00000270629.7	92.8931	-0.769207	0.833659	-0.922688	0.35617	0.999883
ENSG00000178104.22	153.438	0.242982	0.810575	0.299765	0.764357	0.999883
ENSG00000269713.9	45.2925	-0.00744572	0.98988	-0.00752185	0.993998	0.999883
ENSG00000274265.5	32.7113	1.04704	1.47168	0.711455	0.476802	0.999883
ENSG00000215861.9	1.55607	3.89257	2.4937	1.56096	0.118533	0.999883
ENSG00000291158.1	65.0707	-0.562317	1.14947	-0.489195	0.624704	0.999883
ENSG00000203814.7	4.03811	0.351442	2.97205	0.118249	0.90587	0.999883
ENSG00000184678.11	50.9612	0.734647	1.76354	0.416574	0.67699	0.999883
ENSG00000143368.10	50.5384	-0.645027	1.40519	-0.459032	0.646211	0.999883
ENSG00000014914.21	45.9838	-1.76153	1.44278	-1.22092	0.222115	0.999883
ENSG00000264522.6	108.752	-0.0211494	1.0112	-0.0209152	0.983313	0.999883
ENSG00000285184.5	1.34786	4.3097	2.98439	1.44408	0.148716	0.999883
ENSG00000136631.16	203.174	0.25522	0.800797	0.318707	0.749948	0.999883
ENSG00000023902.14	88.317	1.56906	1.23328	1.27227	0.203279	0.999883
ENSG00000143401.15	68.5645	1.18572	1.1759	1.00835	0.313285	0.999883
ENSG00000117362.13	13.3813	2.13376	2.47429	0.862372	0.388483	0.999883
ENSG00000266472.6	5.28713	-0.105948	2.8716	-0.0368951	0.970569	0.999883
ENSG00000117360.13	108.126	-1.62574	1.25941	-1.29088	0.196746	0.999883
ENSG00000163125.16	423.345	-0.124826	0.579346	-0.215461	0.829408	0.999883
ENSG00000143374.18	14.7559	0.652637	2.15648	0.30264	0.762165	0.999883
ENSG00000143369.15	5.19508	-5.87257	2.99089	-1.96349	0.0495897	0.999883
ENSG00000143384.14	375.837	0.0424224	0.57964	0.0731875	0.941657	0.999883
ENSG00000143420.19	157.487	0.161567	0.84906	0.190289	0.849083	0.999883
ENSG00000143457.11	88.1401	0.571903	1.12576	0.508016	0.611442	0.999883
ENSG00000163131.12	115.625	0.837796	0.900517	0.93035	0.35219	0.999883
ENSG00000143387.14	46.1259	1.08712	1.86113	0.584118	0.559141	0.999883
ENSG00000143437.21	198.193	0.920903	0.86583	1.06361	0.287507	0.999883
ENSG00000143379.13	107.593	-0.319193	1.15173	-0.277142	0.781671	0.999883
ENSG00000143418.20	67.1672	-0.000995372	1.42676	-0.000697643	0.999443	0.999883
ENSG00000143412.10	10.1456	3.49157	2.78168	1.2552	0.209406	0.999883
ENSG00000143409.18	60.0708	-0.664568	1.3782	-0.4822	0.629664	0.999883
ENSG00000143363.17	78.8406	2.21775	1.50383	1.47473	0.140285	0.999883
ENSG00000197622.13	116.823	-0.672425	1.20362	-0.55867	0.576387	0.999883
ENSG00000143458.12	81.1049	0.555033	1.17195	0.473597	0.635787	0.999883
ENSG00000143398.20	242.491	0.0640967	0.727987	0.0880465	0.92984	0.999883
ENSG00000159352.16	20.0377	-2.58651	1.87336	-1.38068	0.167377	0.999883
ENSG00000143393.17	103.821	-0.421227	1.24766	-0.337613	0.735655	0.999883
ENSG00000159377.11	24.3465	-0.988547	1.91476	-0.516276	0.605662	0.999883
ENSG00000143442.24	457.135	0.140144	0.575229	0.243631	0.807516	0.999883
ENSG00000143375.15	8.68695	2.09546	2.48914	0.841843	0.399876	0.999883
ENSG00000143367.17	26.0221	1.38051	1.7274	0.799187	0.424182	0.999883
ENSG00000143376.14	303.663	0.158935	0.603079	0.263539	0.792135	0.999883
ENSG00000143365.20	70.0563	-0.422151	1.3262	-0.318317	0.750244	0.999883
ENSG00000159445.13	8.0081	-0.643743	2.68561	-0.239701	0.810562	0.999883
ENSG00000197747.9	58.1746	0.691173	1.16113	0.595257	0.551671	0.999883
ENSG00000236427.2	172.197	0.566801	0.879518	0.644445	0.519287	0.999883
ENSG00000160679.14	102.522	-0.00536608	1.06248	-0.00505053	0.99597	0.999883
ENSG00000143621.17	44.5655	0.0661945	1.51071	0.0438168	0.96505	0.999883
ENSG00000169418.10	37.1932	1.08785	1.64876	0.659796	0.509385	0.999883
ENSG00000143624.14	138.777	1.00022	0.888684	1.1255	0.260375	0.999883
ENSG00000143554.14	6.15235	-4.12286	2.98177	-1.38269	0.166761	0.999883
ENSG00000143614.11	529.553	0.42888	0.503457	0.851871	0.394286	0.999883
ENSG00000160741.17	61.1686	0.913476	1.26174	0.723983	0.469076	0.999883
ENSG00000177954.14	86.908	-0.236215	1.05497	-0.223908	0.822829	0.999883
ENSG00000143552.10	20.5993	-0.268608	1.92011	-0.139892	0.888745	0.999883
ENSG00000143549.22	235.264	0.86684	0.749249	1.15695	0.247295	0.999883
ENSG00000143612.21	81.1717	0.491679	1.18943	0.413372	0.679334	0.999883
ENSG00000143569.20	297.67	-0.109477	0.652134	-0.167875	0.866682	0.999883
ENSG00000143515.20	41.6385	-0.39239	1.64849	-0.23803	0.811858	0.999883
ENSG00000160712.13	157.658	0.326307	0.954942	0.341703	0.732574	0.999883
ENSG00000169291.10	23.0998	-2.07494	1.91552	-1.08323	0.278708	0.999883
ENSG00000163239.12	22.2876	1.24778	2.01431	0.619459	0.535614	0.999883
ENSG00000160714.10	54.3355	-0.144074	1.52488	-0.0944821	0.924726	0.999883
ENSG00000160710.19	347.283	0.0769238	0.577079	0.133299	0.893957	0.999883
ENSG00000143603.19	192.816	0.000688531	0.887902	0.000775458	0.999381	0.999883
ENSG00000163346.17	32.6837	-0.546908	1.96067	-0.278939	0.780291	0.999883
ENSG00000163348.4	9.61698	-0.0902564	2.50049	-0.0360956	0.971206	0.999883
ENSG00000160691.19	73.8899	-0.947507	1.32525	-0.714966	0.47463	0.999883
ENSG00000160685.14	23.4831	0.63254	1.88624	0.335345	0.737365	0.999883
ENSG00000169242.12	15.2159	1.58646	2.08858	0.759587	0.447501	0.999883
ENSG00000185499.17	108.426	0.267117	1.03386	0.25837	0.796121	0.999883
ENSG00000177628.16	35.0286	0.465333	1.62003	0.287238	0.77393	0.999883
ENSG00000116521.12	29.2704	-1.91638	2.05293	-0.933487	0.350569	0.999883
ENSG00000176444.19	41.5051	-1.62435	1.65397	-0.982091	0.326055	0.999883
ENSG00000160752.15	24.4972	-1.02297	2.08362	-0.490958	0.623456	0.999883
ENSG00000160753.17	25.886	0.166752	1.80235	0.0925191	0.926286	0.999883
ENSG00000116539.14	844.176	0.453027	0.38445	1.17838	0.238646	0.999883
ENSG00000125459.18	19.5624	1.64403	1.76271	0.932672	0.350989	0.999883
ENSG00000287839.3	8.55455	-0.645607	2.13241	-0.30276	0.762073	0.999883
ENSG00000163374.21	94.6205	-0.0672428	1.00109	-0.0671695	0.946447	0.999883
ENSG00000132676.16	66.2807	0.558998	1.15857	0.482488	0.62946	0.999883
ENSG00000116580.20	224.17	-0.539154	0.850031	-0.634276	0.5259	0.999883
ENSG00000132718.9	29.7631	0.397664	1.84238	0.215842	0.829111	0.999883
ENSG00000143622.12	88.7291	-1.72403	1.39187	-1.23865	0.215477	0.999883
ENSG00000132680.11	119.73	-0.685341	1.09087	-0.628251	0.529839	0.999883
ENSG00000116584.22	129.533	-0.820098	1.14383	-0.716973	0.473391	0.999883
ENSG00000160803.8	32.0803	0.515491	1.70288	0.302717	0.762105	0.999883
ENSG00000160789.25	388.793	0.527599	0.70397	0.749462	0.453579	0.999883
ENSG00000160785.14	85.4923	0.233687	1.12525	0.207676	0.835482	0.999883
ENSG00000198952.8	77.5144	-0.58001	1.27244	-0.455825	0.648516	0.999883
ENSG00000163468.15	43.4543	0.0465454	1.51971	0.0306279	0.975566	0.999883
ENSG00000132677.13	1.79883	4.70947	2.98391	1.57829	0.114499	0.999883
ENSG00000116604.19	215.939	-0.269455	0.835575	-0.322478	0.747091	0.999883
ENSG00000132688.11	27.0004	1.76057	1.91108	0.921245	0.356922	0.999883
ENSG00000143319.17	20.3128	1.52963	2.09988	0.728438	0.466345	0.999883
ENSG00000143303.12	25.0924	0.417842	2.20322	0.18965	0.849583	0.999883
ENSG00000143321.19	129.724	-0.0692792	1.04015	-0.0666047	0.946896	0.999883
ENSG00000143294.15	65.7826	0.245716	1.39258	0.176447	0.859943	0.999883
ENSG00000027869.12	23.7534	0.339205	1.90229	0.178314	0.858476	0.999883
ENSG00000187800.14	69.0114	0.433288	1.2546	0.34536	0.729824	0.999883
ENSG00000132694.20	162.272	0.431473	0.938696	0.459652	0.645766	0.999883
ENSG00000117036.12	21.6429	-0.936534	1.81129	-0.517055	0.605118	0.999883
ENSG00000160856.21	1.62286	4.56625	2.98406	1.53021	0.125964	0.999883
ENSG00000163534.15	32.0709	1.17163	1.62145	0.722584	0.469936	0.999883
ENSG00000183853.18	534.831	-0.131798	0.567732	-0.232149	0.816422	0.999883
ENSG00000163563.8	21.6171	-0.425473	1.95659	-0.217457	0.827852	0.999883
ENSG00000163564.15	51.9646	-1.16317	1.31401	-0.885203	0.376047	0.999883
ENSG00000163565.20	531.311	-0.319843	0.537857	-0.594662	0.552069	0.999883
ENSG00000163568.16	45.9637	-0.522875	1.74159	-0.300229	0.764002	0.999883
ENSG00000181036.14	3.22555	-1.68959	2.97542	-0.567849	0.570138	0.999883
ENSG00000158710.15	93.1114	0.505655	1.12667	0.448803	0.653574	0.999883
ENSG00000177807.11	40.3588	1.15645	1.56098	0.740845	0.458787	0.999883
ENSG00000018625.15	8.27601	-0.8174	2.53701	-0.32219	0.747309	0.999883
ENSG00000162734.13	95.4681	-0.599738	1.08739	-0.551536	0.581266	0.999883
ENSG00000132716.19	12.7744	-1.72828	2.38668	-0.724133	0.468984	0.999883
ENSG00000122218.17	316.088	0.246058	0.634055	0.38807	0.697964	0.999883
ENSG00000162736.18	133.639	0.300666	1.00239	0.299947	0.764217	0.999883
ENSG00000162738.7	52.1895	0.345523	1.50595	0.229438	0.818528	0.999883
ENSG00000162739.14	52.6861	-0.396415	1.48611	-0.266747	0.789664	0.999883
ENSG00000117090.16	35.7398	0.0492174	1.62948	0.0302043	0.975904	0.999883
ENSG00000026751.17	38.5445	2.9495	1.71806	1.71676	0.0860234	0.999883
ENSG00000270149.5	12.3179	-3.61693	2.24397	-1.61184	0.106996	0.999883
ENSG00000186517.14	60.832	-0.392296	1.63367	-0.240132	0.810228	0.999883
ENSG00000143258.17	2.02036	0.584113	2.97528	0.196322	0.844358	0.999883
ENSG00000158859.10	52.4305	0.0854609	1.55179	0.0550724	0.956081	0.999883
ENSG00000158864.13	34.1629	-0.847489	1.84293	-0.459859	0.645618	0.999883
ENSG00000158869.11	45.2053	0.562726	1.64984	0.341079	0.733044	0.999883
ENSG00000143252.17	55.7649	-0.401316	1.25818	-0.318965	0.749753	0.999883
ENSG00000289106.2	20.7532	-0.12181	1.88891	-0.0644869	0.948583	0.999883
ENSG00000188931.4	26.3261	-0.845011	1.67447	-0.504643	0.61381	0.999883
ENSG00000288670.1	18.809	0.868742	2.04183	0.425473	0.670492	0.999883
ENSG00000283360.1	6.29755	-0.891959	2.95883	-0.301457	0.763066	0.999883
ENSG00000143226.16	32.1731	1.36781	1.82274	0.750412	0.453007	0.999883
ENSG00000273112.1	99.8871	-1.8537	1.06539	-1.73993	0.0818721	0.999883
ENSG00000072694.22	1.8863	-0.968877	2.9774	-0.325411	0.74487	0.999883
ENSG00000118217.7	487.361	-0.323761	0.558144	-0.580068	0.561869	0.999883
ENSG00000162745.11	66.7302	0.270143	1.40227	0.192647	0.847235	0.999883
ENSG00000198929.13	195.552	0.371343	0.882059	0.420995	0.673758	0.999883
ENSG00000152332.16	143.888	0.701449	0.870023	0.806242	0.420103	0.999883
ENSG00000117143.14	85.9513	-0.241652	1.20907	-0.199865	0.841586	0.999883
ENSG00000162733.19	221.817	0.529872	0.843385	0.628268	0.529828	0.999883
ENSG00000132196.16	46.2517	0.00593751	1.45565	0.00407894	0.996745	0.999883
ENSG00000143248.13	2545.61	-0.32123	0.401962	-0.799154	0.424201	0.999883
ENSG00000185630.20	1550.63	0.741416	0.400349	1.85193	0.0640364	0.999883
ENSG00000143198.13	101.907	-0.147246	0.97486	-0.151043	0.879941	0.999883
ENSG00000143149.13	61.1004	-0.745653	1.27148	-0.586445	0.557577	0.999883
ENSG00000143183.18	83.0049	0.846855	1.20914	0.700377	0.483692	0.999883
ENSG00000143179.16	74.0875	0.618926	1.08256	0.571723	0.56751	0.999883
ENSG00000188859.7	100.982	0.252063	1.21625	0.207246	0.835818	0.999883
ENSG00000229588.3	33.7526	0.592291	1.08587	0.545455	0.585441	0.999883
ENSG00000143157.12	96.1197	0.515368	1.10276	0.467344	0.640254	0.999883
ENSG00000152382.6	35.0812	-2.09405	1.71486	-1.22112	0.222042	0.999883
ENSG00000143195.13	40.3098	-0.367334	1.64473	-0.22334	0.823271	0.999883
ENSG00000143190.23	538.334	0.193549	0.556836	0.347588	0.72815	0.999883
ENSG00000198821.12	180.521	-0.593865	0.899106	-0.660506	0.508929	0.999883
ENSG00000143162.9	119.011	0.00085829	1.07398	0.000799165	0.999362	0.999883
ENSG00000198771.11	171.321	0.0874614	0.855183	0.102272	0.918541	0.999883
ENSG00000197965.12	214.746	0.402028	0.714097	0.562987	0.573443	0.999883
ENSG00000143199.18	28.1488	-2.31271	1.78747	-1.29385	0.195719	0.999883
ENSG00000143158.11	48.9952	-0.554473	1.69695	-0.326747	0.743859	0.999883
ENSG00000143164.16	541.813	0.155921	0.493362	0.316038	0.751974	0.999883
ENSG00000143147.15	30.1575	1.56494	1.7685	0.884897	0.376212	0.999883
ENSG00000143155.13	61.4209	0.743672	1.27787	0.581963	0.560591	0.999883
ENSG00000213064.10	252.001	0.409546	0.757394	0.54073	0.588693	0.999883
ENSG00000143178.13	77.1574	-0.562252	1.31324	-0.42814	0.668549	0.999883
ENSG00000293102.1	6.58209	0.252456	2.02016	0.124968	0.900549	0.999883
ENSG00000143153.14	677.554	0.225499	0.54753	0.411848	0.680451	0.999883
ENSG00000143156.14	37.0617	0.395716	1.43651	0.27547	0.782955	0.999883
ENSG00000117475.14	98.2588	0.484892	1.03997	0.466254	0.641034	0.999883
ENSG00000117477.13	15.1798	0.647753	2.07491	0.312184	0.7549	0.999883
ENSG00000117479.15	40.7115	-0.0191851	1.39511	-0.0137517	0.989028	0.999883
ENSG00000198734.12	67.8359	-0.0996894	1.38636	-0.0719075	0.942676	0.999883
ENSG00000174175.17	22.8729	3.68852	2.0298	1.81718	0.0691888	0.999883
ENSG00000000460.17	44.6452	0.22837	1.41346	0.161568	0.871646	0.999883
ENSG00000000457.14	59.7189	-0.956392	1.35436	-0.706159	0.480089	0.999883
ENSG00000075945.13	323.417	-0.0839436	0.626405	-0.134009	0.893396	0.999883
ENSG00000120370.14	26.768	-1.77299	1.84012	-0.963523	0.335285	0.999883
ENSG00000116132.12	135.449	-0.651272	1.08772	-0.598748	0.549341	0.999883
ENSG00000231424.3	64.6216	0.276979	1.23724	0.223868	0.82286	0.999883
ENSG00000010932.17	28.7367	0.312833	1.47672	0.211843	0.832229	0.999883
ENSG00000076258.10	77.0223	-0.333215	1.17823	-0.28281	0.777323	0.999883
ENSG00000117523.18	972.462	0.235349	0.435109	0.540897	0.588578	0.999883
ENSG00000283683.2	181.541	-0.982451	0.856601	-1.14692	0.251415	0.999883
ENSG00000034971.17	125.901	-1.15679	1.02939	-1.12376	0.261113	0.999883
ENSG00000117533.15	289.378	-1.05671	0.773637	-1.3659	0.171971	0.999883
ENSG00000010165.20	10.9639	0.196463	2.25357	0.0871787	0.930529	0.999883
ENSG00000197959.15	430.755	-0.354019	0.578415	-0.61205	0.540505	0.999883
ENSG00000094975.15	130.327	0.718172	0.89308	0.804152	0.421309	0.999883
ENSG00000117560.8	1.36511	-4.27094	2.99331	-1.42683	0.153629	0.999883
ENSG00000224228.2	117.61	-1.49041	0.972238	-1.53297	0.125284	0.999883
ENSG00000117586.12	276.24	0.257856	0.688409	0.374569	0.707981	0.999883
ENSG00000076321.11	115.028	-0.648256	0.987988	-0.656137	0.511736	0.999883
ENSG00000117593.12	28.1474	0.8697	1.65627	0.525094	0.599518	0.999883
ENSG00000234741.10	44.0892	-0.0858671	1.35323	-0.0634536	0.949405	0.999883
ENSG00000185278.16	104.984	1.15345	0.977894	1.17952	0.238191	0.999883
ENSG00000135870.13	359.49	0.521725	0.6339	0.82304	0.410485	0.999883
ENSG00000152061.24	1430.29	0.292935	0.323919	0.904346	0.365812	0.999883
ENSG00000116161.18	13.8764	-0.837743	2.18481	-0.38344	0.701394	0.999883
ENSG00000120333.4	25.1275	-1.27613	1.85458	-0.688097	0.491392	0.999883
ENSG00000235750.10	84.4682	-0.09302	1.25816	-0.0739335	0.941063	0.999883
ENSG00000143207.21	740.229	0.501433	0.476975	1.05128	0.293131	0.999883
ENSG00000236021.4	11.9627	0.412091	1.58233	0.260433	0.79453	0.999883
ENSG00000116183.11	133.273	-0.964114	1.07953	-0.893085	0.371812	0.999883
ENSG00000227579.6	47.312	-1.04278	1.54987	-0.672815	0.501065	0.999883
ENSG00000254154.8	80.7416	0.52417	1.26936	0.412941	0.67965	0.999883
ENSG00000075391.18	1223.93	0.0837627	0.39262	0.213343	0.83106	0.999883
ENSG00000116191.19	219.325	0.246171	0.734188	0.335296	0.737401	0.999883
ENSG00000116199.12	65.1424	0.467515	1.24284	0.376167	0.706793	0.999883
ENSG00000186283.14	8.32057	-0.581153	2.55912	-0.227091	0.820353	0.999883
ENSG00000143322.22	285.98	0.2152	0.681268	0.315881	0.752093	0.999883
ENSG00000057252.13	116.718	-0.163647	0.914986	-0.178852	0.858054	0.999883
ENSG00000162779.22	6.34717	2.73375	2.34036	1.16809	0.24277	0.999883
ENSG00000116218.13	3.11328	0.718923	2.97313	0.241807	0.80893	0.999883
ENSG00000162782.16	1.18739	1.5563	2.97948	0.522338	0.601435	0.999883
ENSG00000143340.7	2.52683	-0.999217	2.9753	-0.335837	0.736994	0.999883
ENSG00000169905.13	147.814	0.815953	1.01207	0.806224	0.420114	0.999883
ENSG00000143337.19	116.976	0.907504	1.00843	0.899913	0.368166	0.999883
ENSG00000135837.18	346.915	0.0528119	0.53644	0.0984489	0.921576	0.999883
ENSG00000116260.17	62.0037	0.163169	1.44421	0.112982	0.910045	0.999883
ENSG00000230124.8	443.215	-0.355263	0.574338	-0.618561	0.536205	0.999883
ENSG00000143324.14	611.912	-0.186602	0.494308	-0.377502	0.7058	0.999883
ENSG00000243155.1	20.22	2.04473	2.0031	1.02078	0.307358	0.999883
ENSG00000135823.14	92.8201	0.336214	0.990022	0.339603	0.734156	0.999883
ENSG00000153029.16	60.552	1.04465	1.37409	0.760245	0.447108	0.999883
ENSG00000198216.14	79.273	0.145556	1.18298	0.123041	0.902074	0.999883
ENSG00000228918.5	21.6797	1.87442	2.02337	0.926385	0.354246	0.999883
ENSG00000135821.19	185.398	0.0692132	0.912267	0.0758695	0.939523	0.999883
ENSG00000135828.11	5.95021	3.02635	2.90482	1.04184	0.297487	0.999883
ENSG00000135838.14	159.965	0.336043	0.819739	0.409939	0.681851	0.999883
ENSG00000135829.17	226.143	-0.978637	0.855693	-1.14368	0.252757	0.999883
ENSG00000135862.6	515.183	-0.468814	0.543638	-0.862365	0.388487	0.999883
ENSG00000058085.15	28.642	1.09416	1.84929	0.591667	0.554073	0.999883
ENSG00000116698.22	395.609	-0.077849	0.633231	-0.122939	0.902155	0.999883
ENSG00000162704.16	32.6788	2.18281	1.63407	1.33581	0.18161	0.999883
ENSG00000143344.16	486.118	0.151999	0.575476	0.264128	0.791681	0.999883
ENSG00000198860.14	89.7977	-1.38693	1.25544	-1.10473	0.269276	0.999883
ENSG00000116667.15	171.656	-0.060668	0.792353	-0.0765669	0.938968	0.999883
ENSG00000116406.20	144.471	-0.173923	0.87885	-0.197899	0.843124	0.999883
ENSG00000135842.17	243.01	0.591579	0.685411	0.863101	0.388082	0.999883
ENSG00000121481.12	114.508	0.333822	0.984374	0.339121	0.734519	0.999883
ENSG00000121486.12	84.2852	-0.0343216	1.24303	-0.0276112	0.977972	0.999883
ENSG00000116668.13	122.748	-1.03328	0.939624	-1.09967	0.271475	0.999883
ENSG00000116679.16	559.919	0.0675437	0.582949	0.115866	0.907759	0.999883
ENSG00000228309.7	44.3261	-0.958933	1.6811	-0.57042	0.568393	0.999883
ENSG00000143341.12	264.125	-0.273849	0.725371	-0.377529	0.70578	0.999883
ENSG00000047410.14	171.982	-0.741045	0.960461	-0.771551	0.44038	0.999883
ENSG00000157181.16	74.37	-0.122306	1.06117	-0.115256	0.908242	0.999883
ENSG00000229739.4	73.4105	-0.37785	1.25905	-0.300107	0.764095	0.999883
ENSG00000073756.13	1.91608	0.0430873	2.97574	0.0144795	0.988447	0.999883
ENSG00000116711.10	88.1664	0.462254	1.06431	0.434321	0.664055	0.999883
ENSG00000230426.5	164.149	-0.723053	0.972473	-0.74352	0.457167	0.999883
ENSG00000162670.11	16.4627	1.25575	1.96621	0.638664	0.523041	0.999883
ENSG00000285280.2	39.8069	-0.963391	1.29353	-0.744777	0.456406	0.999883
ENSG00000116750.14	90.6704	-0.37207	1.08871	-0.341754	0.732536	0.999883
ENSG00000116747.13	162.744	-0.473494	0.879747	-0.538216	0.590428	0.999883
ENSG00000023572.10	4.07333	1.42834	2.97255	0.48051	0.630864	0.999883
ENSG00000134371.15	453.2	-0.0510552	0.569027	-0.0897236	0.928507	0.999883
ENSG00000227240.2	109.227	0.211928	0.953212	0.222331	0.824056	0.999883
ENSG00000162687.19	269.899	-0.410607	0.69084	-0.594359	0.552272	0.999883
ENSG00000066279.19	3.86691	1.24628	2.97258	0.419258	0.675027	0.999883
ENSG00000177888.8	64.2618	0.773032	1.32387	0.583918	0.559275	0.999883
ENSG00000134376.17	20.6645	0.606461	2.19699	0.276042	0.782516	0.999883
ENSG00000213047.13	380.53	0.671732	0.633293	1.0607	0.288827	0.999883
ENSG00000151414.15	718.816	-0.363781	0.436603	-0.833207	0.404728	0.999883
ENSG00000081237.21	705.89	0.0390094	0.487784	0.0799726	0.936259	0.999883
ENSG00000229989.6	220.761	-0.443757	0.823485	-0.538877	0.589972	0.999883
ENSG00000116833.14	84.9266	0.332929	1.17477	0.283399	0.776871	0.999883
ENSG00000203721.8	1.25068	-4.18174	2.99365	-1.39687	0.162452	0.999883
ENSG00000118197.14	41.364	-1.11163	1.35787	-0.818658	0.412982	0.999883
ENSG00000118200.15	315.309	0.179877	0.553349	0.32507	0.745128	0.999883
ENSG00000163362.11	28.2676	1.44085	1.63095	0.883444	0.376996	0.999883
ENSG00000116852.15	31.6843	1.32117	1.85502	0.712213	0.476333	0.999883
ENSG00000116857.17	18.269	1.3967	2.31896	0.602297	0.546976	0.999883
ENSG00000163395.17	1.34992	4.31118	2.98439	1.44458	0.148576	0.999883
ENSG00000159176.14	138.301	1.16801	0.835217	1.39845	0.161977	0.999883
ENSG00000134369.16	154.705	-0.820803	1.04057	-0.788802	0.430228	0.999883
ENSG00000198700.10	128.534	0.698623	0.980637	0.712417	0.476207	0.999883
ENSG00000163431.14	97.2717	0.873815	1.2382	0.705713	0.480366	0.999883
ENSG00000134375.11	1.11835	3.75738	2.98473	1.25886	0.208079	0.999883
ENSG00000176393.11	65.8435	-1.39358	1.50575	-0.925507	0.354702	0.999883
ENSG00000143862.8	63.1863	0.00401622	1.61671	0.0024842	0.998018	0.999883
ENSG00000133067.18	10.1946	0.741957	2.1498	0.345128	0.729998	0.999883
ENSG00000077157.23	761.847	-0.214399	0.378314	-0.566721	0.570903	0.999883
ENSG00000143858.12	4.20157	-3.30849	2.49135	-1.32799	0.184182	0.999883
ENSG00000117139.18	259.723	0.344281	0.61334	0.561322	0.574578	0.999883
ENSG00000117153.16	27.6707	-1.24107	1.89437	-0.655135	0.512381	0.999883
ENSG00000159346.13	68.0698	-0.346708	1.2611	-0.274925	0.783374	0.999883
ENSG00000163444.12	45.3979	1.06823	1.4124	0.75632	0.449457	0.999883
ENSG00000143847.16	110.206	-1.39246	1.19479	-1.16545	0.243839	0.999883
ENSG00000163485.18	8.19171	1.78537	2.80866	0.635667	0.524993	0.999883
ENSG00000159388.6	129.606	0.951447	0.988126	0.96288	0.335608	0.999883
ENSG00000188783.6	159.483	0.333343	1.0573	0.315278	0.75255	0.999883
ENSG00000058668.16	482.536	0.400741	0.574369	0.697707	0.485361	0.999883
ENSG00000143842.15	215.702	0.189128	0.961261	0.19675	0.844023	0.999883
ENSG00000143845.15	10.4249	1.55768	2.70298	0.576281	0.564426	0.999883
ENSG00000143839.15	6.12258	0.0135347	2.66664	0.00507557	0.99595	0.999883
ENSG00000143850.17	378.867	0.129823	0.61733	0.210298	0.833435	0.999883
ENSG00000226330.1	1.78171	1.12526	2.97627	0.378078	0.705372	0.999883
ENSG00000133056.14	89.0741	0.284104	1.21236	0.23434	0.814721	0.999883
ENSG00000198625.14	314.746	-0.723296	0.712871	-1.01462	0.310285	0.999883
ENSG00000200408.1	2.60911	0.0388401	0.63497	0.0611685	0.951225	0.999883
ENSG00000170382.12	64.8333	0.404904	1.36668	0.296269	0.767025	0.999883
ENSG00000163531.17	677.391	0.536353	0.55241	0.970932	0.331582	0.999883
ENSG00000117222.14	40.9661	0.317601	1.51355	0.209838	0.833794	0.999883
ENSG00000133059.18	132.567	-0.333817	0.958932	-0.348113	0.727755	0.999883
ENSG00000133069.17	2.11763	-4.79647	2.99202	-1.60309	0.108915	0.999883
ENSG00000163545.11	127.521	-0.107964	1.22822	-0.0879027	0.929954	0.999883
ENSG00000117266.16	315.768	-0.521048	0.769167	-0.677418	0.498141	0.999883
ENSG00000174514.13	24.4276	1.01354	2.08904	0.485168	0.627557	0.999883
ENSG00000158711.14	265.818	0.395484	0.72077	0.548697	0.583214	0.999883
ENSG00000069275.13	419.542	0.0357025	0.590309	0.0604809	0.951773	0.999883
ENSG00000117280.13	33.3646	-0.667641	1.78544	-0.373936	0.708452	0.999883
ENSG00000133065.11	49.2825	0.706481	1.17362	0.601969	0.547195	0.999883
ENSG00000276600.5	32.5779	0.475772	2.13657	0.22268	0.823784	0.999883
ENSG00000263961.8	345.57	-0.705668	0.816692	-0.864056	0.387557	0.999883
ENSG00000198049.7	18.2668	-0.812713	2.23109	-0.364268	0.715658	0.999883
ENSG00000226780.1	24.4308	-0.678459	1.99047	-0.340854	0.733214	0.999883
ENSG00000266028.8	364.452	0.307127	0.571958	0.536974	0.591285	0.999883
ENSG00000263528.8	7.57126	1.63359	2.83155	0.576926	0.56399	0.999883
ENSG00000266094.8	34.6343	0.0838761	1.52992	0.054824	0.956279	0.999883
ENSG00000143486.16	39.5089	0.592657	1.45961	0.406037	0.684715	0.999883
ENSG00000143479.18	67.2634	1.46866	1.24463	1.17999	0.238004	0.999883
ENSG00000162889.11	295.697	-0.42363	0.76147	-0.556332	0.577984	0.999883
ENSG00000162894.12	36.2832	0.290231	1.77154	0.16383	0.869865	0.999883
ENSG00000162896.6	56.8593	-0.244571	1.49561	-0.163526	0.870104	0.999883
ENSG00000162897.16	1.18646	4.134	2.98465	1.38509	0.166025	0.999883
ENSG00000123836.15	50.2715	0.376758	1.5715	0.239745	0.810528	0.999883
ENSG00000237074.2	44.9354	1.95088	1.39744	1.39604	0.162702	0.999883
ENSG00000196352.18	166.923	0.618516	0.809921	0.763675	0.445061	0.999883
ENSG00000203710.12	58.2575	-1.98718	1.74073	-1.14158	0.25363	0.999883
ENSG00000197721.17	9.41183	-3.90866	2.24232	-1.74313	0.0813103	0.999883
ENSG00000117335.21	13.3928	0.373256	2.10733	0.177123	0.859412	0.999883
ENSG00000203709.14	467.185	0.377742	0.573401	0.658774	0.510041	0.999883
ENSG00000174059.17	190.78	0.488243	0.798424	0.611508	0.540863	0.999883
ENSG00000076356.7	467.621	-0.0844096	0.586008	-0.144042	0.885467	0.999883
ENSG00000008118.10	15.8611	4.27255	2.32464	1.83794	0.0660717	0.999883
ENSG00000227591.6	2.62841	1.25593	2.97431	0.42226	0.672835	0.999883
ENSG00000009790.15	6.96048	-1.58311	2.88427	-0.548878	0.583089	0.999883
ENSG00000117597.18	29.5229	-1.27852	1.66423	-0.768233	0.442349	0.999883
ENSG00000082497.12	7.56469	0.717941	2.5761	0.278692	0.780481	0.999883
ENSG00000054392.13	185.219	0.746904	0.776882	0.961412	0.336345	0.999883
ENSG00000143473.14	32.0882	-0.473868	1.60901	-0.294509	0.768369	0.999883
ENSG00000117625.14	455.075	-0.242333	0.60526	-0.400378	0.688878	0.999883
ENSG00000082512.15	69.9704	0.32183	1.16004	0.27743	0.78145	0.999883
ENSG00000153363.15	29.6425	0.509902	1.6574	0.307652	0.758347	0.999883
ENSG00000170385.10	27.9877	-0.696286	1.84518	-0.377354	0.70591	0.999883
ENSG00000123684.13	406.238	-0.500787	0.609436	-0.821722	0.411235	0.999883
ENSG00000143493.13	66.9042	-0.168886	1.1803	-0.143087	0.886221	0.999883
ENSG00000143476.18	4.80983	2.09018	2.97327	0.702992	0.482061	0.999883
ENSG00000066027.12	255.279	-0.112957	0.714602	-0.15807	0.874402	0.999883
ENSG00000065600.13	25.2208	0.0870477	1.82155	0.0477877	0.961885	0.999883
ENSG00000117691.10	5.07399	2.35073	2.83773	0.828383	0.407453	0.999883
ENSG00000162772.18	245.129	0.415147	0.810623	0.512134	0.608557	0.999883
ENSG00000117697.15	235.492	0.23194	0.802407	0.289055	0.772539	0.999883
ENSG00000203705.11	47.9448	0.0370443	1.38581	0.0267312	0.978674	0.999883
ENSG00000162769.13	87.4671	0.0254443	1.17956	0.0215711	0.98279	0.999883
ENSG00000174606.14	43.441	-1.44429	1.33702	-1.08023	0.280038	0.999883
ENSG00000136643.12	287.428	0.663923	0.592871	1.11984	0.262781	0.999883
ENSG00000117707.17	60.5445	-0.149481	1.58426	-0.0943539	0.924828	0.999883
ENSG00000143499.14	111.183	0.902559	1.11896	0.806603	0.419895	0.999883
ENSG00000228470.1	1.23524	-4.16175	2.99369	-1.39017	0.164476	0.999883
ENSG00000152104.12	589.501	0.204818	0.446433	0.458788	0.646386	0.999883
ENSG00000117724.15	10.2384	4.35544	2.5871	1.68352	0.0922745	0.999883
ENSG00000136636.13	217.545	-0.992272	0.869749	-1.14087	0.253923	0.999883
ENSG00000042781.14	4.11893	2.98581	2.01278	1.48343	0.137961	0.999883
ENSG00000196482.18	1596.13	0.124959	0.629376	0.198544	0.84262	0.999883
ENSG00000092978.11	336.003	0.583923	0.606161	0.963314	0.33539	0.999883
ENSG00000162814.11	91.5358	-0.887568	1.07335	-0.826911	0.408288	0.999883
ENSG00000067533.6	63.6407	-1.6736	1.36243	-1.22839	0.219299	0.999883
ENSG00000092969.12	80.6688	0.0982204	1.27645	0.0769479	0.938665	0.999883
ENSG00000228063.4	18.1915	-2.15159	1.95116	-1.10272	0.270147	0.999883
ENSG00000143353.12	244.258	-0.0306469	0.712296	-0.0430256	0.965681	0.999883
ENSG00000287676.1	1.25246	4.20857	2.98453	1.41013	0.158502	0.999883
ENSG00000228536.3	72.5279	0.745832	1.19896	0.622066	0.533899	0.999883
ENSG00000136628.18	104.002	0.131272	0.946389	0.138708	0.889681	0.999883
ENSG00000162813.18	33.8871	-0.696383	1.62408	-0.428785	0.66808	0.999883
ENSG00000067704.10	79.6668	-0.0754734	1.29663	-0.0582076	0.953583	0.999883
ENSG00000118873.17	283.567	0.130176	0.612518	0.212527	0.831696	0.999883
ENSG00000116141.17	80.6515	0.390742	1.12929	0.346008	0.729337	0.999883
ENSG00000162817.7	1.65071	-2.28131	2.98346	-0.764653	0.444478	0.999883
ENSG00000117791.16	97.049	-0.033864	0.97816	-0.0346201	0.972383	0.999883
ENSG00000143507.18	64.2991	0.634393	1.25232	0.506576	0.612452	0.999883
ENSG00000232679.3	5.07925	-1.99991	2.89503	-0.690806	0.489688	0.999883
ENSG00000143498.18	5.77926	-2.34585	2.97389	-0.788816	0.43022	0.999883
ENSG00000154305.18	116.953	-0.568198	1.0201	-0.557001	0.577527	0.999883
ENSG00000186063.13	59.8669	0.117728	1.26822	0.0928296	0.926039	0.999883
ENSG00000162819.12	68.1681	0.157575	1.13525	0.138801	0.889607	0.999883
ENSG00000287684.1	1.15668	-3.51873	2.99247	-1.17586	0.239651	0.999883
ENSG00000154309.9	517.005	-0.478012	0.45857	-1.0424	0.297228	0.999883
ENSG00000187554.15	31.537	0.447864	1.92416	0.232759	0.815949	0.999883
ENSG00000162909.18	177.163	0.148114	0.858196	0.172588	0.862975	0.999883
ENSG00000143514.18	108.558	0.507972	1.06987	0.474796	0.634932	0.999883
ENSG00000290989.1	51.1911	0.404706	1.53115	0.264315	0.791537	0.999883
ENSG00000143756.12	110.067	0.540889	1.08604	0.498038	0.618457	0.999883
ENSG00000143753.14	48.8204	-0.278731	1.38913	-0.200651	0.840971	0.999883
ENSG00000143748.18	138.715	0.349799	0.979346	0.357176	0.72096	0.999883
ENSG00000143771.12	51.1739	-0.708097	1.44453	-0.490191	0.623999	0.999883
ENSG00000162923.18	343.237	-0.00729509	0.641596	-0.0113702	0.990928	0.999883
ENSG00000143786.8	157.058	-0.442562	0.900702	-0.491353	0.623177	0.999883
ENSG00000185842.16	406.603	-0.191798	0.569857	-0.336572	0.73644	0.999883
ENSG00000143815.15	45.8393	1.28122	1.47893	0.866311	0.386319	0.999883
ENSG00000154380.19	406.551	0.577575	0.559233	1.0328	0.301698	0.999883
ENSG00000143742.14	113.784	-0.337835	1.00231	-0.337056	0.736074	0.999883
ENSG00000143819.13	16.8086	0.188187	2.00463	0.0938761	0.925208	0.999883
ENSG00000196187.12	157.297	0.364726	0.837566	0.435459	0.663229	0.999883
ENSG00000143751.10	18.3205	1.1534	2.31315	0.498627	0.618042	0.999883
ENSG00000272562.2	9.13015	1.4045	2.48838	0.564425	0.572465	0.999883
ENSG00000163041.13	41.3075	2.20849	1.61674	1.36602	0.171934	0.999883
ENSG00000182827.9	66.1301	-1.51171	1.31906	-1.14606	0.251772	0.999883
ENSG00000183814.16	29.5374	0.531514	1.90506	0.279001	0.780244	0.999883
ENSG00000143799.14	72.1488	-0.467549	1.29317	-0.361553	0.717686	0.999883
ENSG00000203685.11	56.7184	0.391391	1.32235	0.295981	0.767245	0.999883
ENSG00000143772.11	208.182	0.343922	0.834748	0.412007	0.680334	0.999883
ENSG00000143776.20	878.606	0.0100973	0.418279	0.0241402	0.980741	0.999883
ENSG00000202264.1	1.15348	1.60874	1.39861	1.15024	0.250045	0.999883
ENSG00000181450.18	135.043	0.118758	0.923755	0.12856	0.897706	0.999883
ENSG00000143740.15	29.9336	0.835632	1.78199	0.468931	0.639119	0.999883
ENSG00000143761.17	115.099	0.0771565	1.07851	0.0715398	0.942968	0.999883
ENSG00000143774.18	38.2761	1.13759	2.02844	0.560824	0.574918	0.999883
ENSG00000181873.13	5.25633	-0.854599	3.00362	-0.284523	0.776009	0.999883
ENSG00000154358.23	118.438	0.714256	1.05442	0.677395	0.498155	0.999883
ENSG00000168159.15	42.9483	0.54856	1.53119	0.358259	0.72015	0.999883
ENSG00000201321.1	1.53293	0.390866	1.01346	0.385675	0.699738	0.999883
ENSG00000116574.6	9.23953	4.86955	2.46425	1.97607	0.0481464	0.999883
ENSG00000177788.7	31.2333	-1.02058	1.84051	-0.554507	0.579232	0.999883
ENSG00000168118.12	59.307	0.59115	1.24443	0.475038	0.63476	0.999883
ENSG00000154429.11	13.3288	2.17752	2.17962	0.999037	0.317777	0.999883
ENSG00000069248.12	119.937	0.638833	0.967778	0.660103	0.509188	0.999883
ENSG00000135776.5	13.4343	1.21045	2.08773	0.579793	0.562054	0.999883
ENSG00000135801.11	41.1681	-1.23816	1.88748	-0.655983	0.511835	0.999883
ENSG00000143641.10	462.147	-0.418543	0.545534	-0.767216	0.442953	0.999883
ENSG00000177614.11	53.765	0.0107189	1.51965	0.00705355	0.994372	0.999883
ENSG00000135775.14	63.2423	0.095562	1.24377	0.0768322	0.938757	0.999883
ENSG00000119280.17	179.924	0.879254	0.902163	0.974607	0.329755	0.999883
ENSG00000143643.13	137.213	0.0125943	1.03091	0.0122167	0.990253	0.999883
ENSG00000173409.14	41.0754	0.302474	1.40506	0.215274	0.829554	0.999883
ENSG00000116906.13	91.1245	-0.223965	1.16568	-0.192133	0.847638	0.999883
ENSG00000116903.7	27.6578	-1.78443	1.73276	-1.02982	0.303094	0.999883
ENSG00000270106.6	38.4795	-1.85637	1.52911	-1.21402	0.22474	0.999883
ENSG00000162946.24	299.315	-0.299283	0.629678	-0.475296	0.634576	0.999883
ENSG00000116991.12	465.376	0.112781	0.526764	0.214101	0.830468	0.999883
ENSG00000135778.12	60.7273	0.116674	1.25139	0.0932354	0.925717	0.999883
ENSG00000135749.20	388.908	0.443659	0.62351	0.711551	0.476743	0.999883
ENSG00000143674.11	107.129	-0.426659	1.11248	-0.383521	0.701333	0.999883
ENSG00000135750.15	56.4722	-1.57957	1.472	-1.07307	0.283238	0.999883
ENSG00000183780.13	221.325	0.0262922	0.708874	0.0370901	0.970413	0.999883
ENSG00000236358.1	2.31525	5.05817	2.98358	1.69533	0.0900122	0.999883
ENSG00000059588.10	134.627	0.259365	1.04994	0.247029	0.804886	0.999883
ENSG00000168264.11	78.6387	-0.482109	1.13936	-0.42314	0.672193	0.999883
ENSG00000173726.11	103.015	0.971711	0.960669	1.01149	0.31178	0.999883
ENSG00000054267.22	511.655	0.21462	0.57453	0.373558	0.708733	0.999883
ENSG00000162885.14	66.9416	0.911765	1.24732	0.730979	0.464792	0.999883
ENSG00000143669.16	435.643	0.30399	0.612917	0.495972	0.619914	0.999883
ENSG00000116962.15	423.705	0.762069	0.594332	1.28223	0.199763	0.999883
ENSG00000077585.14	201.006	-0.00290177	0.793604	-0.00365644	0.997083	0.999883
ENSG00000086619.15	88.2164	0.531478	0.966821	0.549717	0.582514	0.999883
ENSG00000186197.15	15.9965	0.57805	1.80141	0.320887	0.748296	0.999883
ENSG00000116977.19	42.4642	0.145931	1.50714	0.0968259	0.922865	0.999883
ENSG00000119285.11	68.415	0.155726	1.24892	0.124688	0.90077	0.999883
ENSG00000116984.15	571.774	0.0372485	0.510188	0.0730093	0.941799	0.999883
ENSG00000198626.19	136.697	-0.330844	0.697177	-0.474548	0.635109	0.999883
ENSG00000234464.2	72.467	-0.318998	1.45845	-0.218724	0.826865	0.999883
ENSG00000215808.4	30.0142	1.18741	1.62746	0.729609	0.465629	0.999883
ENSG00000133019.12	439.231	-0.17409	0.634455	-0.274394	0.783782	0.999883
ENSG00000155816.21	3.16056	-2.49585	2.9786	-0.837927	0.402072	0.999883
ENSG00000182901.18	27.8424	1.8736	1.58735	1.18033	0.23787	0.999883
ENSG00000091483.8	34.3139	1.23269	1.5564	0.792015	0.428352	0.999883
ENSG00000117009.12	171.716	-0.510345	1.03708	-0.4921	0.622649	0.999883
ENSG00000180287.17	31.5115	0.649826	1.55438	0.418062	0.675902	0.999883
ENSG00000143702.17	342.234	-0.7314	0.570678	-1.28163	0.199971	0.999883
ENSG00000054282.16	608.305	0.0712196	0.492929	0.144482	0.885119	0.999883
ENSG00000117020.19	1263.12	-0.129266	0.381309	-0.339007	0.734605	0.999883
ENSG00000179456.12	90.9919	-0.208101	1.3796	-0.150842	0.880101	0.999883
ENSG00000035687.10	146.132	-0.0708173	0.949514	-0.0745827	0.940547	0.999883
ENSG00000179397.18	72.6143	-0.0888419	1.16684	-0.076139	0.939309	0.999883
ENSG00000121644.19	114.133	-0.474609	0.866652	-0.547636	0.583942	0.999883
ENSG00000203667.10	23.7717	0.83407	1.78018	0.468532	0.639405	0.999883
ENSG00000153187.21	383.462	-0.0764683	0.592738	-0.129009	0.897351	0.999883
ENSG00000203666.13	309.897	-0.114713	0.619806	-0.185079	0.853167	0.999883
ENSG00000162849.16	357.041	-0.247998	0.696314	-0.356159	0.721722	0.999883
ENSG00000185420.19	1549.71	0.0885004	0.287312	0.308029	0.75806	0.999883
ENSG00000162851.8	16.6655	2.39179	2.22868	1.07319	0.283187	0.999883
ENSG00000162852.14	201.225	0.156245	0.763237	0.204714	0.837796	0.999883
ENSG00000143653.10	77.8653	0.347742	1.12354	0.309507	0.756936	0.999883
ENSG00000153207.16	213.532	0.78818	0.747911	1.05384	0.291955	0.999883
ENSG00000196418.13	234.278	-0.0745293	0.742968	-0.100313	0.920096	0.999883
ENSG00000227671.5	35.9321	0.894204	1.46653	0.609741	0.542033	0.999883
ENSG00000162714.13	146.386	0.088255	0.930212	0.0948763	0.924413	0.999883
ENSG00000162711.19	17.661	0.11113	2.44381	0.0454742	0.963729	0.999883
ENSG00000279301.5	2.27839	-1.00045	2.97601	-0.33617	0.736742	0.999883
ENSG00000175137.11	28.7953	3.08141	1.84937	1.66619	0.0956746	0.999883
ENSG00000171161.13	21.0214	0.673549	1.91557	0.351618	0.725125	0.999883
ENSG00000171163.16	25.4916	1.18625	1.80855	0.655911	0.511881	0.999883
ENSG00000185220.12	5.01336	-1.21508	2.9723	-0.408802	0.682685	0.999883
ENSG00000184731.6	33.2117	-1.49627	1.71491	-0.872502	0.382934	0.999883
ENSG00000035115.22	233.888	-0.0668005	0.64195	-0.104059	0.917123	0.999883
ENSG00000143727.16	36.7041	-0.2038	1.62262	-0.125599	0.900049	0.999883
ENSG00000151353.15	17.7635	-1.25564	2.04029	-0.615425	0.538274	0.999883
ENSG00000172554.12	71.2306	-0.265665	1.25401	-0.211853	0.832221	0.999883
ENSG00000130508.11	301.281	0.159028	0.690286	0.230381	0.817796	0.999883
ENSG00000032389.13	186.034	-0.223375	0.882611	-0.253085	0.800203	0.999883
ENSG00000171853.16	293.306	-0.0209997	0.675273	-0.0310981	0.975191	0.999883
ENSG00000182551.14	77.1546	-1.10673	1.35616	-0.816079	0.414455	0.999883
ENSG00000171863.15	26.5252	0.00703344	1.74974	0.00401971	0.996793	0.999883
ENSG00000118004.18	19.1945	0.306769	2.23605	0.137192	0.890879	0.999883
ENSG00000289136.1	28.4148	-1.08564	0.808616	-1.3426	0.179403	0.999883
ENSG00000225964.6	9.79382	0.784446	2.48495	0.315679	0.752246	0.999883
ENSG00000134321.13	1.76373	-1.24326	2.97884	-0.417364	0.676412	0.999883
ENSG00000151692.15	137.474	0.208207	0.961581	0.216526	0.828578	0.999883
ENSG00000236790.7	118.455	0.126127	0.961127	0.131228	0.895595	0.999883
ENSG00000236008.5	42.0441	-0.0533843	1.63768	-0.0325974	0.973996	0.999883
ENSG00000115738.10	39.2466	-0.562302	1.4353	-0.391767	0.69523	0.999883
ENSG00000134313.17	296.872	0.489627	0.740225	0.661456	0.50832	0.999883
ENSG00000143797.12	213.907	-0.206232	0.881009	-0.234086	0.814918	0.999883
ENSG00000151693.11	671.461	0.544375	0.513852	1.0594	0.289418	0.999883
ENSG00000119185.13	40.9253	-0.0730752	1.52028	-0.0480671	0.961663	0.999883
ENSG00000119203.14	50.7539	-2.32747	1.92062	-1.21184	0.225575	0.999883
ENSG00000134330.19	45.9283	-0.0329591	1.51963	-0.0216889	0.982696	0.999883
ENSG00000151694.15	120.118	0.549733	0.93179	0.589976	0.555207	0.999883
ENSG00000134308.14	223.795	0.334152	0.719199	0.464617	0.642206	0.999883
ENSG00000115750.17	174.181	-0.0685281	0.823524	-0.0832132	0.933682	0.999883
ENSG00000172059.11	37.5157	-0.279914	1.69776	-0.164872	0.869045	0.999883
ENSG00000205795.5	57.5713	1.15735	1.45923	0.793128	0.427703	0.999883
ENSG00000171848.16	11.2943	-1.46915	2.31969	-0.633337	0.526514	0.999883
ENSG00000115756.13	975.656	-0.021838	0.430958	-0.0506731	0.959586	0.999883
ENSG00000115758.14	9.8262	-2.96608	2.44307	-1.21408	0.224717	0.999883
ENSG00000115761.17	236.072	-0.0907996	0.752907	-0.120599	0.904009	0.999883
ENSG00000143870.13	57.9499	0.937714	1.42312	0.658913	0.509951	0.999883
ENSG00000162976.13	37.6706	1.05069	1.40703	0.746741	0.45522	0.999883
ENSG00000134318.16	569.24	0.224225	0.522271	0.429327	0.667685	0.999883
ENSG00000169016.17	25.3897	-2.26142	1.74096	-1.29895	0.193962	0.999883
ENSG00000134324.12	87.6901	-0.546871	1.18976	-0.459648	0.645769	0.999883
ENSG00000071575.12	112.962	-0.38491	1.05882	-0.363528	0.716211	0.999883
ENSG00000225649.7	23.7593	1.25661	1.79469	0.70018	0.483815	0.999883
ENSG00000285876.1	37.8809	1.38251	1.50359	0.919473	0.357848	0.999883
ENSG00000230448.5	42.787	0.203297	1.32894	0.152977	0.878417	0.999883
ENSG00000162981.14	62.0863	0.621467	1.53252	0.405521	0.685094	0.999883
ENSG00000287291.1	42.7755	1.68482	1.29236	1.30368	0.192343	0.999883
ENSG00000151779.14	684.648	0.291539	0.43739	0.666543	0.505064	0.999883
ENSG00000079785.16	84.8001	0.320271	1.07502	0.297922	0.765763	0.999883
ENSG00000197872.11	149.257	0.38087	0.876557	0.434508	0.66392	0.999883
ENSG00000163029.16	134.84	0.621381	0.85426	0.727391	0.466986	0.999883
ENSG00000170745.12	63.2858	0.326893	0.997652	0.327662	0.743167	0.999883
ENSG00000236204.7	387.496	-0.107936	0.541088	-0.19948	0.841887	0.999883
ENSG00000228784.9	1.10925	3.21678	2.98336	1.07824	0.280925	0.999883
ENSG00000118965.16	134.892	-0.667155	0.991571	-0.672826	0.501058	0.999883
ENSG00000068697.7	234.044	-0.182637	0.807628	-0.22614	0.821092	0.999883
ENSG00000115884.11	44.2757	1.35911	1.60714	0.845666	0.397739	0.999883
ENSG00000055917.17	694.717	-0.00702403	0.43557	-0.0161261	0.987134	0.999883
ENSG00000143878.10	216.973	0.845393	0.756402	1.11765	0.263717	0.999883
ENSG00000118960.13	68.029	0.469886	1.34512	0.349326	0.726845	0.999883
ENSG00000118961.15	192.679	-0.0432357	0.792736	-0.0545398	0.956505	0.999883
ENSG00000084674.15	34.8751	-1.13019	2.81869	-0.400962	0.688448	0.999883
ENSG00000233005.2	124.938	0.869101	1.11853	0.777003	0.437157	0.999883
ENSG00000232451.2	108.84	-1.45273	1.30097	-1.11665	0.264143	0.999883
ENSG00000119771.15	513.466	0.170445	0.665176	0.256241	0.797765	0.999883
ENSG00000119778.15	381.8	-0.136189	0.581309	-0.234281	0.814767	0.999883
ENSG00000173960.14	38.9358	1.01677	1.33646	0.760798	0.446778	0.999883
ENSG00000219626.9	61.8576	1.3338	1.17417	1.13595	0.255978	0.999883
ENSG00000198399.16	368.727	0.810566	0.592519	1.368	0.171312	0.999883
ENSG00000084676.16	786.036	-0.0597849	0.405639	-0.147384	0.882829	0.999883
ENSG00000138031.15	125.946	0.109915	1.01855	0.107913	0.914065	0.999883
ENSG00000115137.12	33.9143	0.404755	1.84617	0.21924	0.826463	0.999883
ENSG00000224165.8	16.6256	-0.905152	2.07814	-0.435559	0.663157	0.999883
ENSG00000119772.19	183.462	0.841682	0.70589	1.19237	0.233117	0.999883
ENSG00000138101.20	212.83	0.303477	0.707709	0.428816	0.668057	0.999883
ENSG00000143970.18	355.451	-0.0266594	0.640884	-0.0415978	0.966819	0.999883
ENSG00000084731.15	3.49272	0.321035	2.97257	0.107999	0.913996	0.999883
ENSG00000084733.11	538.413	-0.173695	0.476552	-0.364482	0.715498	0.999883
ENSG00000084754.12	187.495	-1.20877	0.894758	-1.35095	0.176712	0.999883
ENSG00000138029.14	122.327	0.00810802	0.883461	0.00917757	0.992677	0.999883
ENSG00000138018.19	115.774	0.586612	0.933803	0.628197	0.529875	0.999883
ENSG00000157884.11	29.121	0.0674105	1.75962	0.0383097	0.969441	0.999883
ENSG00000171303.8	37.8902	0.0234665	1.4012	0.0167474	0.986638	0.999883
ENSG00000115163.15	1.33491	-4.05855	2.99297	-1.35603	0.17509	0.999883
ENSG00000084764.12	1.84377	-4.71035	2.99258	-1.57401	0.115485	0.999883
ENSG00000119777.20	33.4372	1.35974	1.58899	0.855729	0.392148	0.999883
ENSG00000084693.16	48.5118	1.33714	1.44837	0.923202	0.355902	0.999883
ENSG00000138030.14	35.7364	-0.193635	1.70847	-0.113338	0.909762	0.999883
ENSG00000143994.14	1.50661	4.46383	2.98419	1.49583	0.134699	0.999883
ENSG00000138085.18	18.936	1.6812	2.02366	0.830773	0.406102	0.999883
ENSG00000084774.14	18.3223	1.16787	1.97605	0.59101	0.554514	0.999883
ENSG00000115204.15	82.647	-0.159713	1.25827	-0.126931	0.898995	0.999883
ENSG00000115207.15	48.5575	0.925737	1.58267	0.584922	0.5586	0.999883
ENSG00000115211.17	1.2449	-3.0115	2.98996	-1.0072	0.313837	0.999883
ENSG00000115241.11	44.9876	1.72504	1.57443	1.09566	0.273225	0.999883
ENSG00000115216.14	36.9815	1.2355	1.65557	0.746267	0.455506	0.999883
ENSG00000138002.16	79.2219	-0.236209	1.2127	-0.194779	0.845566	0.999883
ENSG00000221843.6	5.98351	-2.16095	1.75258	-1.23301	0.217573	0.999883
ENSG00000119760.16	39.2265	0.891162	1.56772	0.568443	0.569734	0.999883
ENSG00000163798.14	38.7825	1.30245	1.59896	0.814563	0.415322	0.999883
ENSG00000243147.8	15.5421	-0.269519	2.19347	-0.122874	0.902207	0.999883
ENSG00000158019.21	1146.87	-0.184068	0.388727	-0.473515	0.635846	0.999883
ENSG00000075426.12	545.836	0.358823	0.495409	0.724295	0.468885	0.999883
ENSG00000213639.11	209	0.527689	0.663108	0.795781	0.426159	0.999883
ENSG00000163806.16	30.5135	-0.256225	1.57323	-0.162866	0.870624	0.999883
ENSG00000171103.11	33.9515	2.02567	1.46292	1.38468	0.166151	0.999883
ENSG00000163811.12	135.229	0.394563	0.921686	0.428088	0.668587	0.999883
ENSG00000115295.21	178.494	-0.935587	0.854867	-1.09442	0.273769	0.999883
ENSG00000119801.13	105.167	0.489196	1.21498	0.402638	0.687215	0.999883
ENSG00000213626.13	109.386	1.03062	1.04536	0.985896	0.324184	0.999883
ENSG00000172954.14	399.529	-0.133286	0.532489	-0.250308	0.802349	0.999883
ENSG00000162949.16	72.3007	-0.341466	1.42954	-0.238864	0.811211	0.999883
ENSG00000285984.1	12.684	-2.74617	2.17994	-1.25974	0.207762	0.999883
ENSG00000158089.15	1152.7	-0.0220147	0.446778	-0.0492745	0.960701	0.999883
ENSG00000214711.10	1.28405	3.46018	2.98314	1.15991	0.246085	0.999883
ENSG00000013016.16	79.9485	-0.149404	1.11317	-0.134215	0.893232	0.999883
ENSG00000162959.14	15.8685	0.969833	2.15686	0.449651	0.652962	0.999883
ENSG00000162961.14	48.7459	-0.40771	1.57302	-0.259189	0.79549	0.999883
ENSG00000021574.15	107.6	-0.211473	0.962039	-0.219818	0.826013	0.999883
ENSG00000152683.14	87.4218	0.708744	1.10392	0.642022	0.520859	0.999883
ENSG00000119820.11	123.042	-0.53725	1.00923	-0.532338	0.594492	0.999883
ENSG00000115760.16	797.661	0.184387	0.455489	0.404811	0.685617	0.999883
ENSG00000018699.13	184.203	0.479196	0.825514	0.580482	0.561589	0.999883
ENSG00000049323.16	373.19	0.620871	0.677308	0.916674	0.359314	0.999883
ENSG00000152689.18	253.733	0.114103	0.757196	0.150692	0.880219	0.999883
ENSG00000119812.20	61.034	1.49116	1.32349	1.12669	0.259876	0.999883
ENSG00000228262.11	2341.18	0.0680834	0.384786	0.176939	0.859557	0.999883
ENSG00000232153.3	2634.08	-0.0908629	0.289427	-0.313941	0.753566	0.999883
ENSG00000226994.9	1200.57	-0.185999	0.485897	-0.382795	0.701871	0.999883
ENSG00000150938.10	1464.18	-0.254549	0.289451	-0.879422	0.379173	0.999883
ENSG00000171055.15	107.563	0.00300031	0.978075	0.00306757	0.997552	0.999883
ENSG00000115808.13	269.642	-0.302468	0.768654	-0.393504	0.693947	0.999883
ENSG00000008869.12	170.78	0.354731	0.837662	0.423478	0.671947	0.999883
ENSG00000152133.17	2.86967	1.07276	2.97373	0.360744	0.718291	0.999883
ENSG00000055332.19	210.872	0.267355	0.87513	0.305503	0.759983	0.999883
ENSG00000115816.15	13.8703	0.860253	2.0037	0.429331	0.667682	0.999883
ENSG00000003509.16	10.1728	-0.165631	2.01548	-0.0821794	0.934504	0.999883
ENSG00000115825.11	153.693	0.470151	0.699966	0.671677	0.501789	0.999883
ENSG00000163171.8	10.2505	3.28856	2.36443	1.39085	0.164271	0.999883
ENSG00000115841.21	13.7709	0.548693	2.11513	0.259413	0.795316	0.999883
ENSG00000138061.13	50.6443	-0.0923768	1.41766	-0.0651613	0.948046	0.999883
ENSG00000232973.14	77.1288	-0.66302	1.22934	-0.539331	0.589659	0.999883
ENSG00000119787.14	233.054	-0.218162	0.722652	-0.301891	0.762735	0.999883
ENSG00000143889.16	129.175	-0.107595	0.949652	-0.113299	0.909793	0.999883
ENSG00000143891.17	177.371	-0.590456	0.844024	-0.699573	0.484194	0.999883
ENSG00000115875.19	45.8049	-0.91587	1.60752	-0.569742	0.568853	0.999883
ENSG00000163214.21	57.4773	1.04064	1.27532	0.815982	0.414511	0.999883
ENSG00000115904.15	594.018	0.151728	0.530232	0.286154	0.77476	0.999883
ENSG00000011566.15	575.866	-0.0337222	0.491783	-0.0685712	0.945331	0.999883
ENSG00000231312.8	307.095	0.416644	0.698045	0.596873	0.550592	0.999883
ENSG00000152154.12	32.0113	0.0297402	1.68593	0.0176402	0.985926	0.999883
ENSG00000138050.15	101.649	0.895098	1.0079	0.888083	0.374496	0.999883
ENSG00000227028.6	1.19562	3.95871	2.9844	1.32647	0.184684	0.999883
ENSG00000183023.19	1302.51	0.412653	0.327601	1.25962	0.207806	0.999883
ENSG00000285898.1	1.90788	-1.7923	2.98005	-0.601435	0.547551	0.999883
ENSG00000162878.13	4.91256	-0.115441	2.97151	-0.0388493	0.969011	0.999883
ENSG00000143924.19	773.614	0.0762592	0.455219	0.167522	0.866959	0.999883
ENSG00000115944.15	54.6046	-0.671338	1.36012	-0.493588	0.621597	0.999883
ENSG00000057935.14	220.565	0.199866	0.727803	0.274616	0.783611	0.999883
ENSG00000162882.15	41.9587	0.108283	1.52037	0.0712216	0.943221	0.999883
ENSG00000288886.2	1.76639	-0.909784	2.97782	-0.305521	0.75997	0.999883
ENSG00000289082.1	2.36857	-0.0656459	2.97451	-0.0220695	0.982393	0.999883
ENSG00000230587.5	16.2466	0.951152	2.23366	0.425827	0.670234	0.999883
ENSG00000152518.8	106.119	-0.107845	0.990158	-0.108917	0.913268	0.999883
ENSG00000115970.19	520.356	-0.0368162	0.549534	-0.0669954	0.946585	0.999883
ENSG00000152527.14	201.913	0.589118	0.758084	0.777115	0.437091	0.999883
ENSG00000138036.18	90.5428	0.639933	0.970076	0.659673	0.509464	0.999883
ENSG00000138095.20	271.021	-0.680641	0.659051	-1.03276	0.301717	0.999883
ENSG00000285542.1	5.60769	1.62686	2.97205	0.547385	0.584114	0.999883
ENSG00000138078.16	185.305	-0.162373	0.837547	-0.193867	0.84628	0.999883
ENSG00000143919.16	661.745	0.0220844	0.529062	0.0417425	0.966704	0.999883
ENSG00000068784.13	270.99	0.0697183	0.666413	0.104617	0.91668	0.999883
ENSG00000171132.14	874.409	0.0921694	0.454327	0.20287	0.839237	0.999883
ENSG00000116016.14	1777.92	-0.0731104	0.372471	-0.196285	0.844387	0.999883
ENSG00000250565.7	8.27117	0.986639	2.80304	0.351989	0.724847	0.999883
ENSG00000119729.12	113.668	0.0993108	0.864377	0.114893	0.90853	0.999883
ENSG00000151665.13	51.216	0.352577	1.31461	0.268199	0.788546	0.999883
ENSG00000119878.6	72.2716	-0.875082	1.21575	-0.719788	0.471656	0.999883
ENSG00000222005.9	11.8258	3.61409	2.2482	1.60755	0.107933	0.999883
ENSG00000180398.13	8.36191	2.99294	2.47944	1.20711	0.227392	0.999883
ENSG00000068724.18	196.298	0.858657	0.828287	1.03667	0.299891	0.999883
ENSG00000234690.7	114.715	0.945795	1.06263	0.890048	0.37344	0.999883
ENSG00000119888.11	25.6958	0.830861	1.93787	0.428751	0.668105	0.999883
ENSG00000095002.16	82.451	0.813699	1.10022	0.739578	0.459556	0.999883
ENSG00000138081.22	459.595	0.120485	0.536685	0.224499	0.822369	0.999883
ENSG00000170802.17	105.318	0.723159	1.01322	0.713726	0.475396	0.999883
ENSG00000162869.16	195.749	-0.0186253	0.770284	-0.0241798	0.980709	0.999883
ENSG00000068781.21	2.3029	-1.9014	2.97883	-0.638306	0.523275	0.999883
ENSG00000282890.1	9.9113	0.97867	2.49945	0.391554	0.695387	0.999883
ENSG00000179915.25	41.546	1.88504	1.33837	1.40846	0.158994	0.999883
ENSG00000231918.1	2.51288	2.49215	1.6095	1.5484	0.121526	0.999883
ENSG00000115239.24	189.717	0.604091	0.825678	0.731631	0.464394	0.999883
ENSG00000068878.15	270.093	0.0420688	0.709894	0.0592606	0.952745	0.999883
ENSG00000170634.13	634.158	0.037504	0.488479	0.0767771	0.938801	0.999883
ENSG00000177994.16	2.51849	5.00321	2.98323	1.67711	0.0935203	0.999883
ENSG00000115306.17	1206.39	0.208137	0.277282	0.750631	0.452875	0.999883
ENSG00000214595.13	163.486	-0.172353	0.843625	-0.2043	0.838119	0.999883
ENSG00000115310.19	606.992	0.0251476	0.518563	0.0484947	0.961322	0.999883
ENSG00000162994.16	84.4972	-0.786779	1.10149	-0.714285	0.475051	0.999883
ENSG00000143947.15	73.4267	2.01318	1.25447	1.6048	0.108539	0.999883
ENSG00000085760.15	6.70638	0.0465212	2.38131	0.019536	0.984414	0.999883
ENSG00000115355.18	94.5934	0.222511	1.07797	0.206416	0.836466	0.999883
ENSG00000163001.12	78.2976	-0.67014	1.1967	-0.559988	0.575488	0.999883
ENSG00000275052.5	257.893	-0.0820039	0.672583	-0.121924	0.902959	0.999883
ENSG00000138035.15	71.9207	0.687816	1.1748	0.585473	0.55823	0.999883
ENSG00000115380.20	135.862	-0.167623	1.04037	-0.16112	0.871999	0.999883
ENSG00000285755.2	75.7332	-0.992155	1.12468	-0.882167	0.377687	0.999883
ENSG00000028116.18	202.212	-0.00167952	0.752639	-0.0022315	0.99822	0.999883
ENSG00000115392.13	244.426	-0.0925033	0.698636	-0.132406	0.894664	0.999883
ENSG00000233723.11	1.22131	2.78957	2.98203	0.935461	0.349551	0.999883
ENSG00000271955.2	22.6057	1.29658	1.44601	0.896663	0.369899	0.999883
ENSG00000119866.22	67.7732	-1.37855	1.34681	-1.02357	0.30604	0.999883
ENSG00000115421.13	55.2576	0.955192	1.27451	0.749455	0.453583	0.999883
ENSG00000162924.16	273.702	0.273471	0.71157	0.384321	0.70074	0.999883
ENSG00000162927.14	74.2582	-0.845615	1.23392	-0.68531	0.493148	0.999883
ENSG00000162928.9	45.793	1.21335	1.41849	0.855383	0.392339	0.999883
ENSG00000162929.14	38.7754	-1.02905	1.65278	-0.622618	0.533536	0.999883
ENSG00000115464.15	1077.33	-0.0838721	0.31181	-0.268985	0.787941	0.999883
ENSG00000082898.19	309.47	0.124528	0.662713	0.187907	0.85095	0.999883
ENSG00000170264.13	1.2252	-4.15282	2.99371	-1.38718	0.165386	0.999883
ENSG00000115484.15	1.91417	4.6375	2.98359	1.55434	0.120104	0.999883
ENSG00000173163.11	164.406	-0.311802	0.801675	-0.388938	0.697322	0.999883
ENSG00000170340.11	81.5919	0.277039	1.22708	0.22577	0.82138	0.999883
ENSG00000226622.7	3.2862	1.82471	2.45125	0.744399	0.456635	0.999883
ENSG00000115504.15	547.665	-0.383233	0.53204	-0.72031	0.471334	0.999883
ENSG00000143951.16	567.9	0.294858	0.450663	0.654275	0.512935	0.999883
ENSG00000169764.16	120.228	-0.38246	0.947714	-0.40356	0.686536	0.999883
ENSG00000143952.20	305.722	0.163548	0.566163	0.28887	0.772681	0.999883
ENSG00000197329.12	241.708	0.322771	0.794065	0.406479	0.68439	0.999883
ENSG00000225889.10	32.966	-0.506013	1.68118	-0.300987	0.763424	0.999883
ENSG00000223935.3	43.8765	1.07855	1.37691	0.783307	0.433447	0.999883
ENSG00000119862.13	2.49755	1.73633	2.97511	0.583619	0.559476	0.999883
ENSG00000119844.17	249.198	0.494023	0.622784	0.79325	0.427632	0.999883
ENSG00000179833.4	285.026	0.151371	0.674669	0.224363	0.822475	0.999883
ENSG00000237638.3	27.3018	1.34845	1.91887	0.702733	0.482222	0.999883
ENSG00000011523.15	1.20218	-1.86154	2.98477	-0.62368	0.532838	0.999883
ENSG00000138069.18	428.526	0.163321	0.562186	0.29051	0.771426	0.999883
ENSG00000138071.15	232.139	0.405837	0.669018	0.606616	0.544106	0.999883
ENSG00000198369.10	368.349	-0.0058216	0.561521	-0.0103676	0.991728	0.999883
ENSG00000204929.13	107.244	-0.616958	0.980937	-0.628948	0.529383	0.999883
ENSG00000143995.20	319.597	-0.168512	0.658893	-0.25575	0.798144	0.999883
ENSG00000232046.8	60.9678	-0.0406064	1.27201	-0.0319231	0.974533	0.999883
ENSG00000235885.8	2.30234	5.05105	2.98359	1.69295	0.0904657	0.999883
ENSG00000143971.9	36.9446	0.553213	1.65949	0.333364	0.738859	0.999883
ENSG00000197223.12	64.7728	0.112525	1.30727	0.0860759	0.931406	0.999883
ENSG00000115956.10	86.2586	0.40826	1.12453	0.363049	0.716568	0.999883
ENSG00000204923.4	4.91056	-2.19774	2.97435	-0.738898	0.459969	0.999883
ENSG00000169621.11	116.675	-0.0969666	0.887439	-0.109266	0.912992	0.999883
ENSG00000163219.12	197.61	0.0160289	0.84541	0.01896	0.984873	0.999883
ENSG00000169604.21	399.754	0.0219067	0.642153	0.0341145	0.972786	0.999883
ENSG00000198380.13	160.441	-0.0959601	0.833653	-0.115108	0.908359	0.999883
ENSG00000169599.13	23.5134	-1.426	1.84088	-0.774631	0.438558	0.999883
ENSG00000115977.21	884.909	-0.179399	0.448273	-0.4002	0.689009	0.999883
ENSG00000196975.16	932.692	-0.321308	0.490668	-0.654836	0.512573	0.999883
ENSG00000087338.5	138.672	-0.638597	0.961921	-0.663876	0.506769	0.999883
ENSG00000059728.11	160.652	0.431363	0.814968	0.529301	0.596597	0.999883
ENSG00000179818.17	305.07	0.337993	0.629526	0.5369	0.591336	0.999883
ENSG00000115998.8	22.7892	1.71506	2.00752	0.854318	0.392929	0.999883
ENSG00000116005.12	114.066	0.0259395	0.995517	0.0260563	0.979212	0.999883
ENSG00000143977.14	45.7609	0.449971	1.73231	0.259751	0.795056	0.999883
ENSG00000035141.10	5.22862	3.87675	2.97704	1.30222	0.192843	0.999883
ENSG00000163235.16	284.552	-0.300301	0.710102	-0.422898	0.67237	0.999883
ENSG00000124357.13	96.2977	-0.883733	1.12513	-0.785451	0.432189	0.999883
ENSG00000124370.11	3.83065	2.93229	2.97604	0.985297	0.324478	0.999883
ENSG00000124383.11	16.7925	1.60384	1.81366	0.884309	0.37653	0.999883
ENSG00000124374.9	49.8203	-1.09879	1.6879	-0.65098	0.515059	0.999883
ENSG00000075292.19	934.81	-0.279595	0.426154	-0.656089	0.511767	0.999883
ENSG00000135636.16	429.607	0.341278	0.662211	0.515362	0.6063	0.999883
ENSG00000144036.16	1066.14	-0.0254712	0.390682	-0.0651967	0.948017	0.999883
ENSG00000135638.14	75.9194	-0.545783	1.19177	-0.45796	0.646981	0.999883
ENSG00000144040.13	137.416	-0.166534	0.933389	-0.178419	0.858394	0.999883
ENSG00000135631.17	77.916	0.990324	1.41091	0.701903	0.48274	0.999883
ENSG00000135632.12	17.2556	3.94094	2.06507	1.90838	0.0563425	0.999883
ENSG00000135624.17	29.9212	-0.0673503	1.71272	-0.0393236	0.968632	0.999883
ENSG00000163013.12	18.8099	0.656785	2.21095	0.297059	0.766421	0.999883
ENSG00000116127.20	314.406	-0.196101	0.664172	-0.295256	0.767799	0.999883
ENSG00000290727.1	7.11837	0.0847083	2.61781	0.0323584	0.974186	0.999883
ENSG00000144034.16	8.3299	0.29214	2.68417	0.108838	0.913331	0.999883
ENSG00000144048.11	42.3376	-0.202621	1.4074	-0.143968	0.885526	0.999883
ENSG00000124356.17	58.1435	0.500809	1.33174	0.376055	0.706876	0.999883
ENSG00000163017.14	1.62664	0.286076	2.97666	0.0961063	0.923436	0.999883
ENSG00000114956.20	21.5759	0.0368859	1.94669	0.018948	0.984883	0.999883
ENSG00000187605.16	248.674	0.528185	0.727115	0.726412	0.467587	0.999883
ENSG00000257800.1	1.27321	-4.20535	2.9936	-1.40478	0.160086	0.999883
ENSG00000114978.18	154.276	0.236981	0.846874	0.27983	0.779608	0.999883
ENSG00000065911.13	1.93789	4.81242	2.9838	1.61285	0.106777	0.999883
ENSG00000264324.1	23.2359	0.411011	1.8136	0.226627	0.820713	0.999883
ENSG00000204843.13	63.6945	0.423839	1.4106	0.300468	0.76382	0.999883
ENSG00000114993.17	51.1322	0.149683	1.70401	0.0878416	0.930003	0.999883
ENSG00000115275.15	15.1089	1.37978	2.45901	0.561113	0.57472	0.999883
ENSG00000115282.21	24.024	1.15855	1.9545	0.59276	0.553342	0.999883
ENSG00000115307.17	37.7937	1.32129	1.72311	0.766806	0.443197	0.999883
ENSG00000135622.13	10.1794	1.12794	2.61266	0.431722	0.665944	0.999883
ENSG00000159399.10	116.293	0.867843	1.02891	0.843457	0.398973	0.999883
ENSG00000204792.2	18.4319	1.43489	2.21555	0.647644	0.517215	0.999883
ENSG00000115350.12	18.6459	-1.275	1.98328	-0.642873	0.520307	0.999883
ENSG00000115353.11	97.1886	-0.354541	1.09844	-0.322769	0.74687	0.999883
ENSG00000115363.14	118.461	0.38376	1.13381	0.33847	0.735009	0.999883
ENSG00000005436.14	35.3535	-0.972601	1.60316	-0.606678	0.544065	0.999883
ENSG00000200488.1	31.734	-0.30603	0.695318	-0.44013	0.659843	0.999883
ENSG00000176204.14	49.4547	0.0614356	1.34936	0.0455295	0.963685	0.999883
ENSG00000163541.12	67.5394	-0.15884	1.28193	-0.123907	0.901389	0.999883
ENSG00000115423.19	57.1747	0.485967	1.12368	0.432477	0.665395	0.999883
ENSG00000287625.1	37.5393	0.914674	1.7142	0.533586	0.593628	0.999883
ENSG00000176407.18	333.524	0.0761721	0.634535	0.120044	0.904448	0.999883
ENSG00000152284.5	246.311	0.440104	0.728107	0.60445	0.545545	0.999883
ENSG00000152291.15	747.834	0.116144	0.445601	0.260647	0.794365	0.999883
ENSG00000042445.14	48.0157	0.307826	1.53751	0.200211	0.841316	0.999883
ENSG00000115459.18	51.1079	-0.190105	1.47376	-0.128994	0.897363	0.999883
ENSG00000042493.16	9.27052	3.9746	2.36951	1.6774	0.0934652	0.999883
ENSG00000168906.13	172.561	0.190974	0.823494	0.231906	0.816611	0.999883
ENSG00000115486.13	93.0833	-0.129328	1.24081	-0.104229	0.916988	0.999883
ENSG00000118640.11	3.37494	-1.53808	2.97474	-0.517048	0.605123	0.999883
ENSG00000168899.5	11.6976	-1.04805	2.44333	-0.428942	0.667966	0.999883
ENSG00000168894.10	6.715	-4.33116	2.99267	-1.44725	0.147826	0.999883
ENSG00000168890.14	2.49603	5.16274	2.9835	1.73043	0.0835533	0.999883
ENSG00000168883.20	20.12	2.25964	1.63417	1.38274	0.166744	0.999883
ENSG00000168874.13	14.1302	0.70611	2.00267	0.352585	0.7244	0.999883
ENSG00000115525.18	76.8906	1.57786	1.05805	1.49129	0.135885	0.999883
ENSG00000068654.17	75.2255	-0.859399	1.23401	-0.696431	0.486159	0.999883
ENSG00000132300.19	137.87	-0.445583	1.12424	-0.396341	0.691853	0.999883
ENSG00000132305.22	160.603	0.305633	0.882952	0.346149	0.729231	0.999883
ENSG00000132313.15	2.38404	-0.540146	2.97491	-0.181567	0.855922	0.999883
ENSG00000068615.20	2.30968	0.151388	2.97456	0.0508943	0.95941	0.999883
ENSG00000115548.17	254.579	-0.266658	0.798877	-0.333791	0.738537	0.999883
ENSG00000115561.16	60.9101	-0.0722693	1.1536	-0.0626469	0.950048	0.999883
ENSG00000153561.13	47.7972	0.524466	1.29907	0.403723	0.686416	0.999883
ENSG00000172116.23	11.577	0.59208	2.24565	0.263656	0.792045	0.999883
ENSG00000287763.1	2.83421	-5.15888	2.99141	-1.72456	0.0846064	0.999883
ENSG00000284879.1	15.889	-1.03457	1.0888	-0.950195	0.342013	0.999883
ENSG00000185304.16	28.106	1.43172	0.840933	1.70253	0.0886552	0.999883
ENSG00000172086.9	102.278	-1.25137	1.24151	-1.00795	0.31348	0.999883
[truncated: 14,701 more rows]

## Sheet: DEG_CAIX_CAIX_Pos_vs_CAIX_Neg
	baseMean	log2FoldChange	lfcSE	stat	pvalue	padj
ENSG00000181722.18	4508.4	6.48823	0.902228	7.19134	6.41581546207771e-13	6.48959733989161e-09
ENSG00000185532.20	3151.78	6.77772	1.13133	5.99095	2.08623245288032e-09	1.05511206304422e-05
ENSG00000069667.16	3662.88	6.98579	1.25179	5.58064	2.39641442407713e-08	8.07991063318005e-05
ENSG00000185420.19	1580.43	6.79456	1.32457	5.12961	2.90339003856985e-07	0.000440783
ENSG00000152601.18	1998.84	8.12118	1.62349	5.0023	5.66502677298458e-07	0.000440783
ENSG00000145012.15	3807.03	11.491	2.25401	5.09801	3.43241987994233e-07	0.000440783
ENSG00000169744.13	2497.64	7.43482	1.46866	5.06233	4.14156340129199e-07	0.000440783
ENSG00000107249.24	1876.23	5.71013	1.13976	5.00993	5.44494454040452e-07	0.000440783
ENSG00000284418.3	405.844	20.2511	4.01449	5.04451	4.54677229440336e-07	0.000440783
ENSG00000122870.12	2629.77	6.93021	1.33919	5.17494	2.27979611737819e-07	0.000440783
ENSG00000074803.21	1037.79	20.379	4.00963	5.08252	3.72463543988724e-07	0.000440783
ENSG00000171791.14	2504.11	6.44775	1.28294	5.02576	5.01432629840577e-07	0.000440783
ENSG00000182621.19	3174.19	6.46454	1.25348	5.15726	2.5059306497141e-07	0.000440783
ENSG00000186153.19	2647.14	8.5259	1.72562	4.94076	7.78175205339001e-07	0.000562232
ENSG00000123066.9	1804.74	6.97304	1.43908	4.84549	1.26300992494954e-06	0.000798459
ENSG00000277987.3	308.683	20.3607	4.19973	4.8481	1.24646875168848e-06	0.000798459
ENSG00000151067.23	2204.12	8.26136	1.73689	4.75641	1.97064423460054e-06	0.00110739
ENSG00000168675.19	1360.74	6.57277	1.38092	4.75972	1.93862682744635e-06	0.00110739
ENSG00000198589.15	1734.39	6.33707	1.34683	4.70518	2.53638121401433e-06	0.00116616
ENSG00000131558.15	2049.37	8.16382	1.7331	4.71053	2.4707820103408e-06	0.00116616
ENSG00000262655.4	214.8	19.8286	4.21028	4.70957	2.48235503780501e-06	0.00116616
ENSG00000187498.17	1962.68	7.08889	1.50546	4.70878	2.49205295399186e-06	0.00116616
ENSG00000109906.15	320.82	20.1002	4.30646	4.66745	3.04955402379202e-06	0.00134114
ENSG00000075420.13	3378.94	6.05941	1.30984	4.62606	3.72688335224476e-06	0.00151147
ENSG00000159788.20	194.811	19.8446	4.29098	4.62473	3.75079269925931e-06	0.00151147
ENSG00000286162.4	219.164	19.9683	4.33276	4.60868	4.05243191057635e-06	0.00151147
ENSG00000251301.8	243.046	20.1415	4.39005	4.58798	4.47557332412311e-06	0.00151147
ENSG00000104043.15	190.918	19.7182	4.27193	4.61577	3.91638583918213e-06	0.00151147
ENSG00000153815.18	2091.29	8.18683	1.78721	4.58079	4.63229873750037e-06	0.00151147
ENSG00000196535.20	216.747	19.9402	4.34209	4.59231	4.3835701034912e-06	0.00151147
ENSG00000165246.15	174.181	19.633	4.28415	4.5827	4.59005577701289e-06	0.00151147
ENSG00000032389.13	175.5	19.6517	4.29951	4.57068	4.86148332974064e-06	0.00153668
ENSG00000079739.17	165.559	19.6303	4.37163	4.49038	7.10974528512755e-06	0.00155928
ENSG00000143842.15	222.441	20.0259	4.42228	4.52842	5.94265605996928e-06	0.00155928
ENSG00000079308.21	2472.17	8.41816	1.85402	4.54048	5.61257235259357e-06	0.00155928
ENSG00000036828.17	257.048	19.9876	4.44944	4.49216	7.05036433624882e-06	0.00155928
ENSG00000138757.15	178.765	19.7123	4.39404	4.48615	7.25221814915336e-06	0.00155928
ENSG00000248242.1	154.851	19.2615	4.28478	4.49534	6.94602877127105e-06	0.00155928
ENSG00000138798.13	295.944	20.3806	4.50851	4.52047	6.17014596852595e-06	0.00155928
ENSG00000152818.20	2256.94	6.2863	1.38424	4.54135	5.58947100408026e-06	0.00155928
ENSG00000111962.8	193.151	19.8364	4.41801	4.48989	7.12591823144317e-06	0.00155928
ENSG00000006704.11	159.196	19.3726	4.31848	4.48597	7.25840889091696e-06	0.00155928
ENSG00000164949.8	154.241	19.5184	4.36234	4.47429	7.66659839028709e-06	0.00155928
ENSG00000130707.18	204.577	19.424	4.31457	4.50195	6.73318359559233e-06	0.00155928
ENSG00000120594.17	1680.55	6.29029	1.40305	4.4833	7.34966440999195e-06	0.00155928
ENSG00000066468.24	174.852	19.3233	4.31433	4.47885	7.50445372385538e-06	0.00155928
ENSG00000119684.16	152.691	19.4852	4.34358	4.48599	7.2577104437887e-06	0.00155928
ENSG00000211893.4	206.951	19.0947	4.24586	4.49725	6.88369248056398e-06	0.00155928
ENSG00000179889.20	176.7	19.6866	4.37449	4.50031	6.78534238631628e-06	0.00155928
ENSG00000206052.11	130.648	19.2995	4.31454	4.47314	7.70776742359478e-06	0.00155928
ENSG00000066827.16	211.035	19.8996	4.46265	4.45913	8.22925278423265e-06	0.0016068
ENSG00000103043.15	126.213	19.1927	4.30493	4.45832	8.26037898892768e-06	0.0016068
ENSG00000196581.11	119.34	19.1582	4.56655	4.19533	2.72474777295831e-05	0.00163747
ENSG00000049239.13	146.293	19.2184	4.44687	4.32179	1.54769614026953e-05	0.00163747
ENSG00000168528.12	128.405	19.2835	4.40896	4.37371	1.22151576174665e-05	0.00163747
ENSG00000198198.17	111.108	19.0395	4.42266	4.305	1.66983981122197e-05	0.00163747
ENSG00000137960.6	151.304	19.4261	4.6415	4.18531	2.84779740590373e-05	0.00163747
ENSG00000137965.11	135.493	19.3513	4.58582	4.21981	2.44507544158778e-05	0.00163747
ENSG00000142871.18	109.1	19.0699	4.5292	4.21043	2.54883615646707e-05	0.00163747
ENSG00000116128.12	151.491	19.2314	4.4243	4.34677	1.38159178754535e-05	0.00163747
ENSG00000274020.5	80.7996	18.6068	4.41804	4.21155	2.53619518428025e-05	0.00163747
ENSG00000162736.18	131.741	19.3222	4.48232	4.31077	1.62686856694756e-05	0.00163747
ENSG00000034971.17	135.653	19.1545	4.49617	4.2602	2.04248507159859e-05	0.00163747
ENSG00000143337.19	125.953	19.2586	4.5183	4.26236	2.02276663171067e-05	0.00163747
ENSG00000143748.18	121.033	19.1948	4.53652	4.23116	2.3248553507959e-05	0.00163747
ENSG00000154358.23	131.932	19.3031	4.51982	4.27077	1.94802297117851e-05	0.00163747
ENSG00000117009.12	193.749	19.8338	4.51395	4.39389	1.11337936402229e-05	0.00163747
ENSG00000119820.11	125.175	19.1857	4.52699	4.23808	2.25443473732529e-05	0.00163747
ENSG00000115306.17	1175.03	9.80183	2.33438	4.19891	2.68203881706148e-05	0.00163747
ENSG00000204929.13	125.483	19.1655	4.45693	4.30015	1.70679547688487e-05	0.00163747
ENSG00000132300.19	161.308	19.543	4.59817	4.25016	2.13619835318062e-05	0.00163747
ENSG00000115112.8	235.575	20.0824	4.54651	4.41711	1.0002850047729e-05	0.00163747
ENSG00000115762.17	118.451	19.1236	4.44345	4.30378	1.67911710224733e-05	0.00163747
ENSG00000144228.9	132.981	19.3343	4.38732	4.40686	1.04877702113557e-05	0.00163747
ENSG00000227400.2	123.45	19.1871	4.50698	4.2572	2.07005232298678e-05	0.00163747
ENSG00000144381.18	100.946	18.9447	4.43895	4.26783	1.97384861711055e-05	0.00163747
ENSG00000185404.17	106.126	19.0547	4.52287	4.21297	2.52037579070406e-05	0.00163747
ENSG00000224957.7	109.554	19.0836	4.46358	4.2754	1.90792495636903e-05	0.00163747
ENSG00000170293.9	104.519	19.0169	4.4284	4.29431	1.75235895878946e-05	0.00163747
ENSG00000168016.15	131.747	18.9483	4.42926	4.27799	1.88591263051127e-05	0.00163747
ENSG00000151276.24	1708.14	6.89665	1.64407	4.19487	2.73026787389825e-05	0.00163747
ENSG00000153283.13	145.122	19.4193	4.53112	4.28576	1.82112281579263e-05	0.00163747
ENSG00000180353.11	99.696	18.9187	4.52476	4.18115	2.90040098392327e-05	0.00163747
ENSG00000169087.11	104.287	18.9902	4.51989	4.20147	2.65186426957146e-05	0.00163747
ENSG00000163347.6	146.337	19.0885	4.56447	4.18199	2.88974488918711e-05	0.00163747
ENSG00000131127.14	150.999	19.468	4.49178	4.33415	1.46322595735671e-05	0.00163747
ENSG00000174227.16	109.195	19.0208	4.54487	4.18511	2.85033451565021e-05	0.00163747
ENSG00000163071.11	173.672	19.1086	4.42164	4.32162	1.54890478504742e-05	0.00163747
ENSG00000135220.11	159.295	19.5728	4.53941	4.31175	1.61966293618182e-05	0.00163747
ENSG00000124275.15	104.782	18.9901	4.52755	4.19434	2.73673089714405e-05	0.00163747
ENSG00000038382.23	1861.1	7.01751	1.67553	4.18824	2.81121179953944e-05	0.00163747
ENSG00000134480.17	140.089	19.3602	4.43357	4.36672	1.26125723272773e-05	0.00163747
ENSG00000113648.17	118.66	19.1496	4.53111	4.22624	2.37623865206641e-05	0.00163747
ENSG00000145868.17	137.716	18.8941	4.51736	4.18255	2.88260573860586e-05	0.00163747
ENSG00000182578.14	104.755	19.0238	4.53303	4.1967	2.70834972760379e-05	0.00163747
ENSG00000184347.16	1684.76	6.87237	1.58812	4.32737	1.50898461094306e-05	0.00163747
ENSG00000182132.15	91.328	18.7928	4.46903	4.20511	2.60956330788699e-05	0.00163747
ENSG00000161011.20	164.819	19.1385	4.55761	4.19923	2.67823308718551e-05	0.00163747
ENSG00000196230.14	114.208	19.1294	4.50289	4.24825	2.15445661010611e-05	0.00163747
ENSG00000204469.13	107.14	19.0427	4.55653	4.1792	2.92538877377158e-05	0.00163747
ENSG00000196126.12	105.564	18.9951	4.51613	4.20606	2.59865605942033e-05	0.00163747
ENSG00000156639.12	2024.19	6.13723	1.38112	4.44367	8.84365961281652e-06	0.00163747
ENSG00000170927.15	3005.73	7.11447	1.61462	4.40628	1.05159311977014e-05	0.00163747
ENSG00000231028.11	149.379	19.2916	4.58187	4.21042	2.54901699096897e-05	0.00163747
ENSG00000049618.25	1657.15	10.295	2.39827	4.29269	1.7652499413037e-05	0.00163747
ENSG00000026652.15	149.729	19.2839	4.56932	4.22029	2.43988953075857e-05	0.00163747
ENSG00000185345.25	1462.58	10.1215	2.34813	4.31045	1.62920369019074e-05	0.00163747
ENSG00000177706.9	142.848	19.372	4.52079	4.28509	1.8266788240225e-05	0.00163747
ENSG00000243004.7	145.676	19.3767	4.57229	4.23786	2.25659003268831e-05	0.00163747
ENSG00000106366.9	175.519	19.3951	4.46691	4.34194	1.41229616125097e-05	0.00163747
ENSG00000008311.16	134.807	19.2973	4.43969	4.34654	1.38298874375704e-05	0.00163747
ENSG00000146856.14	137.432	19.3361	4.55513	4.2449	2.1869199970575e-05	0.00163747
ENSG00000275342.6	140.326	19.1787	4.5323	4.23156	2.32077200219454e-05	0.00163747
ENSG00000147454.14	133.448	19.3377	4.47658	4.31975	1.56202762240938e-05	0.00163747
ENSG00000155090.15	137.827	19.3277	4.4995	4.29553	1.74279078828153e-05	0.00163747
ENSG00000147687.19	161.999	19.3239	4.45465	4.33792	1.43838724612625e-05	0.00163747
ENSG00000169398.20	1705.3	6.30227	1.42288	4.42924	9.45638174654366e-06	0.00163747
ENSG00000164946.20	169.303	19.4842	4.4071	4.42108	9.8208134677798e-06	0.00163747
ENSG00000171889.7	117.531	19.1681	4.58527	4.18036	2.91041676754323e-05	0.00163747
ENSG00000155621.15	110.188	18.6458	4.45962	4.18103	2.90194120247491e-05	0.00163747
ENSG00000136891.14	136.237	19.3659	4.61033	4.20054	2.66275089945915e-05	0.00163747
ENSG00000136872.21	308.272	20.449	4.62832	4.41824	9.95085401105141e-06	0.00163747
ENSG00000119397.19	159.197	19.5212	4.4745	4.36278	1.28421351227782e-05	0.00163747
ENSG00000181192.12	115.018	19.0913	4.53048	4.21395	2.50937703254806e-05	0.00163747
ENSG00000107551.21	170.733	19.6394	4.44187	4.42142	9.80539257281843e-06	0.00163747
ENSG00000171988.20	1656.71	7.84799	1.78097	4.40658	1.0501787703479e-05	0.00163747
ENSG00000166348.20	116.014	19.1575	4.57122	4.19089	2.77864728503401e-05	0.00163747
ENSG00000095637.23	1294.88	9.94307	2.37089	4.19381	2.74307574959849e-05	0.00163747
ENSG00000229981.8	157.214	18.867	4.47867	4.21264	2.52408039889594e-05	0.00163747
ENSG00000150593.18	135.685	19.2076	4.53574	4.23473	2.28830809540249e-05	0.00163747
ENSG00000185238.13	131.286	19.0506	4.48059	4.2518	2.12054600256987e-05	0.00163747
ENSG00000149532.16	131.953	19.3153	4.51035	4.28244	1.84856427039661e-05	0.00163747
ENSG00000124942.14	2121.11	7.19733	1.65097	4.35947	1.30379143484625e-05	0.00163747
ENSG00000168056.18	129.696	19.1416	4.52925	4.22622	2.37651366703177e-05	0.00163747
ENSG00000166002.7	138.303	19.3761	4.45232	4.3519	1.34961372933702e-05	0.00163747
ENSG00000149308.17	177.705	19.3648	4.51073	4.29306	1.76231256601992e-05	0.00163747
ENSG00000118181.11	138.196	19.3599	4.47442	4.32681	1.51285244071321e-05	0.00163747
ENSG00000067182.9	146.923	19.4622	4.50313	4.32193	1.54673718002476e-05	0.00163747
ENSG00000159403.18	145.497	19.4154	4.64614	4.17883	2.93012355704081e-05	0.00163747
ENSG00000139182.15	125.001	19.2409	4.58723	4.19445	2.7353865729891e-05	0.00163747
ENSG00000090376.11	137.894	19.3573	4.59352	4.21405	2.50830655998819e-05	0.00163747
ENSG00000256870.3	183.488	19.5936	4.61391	4.24664	2.16997644178953e-05	0.00163747
ENSG00000171759.10	214.251	19.263	4.47216	4.3073	1.65256169152506e-05	0.00163747
ENSG00000089157.16	176.08	19.6512	4.62416	4.24967	2.14086257714632e-05	0.00163747
ENSG00000089094.20	114.493	19.0955	4.56603	4.18209	2.88847338570522e-05	0.00163747
ENSG00000112787.14	163.677	19.2168	4.53321	4.23912	2.24400417333462e-05	0.00163747
ENSG00000118922.19	1188.35	6.37774	1.51695	4.20431	2.61875405433086e-05	0.00163747
ENSG00000092068.21	188.05	19.8009	4.61668	4.28899	1.79490661514916e-05	0.00163747
ENSG00000183032.12	108.78	18.9734	4.47793	4.23709	2.26435973620086e-05	0.00163747
ENSG00000020577.14	1180.67	9.80244	2.33818	4.19233	2.76099706232591e-05	0.00163747
ENSG00000140105.18	146.421	19.4459	4.57318	4.25216	2.11718690714451e-05	0.00163747
ENSG00000185567.7	205.081	19.8935	4.4821	4.43843	9.0616996188856e-06	0.00163747
ENSG00000187446.12	126.996	19.2333	4.53358	4.24242	2.21126459408045e-05	0.00163747
ENSG00000137821.12	112.049	19.0742	4.53438	4.20658	2.59263276033444e-05	0.00163747
ENSG00000159322.18	129.085	19.2728	4.54485	4.24057	2.22949035175996e-05	0.00163747
ENSG00000185418.16	145.731	19.4566	4.44068	4.38145	1.17894050467737e-05	0.00163747
ENSG00000070770.10	124.148	19.0821	4.50195	4.23863	2.24885068037834e-05	0.00163747
ENSG00000129250.12	112.89	19.1139	4.51779	4.2308	2.32862040637713e-05	0.00163747
ENSG00000264940.5	125.704	18.936	4.4233	4.28096	1.86088077759559e-05	0.00163747
ENSG00000178691.11	112.39	19.1064	4.45199	4.29166	1.77344077353233e-05	0.00163747
ENSG00000275832.5	106.608	19.0318	4.53579	4.1959	2.71784548559813e-05	0.00163747
ENSG00000108298.12	135.566	19.0331	4.44813	4.2789	1.87821295335937e-05	0.00163747
ENSG00000161405.17	137.023	19.3472	4.40957	4.38756	1.14630865623759e-05	0.00163747
ENSG00000198909.8	140.518	19.1256	4.51912	4.23215	2.31462877396474e-05	0.00163747
ENSG00000182534.14	151.151	19.4691	4.51365	4.31337	1.60783621935161e-05	0.00163747
ENSG00000101577.11	148.502	19.4524	4.58794	4.23989	2.23631980611753e-05	0.00163747
ENSG00000187323.13	124.547	19.251	4.39513	4.38008	1.18633735201843e-05	0.00163747
ENSG00000141968.8	111.799	19.1053	4.50142	4.24428	2.19296274209919e-05	0.00163747
ENSG00000171105.14	1517.15	10.1695	2.42901	4.18669	2.8305105228784e-05	0.00163747
ENSG00000127511.10	157.229	19.5609	4.49626	4.35049	1.35834630720762e-05	0.00163747
ENSG00000124299.16	124.242	18.7851	4.47771	4.19526	2.72563720347167e-05	0.00163747
ENSG00000090924.15	107.478	19.0157	4.51001	4.21632	2.48320680090523e-05	0.00163747
ENSG00000087076.9	212.826	18.6736	4.28549	4.35741	1.31612229872083e-05	0.00163747
ENSG00000108107.15	131.919	19.3284	4.43836	4.35485	1.33160960346914e-05	0.00163747
ENSG00000100997.20	101.337	18.9481	4.50737	4.20381	2.6245646488909e-05	0.00163747
ENSG00000203880.13	104.827	19.0162	4.54735	4.18183	2.89174626998541e-05	0.00163747
ENSG00000142192.22	1398.57	10.0458	2.37456	4.2306	2.33073411483401e-05	0.00163747
ENSG00000183963.19	180.24	19.264	4.55131	4.23262	2.30982073174168e-05	0.00163747
ENSG00000198089.16	143.768	19.3253	4.57988	4.21961	2.44721046220367e-05	0.00163747
ENSG00000102172.16	131.966	19.3182	4.46377	4.32778	1.50618189666064e-05	0.00163747
ENSG00000229807.13	918.359	21.5325	4.86271	4.42809	9.50701671276848e-06	0.00163747
ENSG00000160310.19	120.791	19.1371	4.58172	4.17685	2.9557699155474e-05	0.00164273
ENSG00000028137.19	142.171	18.31	4.39828	4.163	3.14095985163656e-05	0.00164635
ENSG00000187048.14	153.002	19.4756	4.68155	4.16009	3.18126039696456e-05	0.00164635
ENSG00000085491.17	114.874	19.1147	4.59073	4.16376	3.1305180581153e-05	0.00164635
ENSG00000204406.14	1514.32	6.71469	1.61035	4.16969	3.05007790235682e-05	0.00164635
ENSG00000003393.16	116.675	18.9282	4.54897	4.16098	3.16890516883847e-05	0.00164635
ENSG00000248489.4	102.615	18.9841	4.56401	4.15953	3.18904326799989e-05	0.00164635
ENSG00000164244.22	91.8446	18.8145	4.52355	4.15923	3.19319132250174e-05	0.00164635
ENSG00000065615.14	118.365	18.9542	4.55381	4.16227	3.15105954153962e-05	0.00164635
ENSG00000136193.17	105.95	19.0087	4.56561	4.16346	3.13457240151715e-05	0.00164635
ENSG00000120915.14	127.95	19.2872	4.63493	4.16127	3.16476959711695e-05	0.00164635
ENSG00000148400.13	101.384	18.9493	4.55031	4.16439	3.12183863532917e-05	0.00164635
ENSG00000110696.10	121.121	19.1838	4.60995	4.16139	3.16321673698071e-05	0.00164635
ENSG00000198393.8	113.801	19.0915	4.58203	4.1666	3.09170570369858e-05	0.00164635
ENSG00000141376.24	1156.22	9.76559	2.34846	4.15829	3.20642653206722e-05	0.00164635
ENSG00000186111.11	226.066	18.3802	4.42009	4.15834	3.20564752434286e-05	0.00164635
ENSG00000163491.18	126.755	19.1668	4.61196	4.15588	3.24031971529649e-05	0.00165353
ENSG00000114867.22	130.986	18.9953	4.57295	4.15384	3.26945479549394e-05	0.00165353
ENSG00000112782.19	125.205	19.0825	4.59346	4.15428	3.2631623908929e-05	0.00165353
ENSG00000188783.6	118.485	18.8017	4.53404	4.14679	3.37162246689015e-05	0.0016566
ENSG00000162814.11	96.5712	18.8724	4.5515	4.14641	3.37736065328348e-05	0.0016566
ENSG00000055044.11	98.9728	18.9185	4.56753	4.14196	3.44344781771282e-05	0.0016566
ENSG00000144848.11	123.248	19.2324	4.64952	4.13643	3.52744728520328e-05	0.0016566
ENSG00000170571.12	102.348	18.8083	4.55274	4.1312	3.60875567842933e-05	0.0016566
ENSG00000165097.16	121.623	18.952	4.57916	4.13875	3.49208607008308e-05	0.0016566
ENSG00000104219.13	109.043	19.0359	4.59861	4.13949	3.48071872196584e-05	0.0016566
ENSG00000147573.17	122.125	19.189	4.62526	4.14874	3.3431021446391e-05	0.0016566
ENSG00000148120.19	1709.47	6.8913	1.66779	4.13201	3.59609751706369e-05	0.0016566
ENSG00000137522.18	117.816	18.8605	4.56385	4.13259	3.58691775818363e-05	0.0016566
ENSG00000062485.19	126.087	19.1604	4.63438	4.1344	3.55885890373335e-05	0.0016566
ENSG00000214013.10	152.639	19.2428	4.65846	4.13071	3.6164658536359e-05	0.0016566
ENSG00000122299.12	98.9073	18.9145	4.57295	4.13618	3.5313774707757e-05	0.0016566
ENSG00000132478.10	146.816	19.4191	4.6875	4.14274	3.43178437948136e-05	0.0016566
ENSG00000079134.13	115.779	19.1376	4.6261	4.13688	3.52067430355183e-05	0.0016566
ENSG00000031823.14	134.202	19.3218	4.67155	4.13607	3.53301493389415e-05	0.0016566
ENSG00000105323.18	141.535	19.365	4.68773	4.13099	3.61203482867296e-05	0.0016566
ENSG00000178803.12	150.022	19.4419	4.698	4.13835	3.49820057011804e-05	0.0016566
ENSG00000100342.22	206.468	19.8953	4.80774	4.13818	3.50064588927281e-05	0.0016566
ENSG00000234129.10	73.4985	18.5395	4.48841	4.13052	3.61946199368042e-05	0.0016566
ENSG00000076716.9	122.201	19.1579	4.63031	4.13751	3.51092826539326e-05	0.0016566
ENSG00000228043.5	111.697	19.0411	4.61257	4.12809	3.65786226979043e-05	0.00165979
ENSG00000291091.1	108.217	19.0094	4.60843	4.12492	3.70861377674012e-05	0.00165979
ENSG00000151458.12	133.112	19.3251	4.68612	4.12391	3.72487695892069e-05	0.00165979
ENSG00000119906.13	155.049	18.8614	4.57144	4.12593	3.69241121698621e-05	0.00165979
ENSG00000151923.18	102.996	18.9964	4.60376	4.12627	3.68697562873988e-05	0.00165979
ENSG00000206418.5	128.262	19.2445	4.66571	4.12466	3.71289403684642e-05	0.00165979
ENSG00000116704.8	101.061	18.7369	4.63529	4.04222	5.2946542070188e-05	0.0016643
ENSG00000117054.15	91.4558	18.8263	4.66012	4.03987	5.34797623596812e-05	0.0016643
ENSG00000117174.11	101.46	18.9585	4.67941	4.05147	5.08968297686361e-05	0.0016643
ENSG00000137996.13	89.9795	18.7784	4.65122	4.03731	5.40671568226658e-05	0.0016643
ENSG00000143119.14	95.7815	18.5711	4.52956	4.09998	4.13190139773527e-05	0.0016643
ENSG00000143248.13	2704.17	8.54733	2.08864	4.09229	4.27140400131459e-05	0.0016643
ENSG00000117475.14	92.786	18.8516	4.6315	4.0703	4.69529166456891e-05	0.0016643
ENSG00000143674.11	115.965	19.0916	4.69137	4.06951	4.71112334328538e-05	0.0016643
ENSG00000228262.11	2338.08	8.34097	2.06643	4.03642	5.42736231470463e-05	0.0016643
ENSG00000115464.15	1040.72	6.18967	1.50892	4.10205	4.09511633813221e-05	0.0016643
ENSG00000081479.15	2103.49	8.18878	2.01776	4.05835	4.94205560624163e-05	0.0016643
ENSG00000091436.17	105.533	19.0213	4.63291	4.10568	4.03123513144121e-05	0.0016643
ENSG00000135919.14	148.511	19.0834	4.71044	4.05129	5.09367964157392e-05	0.0016643
ENSG00000169047.6	95.1968	18.8578	4.59247	4.10625	4.0213231367348e-05	0.0016643
ENSG00000168958.21	85.4708	18.7543	4.59689	4.07978	4.50787039197361e-05	0.0016643
ENSG00000235257.11	117.24	19.137	4.74671	4.03164	5.53885036209147e-05	0.0016643
ENSG00000093217.11	107.873	18.8208	4.59221	4.09843	4.15964188833119e-05	0.0016643
ENSG00000163820.16	114.529	18.9878	4.66951	4.06633	4.77590985154428e-05	0.0016643
ENSG00000168297.16	100.916	18.9605	4.62097	4.10314	4.07584984422555e-05	0.0016643
ENSG00000173226.17	99.7564	18.901	4.64954	4.06514	4.80042342938901e-05	0.0016643
ENSG00000163781.14	89.6408	18.7715	4.60089	4.07997	4.50421267841982e-05	0.0016643
ENSG00000066405.13	105.487	18.8991	4.65	4.06431	4.81745762790507e-05	0.0016643
ENSG00000043093.15	122.62	19.2281	4.68963	4.10013	4.12909475621669e-05	0.0016643
ENSG00000145016.17	118.353	19.1405	4.64518	4.12052	3.78024039863783e-05	0.0016643
ENSG00000072840.13	100.008	18.9514	4.62698	4.09585	4.20616364141302e-05	0.0016643
ENSG00000163738.19	82.4932	18.6901	4.57735	4.08317	4.44264063483864e-05	0.0016643
ENSG00000138795.10	102.892	18.9833	4.62762	4.10216	4.09313718296799e-05	0.0016643
ENSG00000174607.11	128.264	18.0999	4.45837	4.05975	4.91251272718105e-05	0.0016643
ENSG00000153147.6	95.7461	18.7851	4.6571	4.03364	5.49191535389613e-05	0.0016643
ENSG00000256043.5	123.143	19.2477	4.76925	4.03579	5.44178097383683e-05	0.0016643
ENSG00000168944.17	101.506	18.964	4.67893	4.05305	5.05536463324016e-05	0.0016643
ENSG00000164904.18	101.727	18.9383	4.63149	4.08902	4.33195659994009e-05	0.0016643
ENSG00000146021.15	126.67	19.2488	4.77285	4.03297	5.50767938410354e-05	0.0016643
ENSG00000113240.14	116.007	19.1196	4.64309	4.11786	3.82410200793539e-05	0.0016643
ENSG00000197226.13	107.025	19.0179	4.71094	4.03697	5.41471017251623e-05	0.0016643
ENSG00000050748.18	99.6697	18.9391	4.67681	4.04956	5.13134794198047e-05	0.0016643
ENSG00000186231.17	91.847	18.8284	4.61284	4.08174	4.46990206674733e-05	0.0016643
ENSG00000168438.15	86.6427	18.7328	4.62163	4.0533	5.05007963878612e-05	0.0016643
ENSG00000164483.17	111.326	18.9572	4.67054	4.05888	4.93078323992976e-05	0.0016643
ENSG00000164649.20	143.801	19.2045	4.72572	4.06382	4.82751864597508e-05	0.0016643
ENSG00000180354.16	112.757	19.066	4.7174	4.04163	5.30805708216934e-05	0.0016643
ENSG00000106571.15	118.824	19.1529	4.68733	4.0861	4.38687746276482e-05	0.0016643
ENSG00000196247.13	112.097	19.0336	4.64154	4.10072	4.1187074838201e-05	0.0016643
ENSG00000155530.4	101.133	18.6655	4.60447	4.05377	5.03978990117267e-05	0.0016643
ENSG00000244198.7	65.9177	17.6783	4.38411	4.03235	5.52214625440121e-05	0.0016643
ENSG00000106462.12	112.669	19.1182	4.68153	4.08376	4.43127174665682e-05	0.0016643
ENSG00000104613.12	103.313	18.9864	4.70439	4.03589	5.43950254111447e-05	0.0016643
ENSG00000186918.14	108.406	19.0106	4.70256	4.04261	5.2859838913234e-05	0.0016643
ENSG00000172728.16	123.847	18.8336	4.60088	4.09348	4.24946417540792e-05	0.0016643
ENSG00000104237.11	98.4531	18.9397	4.68309	4.04427	5.24867312872587e-05	0.0016643
ENSG00000147606.9	134.735	18.9946	4.67272	4.06499	4.8033928227959e-05	0.0016643
ENSG00000164941.14	128.688	18.0585	4.47637	4.03419	5.47916873236026e-05	0.0016643
ENSG00000122707.12	84.0465	18.7052	4.63262	4.03772	5.39722247471015e-05	0.0016643
ENSG00000175611.14	103.162	18.9661	4.6378	4.08946	4.32371305523157e-05	0.0016643
ENSG00000095209.12	107.188	18.9832	4.68204	4.05447	5.02484901754826e-05	0.0016643
ENSG00000119396.12	99.0177	18.88	4.63397	4.07426	4.61607074239772e-05	0.0016643
ENSG00000136830.12	169.068	19.621	4.81284	4.0768	4.56592795885127e-05	0.0016643
ENSG00000172889.16	156.112	19.5292	4.7619	4.10114	4.11125452247233e-05	0.0016643
ENSG00000134452.20	133.665	18.0479	4.44707	4.05839	4.94120280725378e-05	0.0016643
ENSG00000165997.5	133.635	19.2795	4.74596	4.0623	4.85919013138795e-05	0.0016643
ENSG00000165449.12	136.688	19.3547	4.76438	4.06238	4.85751856821454e-05	0.0016643
ENSG00000095585.18	102.265	18.9693	4.69252	4.04245	5.28960156934736e-05	0.0016643
ENSG00000133812.18	943.872	7.05979	1.74875	4.03705	5.41268187457403e-05	0.0016643
ENSG00000176102.13	151.23	19.5024	4.83162	4.0364	5.4276895063826e-05	0.0016643
ENSG00000014216.16	159.185	19.2207	4.74423	4.05138	5.09173266611493e-05	0.0016643
ENSG00000260877.3	106.144	19.0229	4.70767	4.04082	5.32647453390031e-05	0.0016643
ENSG00000074201.9	97.4835	18.9241	4.6823	4.04163	5.30798681404736e-05	0.0016643
ENSG00000149972.12	72.2397	18.3247	4.46022	4.10848	3.98277117756389e-05	0.0016643
ENSG00000048028.12	100.857	18.1556	4.50433	4.03069	5.56138386145053e-05	0.0016643
ENSG00000165495.16	125.393	19.2189	4.70244	4.08702	4.36956181569928e-05	0.0016643
ENSG00000182326.17	134.686	19.2241	4.76109	4.03775	5.39660981959138e-05	0.0016643
ENSG00000178878.13	115.529	19.1479	4.65822	4.11055	3.94710973966567e-05	0.0016643
ENSG00000087470.21	161.107	19.1154	4.6402	4.11953	3.79647619853206e-05	0.0016643
ENSG00000135503.13	150.509	19.379	4.74294	4.08587	4.39117123127069e-05	0.0016643
ENSG00000012822.16	138.212	19.3936	4.75124	4.08179	4.46906886447554e-05	0.0016643
ENSG00000255733.6	149.029	19.0777	4.6743	4.08141	4.47633693219002e-05	0.0016643
ENSG00000013503.10	81.1412	18.6709	4.61597	4.04485	5.2356762147622e-05	0.0016643
ENSG00000139597.18	106.062	19.035	4.67203	4.07425	4.61636955514285e-05	0.0016643
ENSG00000133119.13	106.194	19.0405	4.63957	4.10393	4.06190469474048e-05	0.0016643
ENSG00000152767.17	1446.86	10.0976	2.48609	4.06164	4.87285151436146e-05	0.0016643
ENSG00000292998.1	88.4649	18.2915	4.44695	4.11327	3.9009496394592e-05	0.0016643
ENSG00000134152.11	106.3	19.0139	4.6205	4.11512	3.86980458869194e-05	0.0016643
ENSG00000128829.12	113.405	19.078	4.71369	4.04737	5.17966276964699e-05	0.0016643
ENSG00000103966.11	114.892	18.9538	4.67575	4.05363	5.04278774709034e-05	0.0016643
ENSG00000137809.17	148.787	19.3721	4.72864	4.09675	4.18984219447963e-05	0.0016643
ENSG00000140332.18	112.905	18.9838	4.64664	4.08549	4.39846995796393e-05	0.0016643
ENSG00000138621.12	118.405	18.9913	4.68593	4.05285	5.05985017961498e-05	0.0016643
ENSG00000159461.15	140.955	18.7212	4.64251	4.03257	5.51708681614932e-05	0.0016643
ENSG00000102900.13	80.0281	18.6544	4.59619	4.05866	4.93547597393531e-05	0.0016643
ENSG00000213373.7	122.836	19.2263	4.7065	4.08506	4.40650887923724e-05	0.0016643
ENSG00000109062.12	112.297	19.0806	4.69392	4.06496	4.80398150881554e-05	0.0016643
ENSG00000185624.16	136.428	19.3394	4.78027	4.04567	5.21726665703103e-05	0.0016643
ENSG00000141446.11	104.357	18.8015	4.56603	4.1177	3.82677026721015e-05	0.0016643
ENSG00000141646.17	90.8831	18.8134	4.60518	4.08528	4.40242646432989e-05	0.0016643
ENSG00000105397.15	101.471	18.9692	4.66091	4.06985	4.70442160664191e-05	0.0016643
ENSG00000130517.14	142.856	19.246	4.69811	4.09655	4.19352741575742e-05	0.0016643
ENSG00000197013.11	110.714	19.053	4.64514	4.10171	4.10112837928479e-05	0.0016643
ENSG00000161551.15	115.508	18.954	4.67552	4.05388	5.03740395895627e-05	0.0016643
ENSG00000125810.10	96.8984	18.8992	4.64401	4.06958	4.70977046389087e-05	0.0016643
ENSG00000197183.15	91.6939	18.7748	4.64193	4.04461	5.24091904576325e-05	0.0016643
ENSG00000228340.8	128.748	18.9395	4.61319	4.1055	4.03433886212665e-05	0.0016643
ENSG00000156265.17	117.26	19.1366	4.71565	4.0581	4.94726392293115e-05	0.0016643
ENSG00000142173.17	160.899	18.4722	4.58289	4.03069	5.56124423284472e-05	0.0016643
ENSG00000100353.18	104.544	19.0181	4.65073	4.08927	4.32732587078836e-05	0.0016643
ENSG00000047230.15	121.685	19.1447	4.69768	4.07534	4.59464348006992e-05	0.0016643
ENSG00000130066.17	109.585	18.095	4.48528	4.03432	5.47617815341089e-05	0.0016643
ENSG00000094841.14	95.8616	18.8953	4.68514	4.03303	5.50619622869826e-05	0.0016643
ENSG00000102158.22	83.4173	18.7118	4.63695	4.03538	5.45149082888916e-05	0.0016643
ENSG00000130821.17	101.231	18.9401	4.66554	4.05956	4.91649769416891e-05	0.0016643
ENSG00000147403.18	81.8589	18.6779	4.6305	4.03368	5.4910848711923e-05	0.0016643
ENSG00000203879.12	107.336	18.9764	4.6035	4.12216	3.75332510229817e-05	0.0016643
ENSG00000001461.17	100.175	18.3884	4.56959	4.02408	5.71984562413199e-05	0.00166671
ENSG00000143321.19	130.833	19.1987	4.77193	4.02325	5.73993228549418e-05	0.00166671
ENSG00000164305.20	89.4047	18.7635	4.66233	4.02448	5.71019243847532e-05	0.00166671
ENSG00000145730.21	1568.62	10.2101	2.53407	4.02914	5.5981899668771e-05	0.00166671
ENSG00000136205.18	1403.55	10.0537	2.49621	4.02759	5.63506212033153e-05	0.00166671
ENSG00000106785.15	124.021	19.1551	4.76058	4.02368	5.72947826806398e-05	0.00166671
ENSG00000166436.18	107.998	19.0281	4.72601	4.02624	5.66751702291887e-05	0.00166671
ENSG00000134574.12	111.625	18.2716	4.54031	4.02431	5.71434760930514e-05	0.00166671
ENSG00000167986.15	108.142	19.0476	4.72985	4.02711	5.64655600247415e-05	0.00166671
ENSG00000132963.9	87.1127	18.7671	4.66595	4.02214	5.76714976198324e-05	0.00166671
ENSG00000126214.22	94.0215	18.8525	4.68642	4.02279	5.75121263716023e-05	0.00166671
ENSG00000159086.15	83.4773	18.6861	4.64487	4.02295	5.74747434514201e-05	0.00166671
ENSG00000181481.14	76.0453	18.5539	4.61567	4.01975	5.82593393574688e-05	0.0016789
ENSG00000177463.16	107.238	19.0603	4.7431	4.01854	5.85601335935861e-05	0.00168277
ENSG00000064012.24	118.056	19.1411	4.76706	4.01528	5.93742625082335e-05	0.00168388
ENSG00000293508.1	94.4353	18.8486	4.69525	4.0144	5.95975142096626e-05	0.00168388
ENSG00000196735.13	133.677	19.2014	4.78069	4.01646	5.90791873297325e-05	0.00168388
ENSG00000121898.13	119.324	19.0727	4.74961	4.01564	5.92855340896067e-05	0.00168388
ENSG00000061273.18	138.348	19.3147	4.81128	4.01446	5.95810550173145e-05	0.00168388
ENSG00000103978.17	88.5367	18.7157	4.6615	4.01496	5.9455090044874e-05	0.00168388
ENSG00000146197.9	115.913	18.8722	4.70346	4.01241	6.01018747570939e-05	0.0016887
ENSG00000119682.18	85.1956	18.6994	4.65995	4.0128	6.0002090013218e-05	0.0016887
ENSG00000158186.13	119.631	19.0096	4.7449	4.00631	6.16742047775519e-05	0.00169412
ENSG00000185619.19	122.773	19.2115	4.79228	4.00884	6.10188622377109e-05	0.00169412
ENSG00000109339.24	1219.32	7.41537	1.84939	4.00963	6.08147498197229e-05	0.00169412
ENSG00000164073.11	96.4004	18.9038	4.71908	4.00582	6.1802420259652e-05	0.00169412
ENSG00000049540.19	150.122	19.4668	4.85903	4.00632	6.16730207718952e-05	0.00169412
ENSG00000172661.20	87.5291	18.7559	4.68025	4.00746	6.13742196908437e-05	0.00169412
ENSG00000129472.15	87.0462	18.6618	4.65589	4.0082	6.11822805580133e-05	0.00169412
ENSG00000258081.4	99.4078	18.9464	4.72777	4.00748	6.13712783312939e-05	0.00169412
ENSG00000203485.14	93.8847	18.8238	4.69723	4.00743	6.13821224865682e-05	0.00169412
ENSG00000075391.18	1287.08	9.92559	2.47934	4.00332	6.246039948058e-05	0.00169835
ENSG00000145476.16	91.0872	18.7066	4.67213	4.00387	6.23137338091305e-05	0.00169835
ENSG00000133962.8	92.8827	18.8067	4.69726	4.00377	6.23421443975713e-05	0.00169835
ENSG00000172766.19	98.2357	18.8243	4.70468	4.00119	6.30252714405735e-05	0.00170912
ENSG00000072274.14	140.629	19.3806	4.84728	3.99825	6.38132855942025e-05	0.00171668
ENSG00000103148.17	101.731	18.9338	4.73418	3.99938	6.35096221553256e-05	0.00171668
ENSG00000104823.9	132.323	19.0651	4.76824	3.99835	6.37854390508734e-05	0.00171668
ENSG00000165434.8	120.58	18.8752	4.72268	3.99672	6.42275090514823e-05	0.00172249
ENSG00000120802.14	84.3154	18.7245	4.68632	3.99556	6.45402841393272e-05	0.00172249
ENSG00000291175.1	97.0424	18.8887	4.7269	3.99601	6.44195733556621e-05	0.00172249
ENSG00000096093.16	105.096	18.9782	4.75084	3.9947	6.47753995415965e-05	0.0017235
ENSG00000130024.15	83.6767	18.7028	4.68296	3.9938	6.50216813105067e-05	0.0017235
ENSG00000099250.18	1405.75	6.02756	1.50955	3.99294	6.52595665814707e-05	0.0017235
ENSG00000127616.22	124.276	18.1331	4.54092	3.99326	6.51719254244064e-05	0.0017235
ENSG00000074696.13	114.819	19.0922	4.78224	3.99232	6.54309374577893e-05	0.00172353
ENSG00000075151.24	1055.66	9.63096	2.42101	3.97807	6.94767076168391e-05	0.0017241
ENSG00000143162.9	110.163	19.0496	4.79826	3.9701	7.18414668269495e-05	0.0017241
ENSG00000116132.12	134.038	19.1445	4.80635	3.98318	6.79991459343509e-05	0.0017241
ENSG00000134369.16	163.121	18.2076	4.57968	3.97572	7.01652465078606e-05	0.0017241
ENSG00000116016.14	2269.39	8.2209	2.07109	3.96936	7.206661129784e-05	0.0017241
ENSG00000170802.17	95.5963	18.8619	4.75003	3.97091	7.15996585741278e-05	0.0017241
ENSG00000116095.11	108.981	18.7785	4.7289	3.97101	7.15696900439252e-05	0.0017241
ENSG00000138434.17	147.194	19.2453	4.84692	3.97063	7.16833109174692e-05	0.0017241
ENSG00000080822.17	75.2079	18.5462	4.67175	3.96985	7.1917351672213e-05	0.0017241
ENSG00000078070.14	113.948	18.5959	4.66823	3.9835	6.79071861534306e-05	0.0017241
ENSG00000138678.11	172.373	19.7973	4.96492	3.98743	6.67933780669119e-05	0.0017241
ENSG00000168538.16	90.3374	18.8133	4.74021	3.96887	7.22152625328011e-05	0.0017241
ENSG00000164151.12	126.091	17.6443	4.44402	3.97036	7.17646819475896e-05	0.0017241
ENSG00000039139.11	89.4047	18.777	4.71931	3.97875	6.92774604589547e-05	0.0017241
ENSG00000181904.9	84.3518	18.715	4.71451	3.96966	7.19766610036409e-05	0.0017241
ENSG00000145934.17	90.8279	18.8012	4.71729	3.98559	6.73117670482942e-05	0.0017241
ENSG00000153162.9	112.742	19.0697	4.78963	3.98145	6.84955685265828e-05	0.0017241
ENSG00000111877.18	98.8024	18.5871	4.66765	3.98211	6.83063882456048e-05	0.0017241
ENSG00000152894.15	1294.86	7.50018	1.88717	3.97431	7.05846401976259e-05	0.0017241
ENSG00000182348.7	83.3038	18.6806	4.68765	3.98507	6.74605648105923e-05	0.0017241
ENSG00000158560.14	108.203	19.0572	4.79832	3.97163	7.13822567240312e-05	0.0017241
ENSG00000013374.17	91.8252	18.5235	4.66155	3.97369	7.07689696343008e-05	0.0017241
ENSG00000156687.11	166.171	18.5648	4.67611	3.97014	7.18298157143659e-05	0.0017241
ENSG00000123243.15	92.6197	18.8502	4.72585	3.98875	6.64220363199463e-05	0.0017241
ENSG00000021762.20	92.7737	18.8307	4.72617	3.98435	6.76644444845865e-05	0.0017241
ENSG00000166478.10	90.5364	18.7409	4.70314	3.98476	6.75495321802399e-05	0.0017241
ENSG00000184232.9	113.13	19.0434	4.78387	3.98074	6.87004962270508e-05	0.0017241
ENSG00000111728.11	83.831	18.0905	4.54837	3.97735	6.96876658777786e-05	0.0017241
ENSG00000111142.14	155.285	19.2358	4.81994	3.99088	6.58282739687533e-05	0.0017241
ENSG00000198040.11	130.415	19.281	4.84932	3.97603	7.00762980772709e-05	0.0017241
ENSG00000196663.16	88.3625	18.7919	4.72481	3.97728	6.97069682066546e-05	0.0017241
ENSG00000077235.18	98.586	18.851	4.72536	3.98932	6.6262236025642e-05	0.0017241
ENSG00000141449.16	119.855	19.1865	4.81642	3.98356	6.7890183854046e-05	0.0017241
ENSG00000101665.10	100.661	18.9351	4.75387	3.98309	6.80242383506918e-05	0.0017241
ENSG00000124191.18	143.782	19.327	4.84866	3.98604	6.71840213692703e-05	0.0017241
ENSG00000158296.14	152.427	19.4972	4.89633	3.982	6.83378297201201e-05	0.0017241
ENSG00000128294.16	126.264	17.4084	4.38355	3.97129	7.14849431178007e-05	0.0017241
ENSG00000100372.15	112.902	18.4075	4.61521	3.98843	6.65112617688164e-05	0.0017241
ENSG00000072133.12	96.5441	18.7037	4.70934	3.97162	7.13862260799959e-05	0.0017241
ENSG00000269743.3	97.0691	18.8835	4.75813	3.96868	7.22705393754562e-05	0.0017241
ENSG00000115368.10	118.512	18.5569	4.67894	3.96606	7.30703110908879e-05	0.00172716
ENSG00000182973.20	72.1598	18.3756	4.63326	3.96602	7.30818637923332e-05	0.00172716
ENSG00000172888.12	120.582	18.2829	4.6087	3.96704	7.2771379210901e-05	0.00172716
ENSG00000122965.11	105.637	18.9985	4.79015	3.96616	7.30397034182268e-05	0.00172716
ENSG00000198740.9	102.167	18.7603	4.73232	3.96428	7.3617802645283e-05	0.00173577
ENSG00000234380.3	156.752	19.5368	4.9312	3.96187	7.43648286854664e-05	0.00174407
ENSG00000102349.18	135.038	19.0314	4.80411	3.96148	7.44871345680638e-05	0.00174407
ENSG00000102043.16	92.5171	18.8236	4.75078	3.96221	7.42591423389799e-05	0.00174407
ENSG00000147485.13	74.9406	18.4955	4.67068	3.95991	7.49778763313582e-05	0.00175029
ENSG00000175785.13	120.327	19.192	4.84704	3.95952	7.5099091130536e-05	0.00175029
ENSG00000186166.9	106.735	18.9906	4.79849	3.95762	7.57014012788806e-05	0.00175709
ENSG00000100422.14	111.368	19.0932	4.82456	3.9575	7.57381856889446e-05	0.00175709
ENSG00000117262.19	72.9442	18.511	4.69125	3.94585	7.95159956770169e-05	0.001763
ENSG00000143756.12	125.084	19.2288	4.8752	3.9442	8.0066077831277e-05	0.001763
ENSG00000095002.16	92.4861	18.8555	4.76947	3.95338	7.70556948165337e-05	0.001763
ENSG00000155744.10	85.5928	18.6995	4.74282	3.9427	8.05693598488691e-05	0.001763
ENSG00000132321.17	89.9547	18.6097	4.72868	3.93549	8.30257904331278e-05	0.001763
ENSG00000163719.20	78.0768	18.5958	4.70189	3.95496	7.65478925683873e-05	0.001763
ENSG00000144668.12	140.61	19.3606	4.89908	3.95188	7.75388478694725e-05	0.001763
ENSG00000188846.14	87.1479	18.7675	4.75232	3.94913	7.84358412984235e-05	0.001763
ENSG00000144857.15	79.7068	18.6528	4.72238	3.94988	7.81909752404781e-05	0.001763
ENSG00000113924.12	95.8221	18.8354	4.78106	3.9396	8.16184350026442e-05	0.001763
ENSG00000250131.2	118.739	18.5679	4.70459	3.94677	7.92136645938269e-05	0.001763
ENSG00000049192.15	76.5029	18.5477	4.70081	3.94564	7.95886397452005e-05	0.001763
ENSG00000043143.22	109.448	18.8826	4.79512	3.93787	8.22087721481942e-05	0.001763
ENSG00000176783.15	128.326	18.6499	4.73257	3.94075	8.12259172579558e-05	0.001763
ENSG00000122642.11	138.91	19.2535	4.88431	3.9419	8.08376652237208e-05	0.001763
ENSG00000106211.10	117.657	18.94	4.80304	3.94335	8.03527660327388e-05	0.001763
ENSG00000091140.15	90.5456	18.6131	4.71456	3.94801	7.88035769028523e-05	0.001763
ENSG00000164953.17	83.3868	18.7555	4.75986	3.94035	8.13626759518856e-05	0.001763
ENSG00000153317.15	1517.45	6.72478	1.70819	3.9368	8.25768317351629e-05	0.001763
ENSG00000185920.19	115.411	18.8799	4.78374	3.94667	7.92440101654583e-05	0.001763
ENSG00000106991.15	128.011	19.101	4.83077	3.95403	7.68457197975386e-05	0.001763
ENSG00000156042.19	105.421	19.0103	4.82654	3.9387	8.19251061224824e-05	0.001763
ENSG00000168010.11	131.504	18.9056	4.78577	3.95038	7.80269626256232e-05	0.001763
ENSG00000069431.14	96.1308	18.4341	4.6688	3.94835	7.86918259943374e-05	0.001763
ENSG00000139146.14	108.393	19.0519	4.82042	3.95234	7.73904238997687e-05	0.001763
ENSG00000258017.3	81.7278	18.6492	4.72703	3.94523	7.97234154599929e-05	0.001763
ENSG00000135390.21	90.154	18.8227	4.78321	3.93517	8.31387882439159e-05	0.001763
ENSG00000111052.8	106.204	18.6929	4.73257	3.94985	7.81996526232252e-05	0.001763
ENSG00000169857.9	97.7631	18.8206	4.7779	3.9391	8.17889548469962e-05	0.001763
ENSG00000248441.9	95.3363	18.8546	4.78033	3.94421	8.00631787339798e-05	0.001763
ENSG00000140632.17	88.8631	18.7346	4.76019	3.93568	8.29614055814861e-05	0.001763
ENSG00000266086.3	83.914	18.7282	4.74744	3.9449	7.9833481566434e-05	0.001763
ENSG00000108443.14	96.3544	18.8718	4.78075	3.94746	7.89844304684627e-05	0.001763
ENSG00000108679.13	93.1011	18.8858	4.77694	3.95353	7.70063024042166e-05	0.001763
ENSG00000130529.16	99.8706	18.9333	4.80311	3.94189	8.08436038681848e-05	0.001763
ENSG00000132669.14	866.557	9.37311	2.38162	3.93561	8.29864454077827e-05	0.001763
ENSG00000232079.7	85.8877	18.7474	4.7635	3.93563	8.2979040708066e-05	0.001763
ENSG00000054611.14	1192.39	6.36237	1.61424	3.94141	8.10027167918975e-05	0.001763
ENSG00000184083.12	84.8379	18.6871	4.73768	3.94435	8.00178597624087e-05	0.001763
ENSG00000184634.17	96.6861	18.8965	4.7896	3.94532	7.9695052048429e-05	0.001763
ENSG00000147257.16	96.8963	18.8645	4.79172	3.93689	8.25450241640073e-05	0.001763
ENSG00000120693.16	107.653	18.8105	4.78115	3.9343	8.34404603355354e-05	0.00176569
ENSG00000142599.20	1654.58	7.83897	1.99296	3.93334	8.37749997014067e-05	0.00176907
ENSG00000143457.11	86.8898	18.7735	4.77909	3.92825	8.5565475665004e-05	0.0017772
ENSG00000116750.14	98.4055	18.8278	4.79292	3.92826	8.55616613064657e-05	0.0017772
ENSG00000155846.17	124.624	17.4289	4.43351	3.93119	8.45269971403102e-05	0.0017772
ENSG00000197771.13	89.5016	18.7906	4.78188	3.92954	8.51097180472003e-05	0.0017772
ENSG00000168434.13	82.8063	18.6581	4.74866	3.92913	8.52545688948981e-05	0.0017772
ENSG00000050820.17	111.608	19.1176	4.86608	3.92875	8.53886613946643e-05	0.0017772
ENSG00000185158.13	75.5968	18.2571	4.64559	3.92999	8.49482431325992e-05	0.0017772
ENSG00000002834.19	99.7671	18.6766	4.75105	3.93104	8.45789874918944e-05	0.0017772
ENSG00000116815.16	147.18	18.7991	4.78666	3.9274	8.58693570550646e-05	0.00177985
ENSG00000103018.18	118.519	19.1597	4.87952	3.92655	8.61722772221717e-05	0.00178248
ENSG00000176261.16	72.0021	18.4811	4.71003	3.92377	8.71731350315459e-05	0.00178337
ENSG00000249395.4	175.329	19.662	5.00969	3.9248	8.68036175504733e-05	0.00178337
ENSG00000165699.16	117.719	18.379	4.68165	3.92576	8.6456288847488e-05	0.00178337
ENSG00000111203.13	98.9007	18.7814	4.78557	3.92458	8.6880416428495e-05	0.00178337
ENSG00000166262.16	106.485	19.027	4.84949	3.92352	8.72648055719001e-05	0.00178337
ENSG00000178607.17	148.947	19.4196	4.94955	3.9235	8.72732267606921e-05	0.00178337
ENSG00000124226.11	147.753	19.4727	4.96382	3.92293	8.74798541086116e-05	0.00178399
ENSG00000154174.8	104.041	18.7586	4.78246	3.92238	8.76775567244436e-05	0.00178442
ENSG00000259134.7	90.4956	18.1742	4.63451	3.92149	8.80028508061056e-05	0.00178543
ENSG00000147113.17	125.814	19.1822	4.89183	3.92128	8.80802797086487e-05	0.00178543
ENSG00000162378.13	108.48	19.0365	4.86278	3.91473	9.0503610862156e-05	0.00178668
ENSG00000144036.16	1104.48	9.70578	2.47836	3.91621	8.99512402845245e-05	0.00178668
ENSG00000157827.20	1220.31	7.41651	1.89575	3.91219	9.14639440211031e-05	0.00178668
ENSG00000180376.17	81.4	18.6809	4.76947	3.91677	8.97427222193322e-05	0.00178668
ENSG00000091986.16	178.398	19.2522	4.91428	3.91761	8.94317346656858e-05	0.00178668
ENSG00000038210.14	97.0074	18.8693	4.82083	3.91412	9.0735025487751e-05	0.00178668
ENSG00000163644.15	106.288	18.8014	4.79552	3.92062	8.83201604610526e-05	0.00178668
ENSG00000287292.1	77.0341	18.5817	4.74425	3.91668	8.97777351859329e-05	0.00178668
ENSG00000113569.16	96.7419	18.8323	4.80944	3.91569	9.01455411364919e-05	0.00178668
ENSG00000157954.15	85.7441	18.5839	4.74663	3.91518	9.03380991468228e-05	0.00178668
ENSG00000134013.16	106.589	18.3572	4.68961	3.91444	9.06124921687666e-05	0.00178668
ENSG00000165629.20	83.1818	18.6896	4.77796	3.91163	9.16743831526327e-05	0.00178668
ENSG00000073921.18	1532.45	6.73837	1.72087	3.91568	9.0150706993008e-05	0.00178668
ENSG00000110324.12	78.8717	18.4436	4.71389	3.9126	9.13074878425312e-05	0.00178668
ENSG00000139734.19	92.3585	18.4827	4.72465	3.91198	9.15417471156515e-05	0.00178668
ENSG00000100225.18	97.0972	18.5905	4.74366	3.91902	8.89082201381716e-05	0.00178668
ENSG00000077942.19	111.396	19.0485	4.86791	3.91308	9.11274609925303e-05	0.00178668
ENSG00000189221.11	111.904	19.0551	4.86824	3.91417	9.07173906731462e-05	0.00178668
ENSG00000068308.15	111.879	19.0681	4.87281	3.91317	9.10925973777696e-05	0.00178668
ENSG00000214827.11	91.363	18.7886	4.79541	3.91803	8.92759930357391e-05	0.00178668
ENSG00000183864.5	96.8644	18.8777	4.82718	3.91072	9.20204175027132e-05	0.00178844
ENSG00000047648.23	1680.92	10.3048	2.63519	3.91047	9.2118168226912e-05	0.00178844
ENSG00000100154.15	1626.86	7.8212	2.00072	3.90919	9.26079087847315e-05	0.0017945
ENSG00000138134.12	114.249	19.1095	4.89149	3.90669	9.35700997696415e-05	0.00180968
ENSG00000143514.18	112.655	18.148	4.65031	3.90253	9.51920925776752e-05	0.00182245
ENSG00000135077.10	85.0184	18.6845	4.78537	3.90451	9.44175095262907e-05	0.00182245
ENSG00000110318.15	107.045	19.024	4.87568	3.90182	9.54730896023544e-05	0.00182245
ENSG00000130038.10	88.8743	18.8037	4.81714	3.90349	9.48144634972872e-05	0.00182245
ENSG00000223914.5	157.972	19.5098	4.99758	3.90384	9.46773205197918e-05	0.00182245
ENSG00000100099.22	107.003	19.0183	4.87395	3.90203	9.53893739434762e-05	0.00182245
ENSG00000012817.16	114.85	19.1395	4.90534	3.90177	9.54916364594132e-05	0.00182245
ENSG00000128655.19	66.6489	18.405	4.72126	3.89832	9.68633616165046e-05	0.00183515
ENSG00000113391.19	997.206	6.13082	1.57271	3.89824	9.68945601913439e-05	0.00183515
ENSG00000145850.9	102.323	18.9233	4.85432	3.89823	9.68972017220386e-05	0.00183515
ENSG00000139112.11	124.832	18.7384	4.80741	3.89782	9.70642685318584e-05	0.00183515
ENSG00000089006.17	98.846	18.3055	4.69626	3.8979	9.70321838131521e-05	0.00183515
ENSG00000019995.6	92.1667	18.6491	4.78507	3.89735	9.72494678607926e-05	0.00183522
ENSG00000033122.21	88.0678	17.1292	4.39633	3.89625	9.76950212855902e-05	0.00183678
ENSG00000104299.15	89.9029	18.7825	4.82047	3.89641	9.7630651631656e-05	0.00183678
ENSG00000109911.19	106.969	19.0117	4.88038	3.89553	9.79844781092278e-05	0.0018388
ENSG00000103811.18	126.85	18.2485	4.68594	3.89431	9.84796441380681e-05	0.00184106
ENSG00000101782.15	97.6341	18.8809	4.84823	3.89439	9.84446515686831e-05	0.00184106
ENSG00000128284.20	116.179	19.13	4.91282	3.89389	9.86511211943881e-05	0.00184106
ENSG00000163075.13	106.734	18.9168	4.86284	3.89008	0.000100212	0.00184903
ENSG00000119004.17	81.0386	18.6774	4.80192	3.88956	0.000100426	0.00184903
ENSG00000240875.6	152.873	17.8365	4.58538	3.88986	0.000100302	0.00184903
ENSG00000109775.11	103.779	18.9992	4.885	3.88928	0.00010054	0.00184903
ENSG00000172197.11	93.7424	18.3697	4.72071	3.89131	9.97052070437106e-05	0.00184903
ENSG00000141338.15	86.9945	18.4492	4.74137	3.8911	9.97911633858281e-05	0.00184903
ENSG00000134440.12	87.0223	18.7652	4.82327	3.89056	0.000100013	0.00184903
ENSG00000179954.16	104.552	18.9068	4.85904	3.89106	9.98074702647869e-05	0.00184903
ENSG00000172456.18	990.015	9.55859	2.46051	3.8848	0.000102412	0.00185248
ENSG00000152061.24	1387.99	6.59091	1.69646	3.8851	0.000102287	0.00185248
ENSG00000144736.14	69.3918	18.4649	4.75263	3.88518	0.000102252	0.00185248
ENSG00000124762.14	116.324	19.1378	4.92677	3.88446	0.000102559	0.00185248
ENSG00000065491.8	101.558	18.6789	4.80755	3.88533	0.00010219	0.00185248
ENSG00000198833.7	108.265	18.1354	4.66563	3.88702	0.000101481	0.00185248
ENSG00000131013.4	133.858	18.7415	4.82349	3.88547	0.000102133	0.00185248
ENSG00000287860.3	92.3092	18.4306	4.74178	3.88685	0.000101553	0.00185248
ENSG00000103150.7	106.845	18.9032	4.86516	3.88543	0.000102148	0.00185248
ENSG00000182141.10	98.0084	18.9014	4.86555	3.88475	0.000102437	0.00185248
ENSG00000130449.6	1102.27	9.70391	2.49909	3.88298	0.000103183	0.00185395
ENSG00000147604.14	81.791	18.6608	4.80581	3.88296	0.00010319	0.00185395
ENSG00000175274.19	94.4463	18.8667	4.8586	3.88315	0.000103113	0.00185395
ENSG00000113805.9	120.412	18.8082	4.84727	3.88017	0.000104386	0.00185564
ENSG00000175073.8	96.243	18.8882	4.86756	3.88043	0.000104273	0.00185564
ENSG00000111319.13	154.905	19.2276	4.95524	3.88025	0.000104348	0.00185564
ENSG00000125952.21	103.571	18.5517	4.78114	3.88018	0.000104379	0.00185564
ENSG00000017797.13	139.1	19.3825	4.99411	3.88107	0.000103998	0.00185564
ENSG00000183287.15	116.475	19.1274	4.92735	3.88188	0.000103652	0.00185564
ENSG00000165732.14	92.6357	17.9287	4.62168	3.87927	0.000104771	0.00185922
ENSG00000134717.18	106.184	18.7986	4.84942	3.87646	0.000105986	0.00186828
ENSG00000162434.14	1329.39	7.536	1.94404	3.87646	0.000105987	0.00186828
ENSG00000204217.16	906.704	9.43249	2.43412	3.87512	0.000106574	0.00186828
ENSG00000138738.11	100.592	18.2968	4.72147	3.87524	0.000106521	0.00186828
ENSG00000175104.15	80.9823	18.677	4.81946	3.87534	0.000106476	0.00186828
ENSG00000111707.12	96.168	18.8676	4.86814	3.87574	0.000106303	0.00186828
ENSG00000125779.24	111.001	19.056	4.91449	3.87751	0.000105531	0.00186828
ENSG00000131508.17	1870.75	8.02034	2.07076	3.87313	0.000107445	0.00187398
ENSG00000137312.15	98.3413	18.8458	4.86527	3.87354	0.000107267	0.00187398
ENSG00000173801.17	112.009	18.1093	4.67565	3.87311	0.000107455	0.00187398
ENSG00000136870.11	110.283	19.072	4.92723	3.87074	0.000108507	0.00187962
ENSG00000152137.8	109.255	19.0573	4.92208	3.8718	0.000108034	0.00187962
ENSG00000185651.16	94.7841	18.8357	4.86676	3.87029	0.000108708	0.00187962
ENSG00000085185.16	91.5846	18.8051	4.85854	3.87054	0.000108596	0.00187962
ENSG00000124333.16	66.1999	18.194	4.69967	3.87133	0.000108243	0.00187962
ENSG00000144118.14	82.3363	18.7034	4.8343	3.8689	0.000109326	0.00188708
ENSG00000187079.20	1018.74	7.15267	1.84905	3.86829	0.0001096	0.0018886
ENSG00000003400.16	111.916	17.4444	4.51341	3.86502	0.000111081	0.00190437
ENSG00000070950.10	97.4212	18.8804	4.88476	3.86516	0.000111014	0.00190437
ENSG00000119537.18	107.395	19.0482	4.92789	3.86539	0.000110913	0.00190437
ENSG00000158321.19	1436.29	7.63946	1.97759	3.86301	0.000111998	0.00190472
ENSG00000260314.3	84.4166	18.6136	4.81766	3.86362	0.000111717	0.00190472
ENSG00000151233.11	85.5155	18.5555	4.8035	3.86291	0.000112043	0.00190472
ENSG00000175203.17	123.892	19.2183	4.97497	3.863	0.000112005	0.00190472
ENSG00000100425.19	91.2276	18.5863	4.81133	3.86302	0.000111994	0.00190472
ENSG00000104332.12	132.103	17.5174	4.53576	3.86206	0.000112434	0.00190719
ENSG00000188312.15	110.205	18.8649	4.88508	3.86174	0.00011258	0.00190719
ENSG00000151474.23	1886.94	10.4712	2.71206	3.86096	0.000112942	0.00190719
ENSG00000140718.22	1380.21	7.58899	1.96544	3.86122	0.000112822	0.00190719
ENSG00000285756.2	97.2548	16.8601	4.3675	3.86036	0.000113221	0.00190872
ENSG00000019991.18	92.249	18.8268	4.87901	3.85873	0.000113978	0.00191621
ENSG00000065923.10	82.6661	18.678	4.84063	3.85859	0.000114044	0.00191621
ENSG00000115290.11	113.722	19.0045	4.9273	3.85698	0.000114797	0.00192567
ENSG00000064933.19	91.3486	18.3408	4.7563	3.8561	0.000115208	0.00192617
ENSG00000125089.18	125.758	19.1944	4.97734	3.85635	0.000115093	0.00192617
ENSG00000168264.11	87.8991	18.7669	4.86794	3.85519	0.000115638	0.00193016
ENSG00000114742.14	90.596	18.5162	4.80425	3.85413	0.000116144	0.00193223
ENSG00000056558.11	94.2812	18.8404	4.88824	3.85423	0.000116096	0.00193223
ENSG00000198646.14	110.403	18.2327	4.73181	3.85323	0.000116571	0.00193616
ENSG00000111850.11	107.315	18.5858	4.82452	3.85237	0.000116981	0.00193978
ENSG00000228412.9	72.0049	18.4834	4.80002	3.85069	0.000117784	0.00194989
ENSG00000105186.16	95.6376	18.3312	4.76123	3.85011	0.000118066	0.00195137
ENSG00000183023.19	1297.62	6.49838	1.68823	3.84923	0.000118492	0.00195521
ENSG00000132680.11	110.13	18.9265	4.91959	3.84717	0.000119491	0.00195648
ENSG00000163655.16	94.2782	18.5313	4.81709	3.847	0.000119574	0.00195648
ENSG00000163904.13	101.994	18.9626	4.92973	3.84659	0.000119773	0.00195648
ENSG00000081087.16	111.65	18.8749	4.90701	3.84652	0.000119809	0.00195648
ENSG00000128609.16	99.2018	18.9199	4.91919	3.84614	0.000119992	0.00195648
ENSG00000288018.3	119.431	19.1336	4.97508	3.84589	0.000120116	0.00195648
ENSG00000140044.13	111.733	19.1058	4.96597	3.84735	0.000119404	0.00195648
ENSG00000169895.6	120.241	19.0714	4.95647	3.84778	0.000119192	0.00195648
ENSG00000188641.14	980.888	9.52763	2.47785	3.84512	0.000120494	0.00195811
ENSG00000197121.15	125.519	19.2419	5.00454	3.8449	0.000120603	0.00195811
ENSG00000143067.5	98.2813	18.8956	4.92087	3.83988	0.000123094	0.00196639
ENSG00000152683.14	88.949	18.7927	4.89329	3.8405	0.000122784	0.00196639
ENSG00000287621.1	91.2478	18.5135	4.81948	3.84139	0.000122339	0.00196639
ENSG00000112246.10	131.609	19.3155	5.03003	3.84004	0.000123013	0.00196639
ENSG00000151135.10	97.0033	18.8917	4.91779	3.84149	0.000122288	0.00196639
ENSG00000165795.25	78.911	18.4355	4.79963	3.84102	0.000122526	0.00196639
ENSG00000183011.14	92.7275	18.8383	4.90637	3.83957	0.000123252	0.00196639
ENSG00000108840.17	75.9162	18.0203	4.69217	3.84051	0.000122781	0.00196639
ENSG00000176533.13	81.6918	18.6528	4.85784	3.83973	0.000123168	0.00196639
ENSG00000181035.14	100.877	18.9196	4.92361	3.84263	0.000121723	0.00196639
ENSG00000182472.9	124.494	19.247	5.00975	3.84191	0.000122078	0.00196639
ENSG00000159658.15	96.784	18.7809	4.89678	3.83536	0.000125382	0.00197877
ENSG00000177479.20	75.1044	18.5727	4.84639	3.83228	0.000126962	0.00197877
ENSG00000173402.13	124.295	17.557	4.58032	3.83314	0.000126518	0.00197877
ENSG00000109756.10	1096.15	9.69875	2.53002	3.83348	0.000126346	0.00197877
ENSG00000145780.8	109.426	19.0548	4.97021	3.83381	0.000126176	0.00197877
ENSG00000112357.14	76.0983	18.3627	4.79152	3.83232	0.000126939	0.00197877
ENSG00000055609.21	1255.91	5.86313	1.52863	3.83555	0.000125285	0.00197877
ENSG00000166471.11	68.152	18.4082	4.80005	3.835	0.000125565	0.00197877
ENSG00000188811.14	70.9094	18.2927	4.77091	3.83422	0.000125962	0.00197877
ENSG00000261609.8	111.089	19.0826	4.97552	3.8353	0.000125411	0.00197877
ENSG00000131467.12	133.777	19.3308	5.03823	3.83683	0.000124632	0.00197877
ENSG00000196628.20	1637.54	7.82962	2.04119	3.83582	0.000125145	0.00197877
ENSG00000080573.7	97.4745	17.388	4.53525	3.83397	0.000126093	0.00197877
ENSG00000130669.17	134.582	18.5763	4.84715	3.83241	0.000126894	0.00197877
ENSG00000130699.20	84.1395	18.6255	4.85683	3.83492	0.000125606	0.00197877
ENSG00000070778.13	92.2279	18.8028	4.90838	3.83076	0.00012775	0.00198674
ENSG00000140612.14	81.7539	18.6843	4.87773	3.83053	0.000127866	0.00198674
ENSG00000109118.14	87.6396	18.754	4.8968	3.82984	0.000128226	0.00198927
ENSG00000247809.11	98.6568	18.9336	4.9455	3.82845	0.000128951	0.0019944
ENSG00000231772.5	72.5	18.5274	4.83919	3.82862	0.000128865	0.0019944
ENSG00000177469.13	109.5	19.0508	4.97674	3.82796	0.000129211	0.00199538
ENSG00000213626.13	100.217	18.9202	4.94499	3.82614	0.000130166	0.00199888
ENSG00000162994.16	88.722	18.7992	4.91397	3.82565	0.000130426	0.00199888
ENSG00000164654.16	100.122	18.9082	4.94215	3.82591	0.000130291	0.00199888
ENSG00000146833.16	82.2174	18.6865	4.8839	3.82614	0.000130169	0.00199888
ENSG00000165138.18	80.0707	18.6657	4.8788	3.82587	0.00013031	0.00199888
ENSG00000176142.13	89.6607	18.7997	4.92134	3.82003	0.000133433	0.00199951
ENSG00000138696.11	292.737	17.0373	4.45514	3.82419	0.000131201	0.00199951
ENSG00000118507.19	92.2604	18.8507	4.93199	3.82212	0.000132307	0.00199951
ENSG00000135269.18	90.8581	18.8015	4.92053	3.82103	0.000132898	0.00199951
ENSG00000164944.12	100.331	18.5089	4.84156	3.82291	0.000131887	0.00199951
ENSG00000185585.20	98.3666	18.8083	4.92045	3.82248	0.000132117	0.00199951
ENSG00000110429.14	84.9303	18.7416	4.90511	3.82083	0.000133004	0.00199951
ENSG00000160584.17	1001.35	9.56148	2.50172	3.82196	0.000132393	0.00199951
ENSG00000197905.10	86.2815	18.7009	4.89414	3.82109	0.000132865	0.00199951
ENSG00000127863.16	82.6362	18.6834	4.88882	3.82166	0.000132556	0.00199951
ENSG00000140367.12	77.8955	18.4454	4.82828	3.82029	0.000133297	0.00199951
ENSG00000121297.8	87.1055	18.7242	4.89988	3.82136	0.000132719	0.00199951
ENSG00000172264.19	1008.93	9.58257	2.50822	3.82047	0.000133198	0.00199951
ENSG00000159216.20	1284.49	9.9225	2.59533	3.82322	0.00013172	0.00199951
ENSG00000198792.13	148.125	19.4405	5.0846	3.82341	0.000131617	0.00199951
ENSG00000138642.16	89.1673	18.7721	4.91465	3.81961	0.000133662	0.00199998
ENSG00000114019.15	103.592	18.9816	4.97006	3.8192	0.000133886	0.00200038
ENSG00000171004.19	101.725	18.9076	4.95121	3.81879	0.000134109	0.00200075
ENSG00000070269.14	68.0288	18.4507	4.83242	3.8181	0.000134482	0.00200336
ENSG00000182185.19	1158.33	6.34019	1.66083	3.81749	0.000134818	0.00200542
ENSG00000113845.10	126.146	17.7236	4.64318	3.81712	0.000135018	0.00200544
ENSG00000146263.12	103.692	18.9665	4.96946	3.81662	0.000135293	0.00200658
ENSG00000121766.16	73.1704	18.4026	4.82441	3.81448	0.000136468	0.00201515
ENSG00000120742.11	135.892	19.3091	5.06127	3.81508	0.000136141	0.00201515
ENSG00000183735.11	104.581	17.392	4.55935	3.81457	0.000136422	0.00201515
ENSG00000108039.18	85.9084	18.7492	4.91668	3.81337	0.000137083	0.00202127
ENSG00000184939.16	111.162	18.9795	4.978	3.81267	0.000137476	0.00202412
ENSG00000185104.21	1041.44	9.61461	2.52226	3.81191	0.000137898	0.00202738
ENSG00000185630.20	1549.62	7.7515	2.03432	3.81037	0.000138757	0.00203423
ENSG00000233005.2	104.921	18.982	4.98168	3.81036	0.000138766	0.00203423
ENSG00000099942.13	85.207	18.7085	4.91123	3.80934	0.00013934	0.00203969
ENSG00000145687.17	1002.67	9.5675	2.51194	3.80881	0.000139636	0.00204107
ENSG00000129315.12	101.745	18.9211	4.9697	3.8073	0.000140495	0.00204989
ENSG00000126822.18	79.7213	18.5616	4.87561	3.80703	0.000140645	0.00204989
ENSG00000162664.17	89.3516	18.6489	4.89955	3.80625	0.000141092	0.0020511
ENSG00000286736.1	99.1998	18.8775	4.95971	3.80617	0.000141133	0.0020511
ENSG00000160679.14	92.5855	18.2577	4.79796	3.8053	0.000141631	0.00205305
ENSG00000197912.16	94.4243	18.6412	4.89884	3.80523	0.000141674	0.00205305
ENSG00000067606.17	103.26	18.3905	4.83493	3.80366	0.000142572	0.00206197
ENSG00000117020.19	1242.98	9.86227	2.59298	3.80345	0.000142697	0.00206197
ENSG00000073792.16	88.7705	18.8016	4.9457	3.8016	0.000143767	0.0020627
ENSG00000178996.14	81.0382	18.6684	4.91046	3.80176	0.00014367	0.0020627
ENSG00000175414.7	90.1073	18.6682	4.90931	3.80261	0.000143178	0.0020627
ENSG00000133116.8	101.873	18.9717	4.98932	3.80247	0.000143261	0.0020627
ENSG00000160199.15	82.952	18.4854	4.86219	3.80186	0.000143612	0.0020627
ENSG00000228221.6	112.936	18.7632	4.93616	3.80119	0.000144006	0.0020632
ENSG00000112851.16	934.814	9.46012	2.48899	3.80079	0.000144238	0.0020636
ENSG00000023228.15	84.5535	18.7291	4.9324	3.79715	0.000146368	0.00206466
ENSG00000131373.15	70.6951	18.4794	4.86465	3.79872	0.000145445	0.00206466
ENSG00000164070.12	99.1107	18.8655	4.96658	3.7985	0.000145575	0.00206466
ENSG00000170185.11	93.5646	17.8863	4.7091	3.79824	0.000145726	0.00206466
ENSG00000213585.11	100.927	17.969	4.73107	3.79808	0.000145821	0.00206466
ENSG00000113263.14	88.034	18.7585	4.94056	3.79683	0.000146557	0.00206466
ENSG00000170632.14	97.3762	18.9228	4.98058	3.79932	0.000145094	0.00206466
ENSG00000148516.23	1185.06	9.80292	2.58145	3.79745	0.000146193	0.00206466
ENSG00000111269.3	109.56	18.1476	4.77703	3.79892	0.000145326	0.00206466
ENSG00000197302.11	85.7543	18.723	4.92914	3.79843	0.000145614	0.00206466
ENSG00000101161.8	106.68	19.0414	5.01484	3.79701	0.000146452	0.00206466
ENSG00000086232.13	143.112	17.6853	4.65854	3.79631	0.000146865	0.00206612
ENSG00000101856.10	86.1289	18.7211	4.93325	3.79488	0.000147714	0.00207518
ENSG00000231574.7	126.947	19.2557	5.07498	3.79424	0.000148098	0.00207583
ENSG00000151422.14	916.746	9.41683	2.48196	3.79412	0.000148171	0.00207583
ENSG00000166750.10	85.909	18.7208	4.93706	3.7919	0.000149498	0.00208863
ENSG00000178605.14	63.7231	18.3326	4.83454	3.79201	0.000149431	0.00208863
ENSG00000223865.12	96.1286	18.9045	4.98628	3.7913	0.00014986	0.00209081
ENSG00000066855.16	72.7059	18.3575	4.84294	3.79057	0.000150299	0.00209404
ENSG00000117682.18	97.8522	18.8572	4.9829	3.78439	0.000154086	0.00209911
ENSG00000081870.12	107.658	19.0298	5.02718	3.78539	0.000153467	0.00209911
ENSG00000076258.10	81.916	18.6907	4.9381	3.78499	0.000153712	0.00209911
ENSG00000115363.14	113.038	18.9193	4.99952	3.78422	0.00015419	0.00209911
ENSG00000115827.14	82.1118	18.5735	4.90446	3.78707	0.000152433	0.00209911
ENSG00000159674.12	76.4202	18.5667	4.90563	3.78477	0.000153854	0.00209911
ENSG00000286133.2	73.2719	18.4295	4.86708	3.78656	0.00015275	0.00209911
ENSG00000129128.13	98.8214	18.8977	4.99291	3.78492	0.000153761	0.00209911
ENSG00000079931.15	93.3771	18.456	4.87278	3.78758	0.00015212	0.00209911
ENSG00000172785.19	44.7574	17.7509	4.68783	3.78659	0.000152729	0.00209911
ENSG00000148303.17	91.2319	18.3548	4.84435	3.7889	0.000151315	0.00209911
ENSG00000256591.5	94.3314	18.8695	4.97963	3.78934	0.000151046	0.00209911
ENSG00000197776.8	73.1383	18.3667	4.85273	3.78481	0.000153827	0.00209911
ENSG00000246223.10	79.6403	18.631	4.91855	3.7879	0.000151924	0.00209911
ENSG00000091164.13	120.103	17.5303	4.63105	3.78539	0.00015347	0.00209911
ENSG00000205517.13	150.014	19.2717	5.0911	3.78538	0.000153476	0.00209911
ENSG00000105662.16	83.9144	18.7155	4.94077	3.78797	0.000151884	0.00209911
ENSG00000162734.13	68.0348	18.4075	4.86554	3.78323	0.000154807	0.00210467
ENSG00000116584.22	127.848	19.2356	5.08873	3.78005	0.000156796	0.00210903
ENSG00000115423.19	68.23	18.1083	4.79043	3.78011	0.000156759	0.00210903
ENSG00000084093.19	77.7047	18.6193	4.92556	3.78014	0.000156741	0.00210903
ENSG00000124772.12	87.7092	18.7739	4.96568	3.78074	0.000156363	0.00210903
ENSG00000002933.9	115.467	18.2432	4.82539	3.78067	0.000156407	0.00210903
ENSG00000234323.10	135.187	16.2871	4.30742	3.78117	0.000156092	0.00210903
ENSG00000196387.10	94.1168	18.7039	4.94658	3.78117	0.000156093	0.00210903
ENSG00000261404.7	116.049	18.7486	4.95775	3.78167	0.000155782	0.00210903
ENSG00000198492.16	97.7841	18.9119	5.00663	3.77736	0.000158499	0.00211967
ENSG00000185049.16	69.7029	18.472	4.88986	3.77761	0.000158338	0.00211967
ENSG00000171503.13	60.0234	18.2458	4.83028	3.77738	0.000158489	0.00211967
ENSG00000106144.20	114.147	18.1579	4.80731	3.77715	0.000158635	0.00211967
ENSG00000205209.8	79.5985	18.6119	4.92747	3.77718	0.000158615	0.00211967
ENSG00000106665.16	82.5693	18.707	4.955	3.77537	0.00015977	0.00212641
ENSG00000156162.16	91.5623	18.8219	4.98535	3.77545	0.000159718	0.00212641
ENSG00000169071.15	119.139	19.0711	5.05066	3.77596	0.000159391	0.00212641
ENSG00000116396.15	104.43	19.015	5.04034	3.77256	0.000161579	0.00213087
ENSG00000070476.15	111.666	18.3417	4.86186	3.77257	0.000161575	0.00213087
ENSG00000091527.17	84.2693	18.5041	4.90291	3.77411	0.00016058	0.00213087
ENSG00000104450.13	86.7279	18.71	4.95915	3.77282	0.00016141	0.00213087
ENSG00000151327.14	78.9459	18.3037	4.85097	3.7732	0.000161167	0.00213087
ENSG00000119681.12	124.527	17.6668	4.68248	3.77295	0.000161326	0.00213087
ENSG00000102034.18	113.389	18.9506	5.02203	3.7735	0.000160973	0.00213087
ENSG00000188706.13	92.1242	18.7938	4.98221	3.77217	0.000161832	0.00213142
ENSG00000119899.13	105.076	19.0141	5.04227	3.77094	0.000162635	0.00213921
ENSG00000133315.12	82.5443	18.3059	4.85548	3.77016	0.000163141	0.00214308
ENSG00000152413.15	107.235	19.027	5.0477	3.76944	0.000163614	0.00214373
ENSG00000112697.17	105.596	19.0286	5.04811	3.76944	0.000163613	0.00214373
ENSG00000089154.11	94.4024	18.8463	5.00144	3.76818	0.000164444	0.00214632
ENSG00000167703.15	88.3461	18.7754	4.98201	3.76864	0.00016414	0.00214632
ENSG00000211677.2	65.5342	18.3955	4.8818	3.76817	0.000164449	0.00214632
ENSG00000079785.16	71.5487	18.4834	4.90708	3.76667	0.000165437	0.00215366
ENSG00000167526.14	76.6622	18.6029	4.93843	3.76697	0.000165239	0.00215366
ENSG00000065308.5	91.6227	18.6627	4.95548	3.76608	0.000165829	0.002156
ENSG00000073417.15	876.234	9.37093	2.4885	3.76569	0.000166091	0.00215662
ENSG00000248323.8	122.256	19.2081	5.102	3.76481	0.000166674	0.00216141
ENSG00000169410.11	91.3006	18.8351	5.00462	3.76354	0.000167526	0.00216969
ENSG00000124253.11	123.072	19.2176	5.10752	3.7626	0.000168155	0.00217505
ENSG00000130830.15	113.093	18.671	4.96481	3.76066	0.000169463	0.00218917
ENSG00000147050.18	831.5	9.29582	2.47277	3.75927	0.000170408	0.00219857
ENSG00000165443.12	157.426	19.3117	5.13807	3.75855	0.000170902	0.00220213
ENSG00000116205.14	61.6917	18.2966	4.86899	3.75779	0.000171419	0.00220573
ENSG00000114013.16	94.0398	18.8401	5.014	3.7575	0.000171617	0.00220573
ENSG00000116539.14	853.437	9.32253	2.48174	3.75645	0.00017234	0.00220947
ENSG00000293268.2	71.3628	18.5013	4.92536	3.75634	0.000172413	0.00220947
ENSG00000117868.18	910.049	9.43671	2.51243	3.756	0.000172649	0.00220947
ENSG00000203930.14	91.5586	18.8345	5.01476	3.75581	0.000172782	0.00220947
ENSG00000169871.13	105.671	19.0266	5.06752	3.75462	0.000173602	0.00221159
ENSG00000140443.15	1321.51	5.94249	1.58255	3.75501	0.000173338	0.00221159
ENSG00000267374.3	106.275	18.4327	4.90934	3.75462	0.000173604	0.00221159
ENSG00000123472.13	96.998	18.9065	5.03629	3.75405	0.000173998	0.00221217
ENSG00000206337.12	100.536	18.7926	5.00739	3.75298	0.000174743	0.00221217
ENSG00000008018.9	106.036	18.9078	5.03791	3.75311	0.000174653	0.00221217
ENSG00000110931.19	125.773	18.9908	5.05993	3.75318	0.000174608	0.00221217
ENSG00000141736.14	98.1508	18.8149	5.01316	3.7531	0.000174659	0.00221217
ENSG00000241449.6	85.173	18.7601	5.00023	3.75184	0.000175542	0.00221438
ENSG00000165417.12	107.627	19.015	5.06856	3.75155	0.000175747	0.00221438
ENSG00000176208.9	63.1181	18.168	4.84284	3.75151	0.000175771	0.00221438
ENSG00000188917.15	130.383	17.8205	4.75025	3.75148	0.000175793	0.00221438
ENSG00000248373.7	111.601	19.0716	5.08506	3.75052	0.000176465	0.0022165
ENSG00000226337.3	99.6073	18.9263	5.04659	3.75031	0.000176619	0.0022165
ENSG00000092931.12	78.8825	18.4702	4.92468	3.75054	0.000176453	0.0022165
ENSG00000177150.13	99.9128	18.9661	5.05845	3.74938	0.000177269	0.0022219
ENSG00000163697.18	1190.03	6.37751	1.70109	3.74907	0.00017749	0.00222192
ENSG00000064042.18	1105.52	9.70716	2.5898	3.74823	0.000178088	0.00222665
ENSG00000229847.9	80.2193	18.2224	4.86202	3.74791	0.000178315	0.00222674
ENSG00000173933.21	101.886	18.5261	4.94367	3.74744	0.000178648	0.00222814
ENSG00000196705.8	89.2209	18.7729	5.01023	3.74692	0.00017902	0.00223003
ENSG00000053900.11	81.8308	18.6534	4.97888	3.74651	0.000179311	0.00223091
ENSG00000150275.20	47.0612	17.9633	4.79561	3.74578	0.000179836	0.0022347
ENSG00000112290.13	76.3701	18.5674	4.95801	3.74493	0.000180441	0.00223829
ENSG00000158079.16	72.6319	18.5356	4.9503	3.74435	0.00018086	0.00223829
ENSG00000149218.5	106.111	18.9416	5.05884	3.74425	0.000180934	0.00223829
ENSG00000146950.13	105.316	17.3088	4.6229	3.74414	0.000181011	0.00223829
ENSG00000138031.15	81.3098	18.2605	4.87863	3.74297	0.000181861	0.00224533
ENSG00000120963.12	80.7223	18.6629	4.98643	3.74274	0.000182024	0.00224533
ENSG00000089876.12	76.9419	18.6088	4.97271	3.74219	0.000182425	0.00224754
ENSG00000214772.2	62.3246	18.2353	4.87391	3.74141	0.000182994	0.00224907
ENSG00000121289.18	91.0619	17.1368	4.5802	3.74149	0.00018293	0.00224907
ENSG00000250303.6	77.1976	18.5867	4.96944	3.74021	0.000183868	0.00225707
ENSG00000253301.6	97.1074	18.8908	5.05262	3.73881	0.000184894	0.00226691
ENSG00000104381.14	98.4451	18.8845	5.0523	3.7378	0.00018564	0.00227331
ENSG00000131981.16	100.017	18.9573	5.0723	3.73742	0.000185922	0.002274
ENSG00000160799.12	91.713	18.7738	5.02367	3.73706	0.000186183	0.00227444
ENSG00000135966.14	69.2147	18.4413	4.93563	3.73637	0.000186699	0.00227581
ENSG00000163686.15	101.551	18.5266	4.95853	3.7363	0.000186745	0.00227581
ENSG00000164054.17	94.1803	18.2903	4.89568	3.736	0.000186972	0.00227584
ENSG00000250326.2	78.3498	18.4966	4.95229	3.73497	0.000187738	0.00227695
ENSG00000110514.20	114.736	19.1289	5.12098	3.7354	0.000187418	0.00227695
ENSG00000166206.16	130.028	19.2624	5.15724	3.73502	0.0001877	0.00227695
ENSG00000164307.13	67.4561	18.4123	4.93019	3.73461	0.000188004	0.00227744
ENSG00000114279.15	44.8243	17.7128	4.7438	3.73389	0.000188547	0.00227973
ENSG00000100403.12	128.417	19.1067	5.1173	3.73376	0.000188644	0.00227973
ENSG00000135899.20	83.8457	18.6964	5.00848	3.73294	0.000189257	0.00228168
ENSG00000184304.17	881.295	9.38668	2.51439	3.73318	0.000189076	0.00228168
ENSG00000293367.1	95.221	18.3877	4.92728	3.73181	0.000190105	0.00228919
ENSG00000141622.14	98.1787	18.7679	5.02994	3.73124	0.000190539	0.00229168
ENSG00000159335.19	87.5089	18.7668	5.03097	3.73025	0.000191289	0.00229797
ENSG00000116183.11	122.94	19.2257	5.1559	3.72888	0.000192334	0.00230284
ENSG00000116833.14	92.8974	18.8562	5.05769	3.72823	0.000192833	0.00230284
ENSG00000198478.8	67.415	18.4289	4.94303	3.72826	0.000192808	0.00230284
ENSG00000154473.18	73.8418	18.558	4.9769	3.72883	0.000192371	0.00230284
ENSG00000189060.6	86.5207	18.4476	4.94797	3.72831	0.000192769	0.00230284
ENSG00000143761.17	105.646	18.9847	5.09499	3.72615	0.000194427	0.0023048
ENSG00000184203.8	86.1269	18.7633	5.03657	3.72542	0.000194989	0.0023048
ENSG00000163995.22	80.3075	18.6405	5.00236	3.72634	0.000194282	0.0023048
ENSG00000183137.16	80.3847	18.6624	5.00867	3.72602	0.00019453	0.0023048
ENSG00000111252.11	105.485	18.9189	5.07823	3.7255	0.000194932	0.0023048
ENSG00000152520.14	1023.9	7.16454	1.92305	3.72561	0.000194843	0.0023048
ENSG00000053254.16	790.884	9.23218	2.47821	3.72535	0.000195047	0.0023048
ENSG00000291120.1	77.4385	18.5945	4.99131	3.72537	0.000195029	0.0023048
ENSG00000172809.13	112.005	18.834	5.05366	3.72681	0.000193918	0.0023048
ENSG00000164187.7	67.9993	18.4344	4.94917	3.72474	0.000195516	0.00230763
ENSG00000118308.16	75.8858	18.5742	4.98766	3.72402	0.000196074	0.00230884
ENSG00000187325.5	94.9654	17.3575	4.66095	3.72402	0.000196072	0.00230884
ENSG00000128052.10	80.5806	18.6533	5.01087	3.72257	0.000197203	0.00231943
ENSG00000184371.14	121.952	19.2084	5.16267	3.72063	0.000198729	0.00232765
ENSG00000289349.1	66.0197	18.3896	4.9422	3.72094	0.00019848	0.00232765
ENSG00000104419.17	2033.5	8.13557	2.1872	3.71963	0.000199513	0.00232765
ENSG00000247271.9	95.3141	18.8546	5.0684	3.72003	0.0001992	0.00232765
ENSG00000120694.20	99.3085	18.9231	5.0851	3.72127	0.00019822	0.00232765
ENSG00000259495.3	95.3652	18.6377	5.01058	3.71966	0.000199489	0.00232765
ENSG00000105499.14	89.7508	18.4253	4.95266	3.72028	0.000199005	0.00232765
ENSG00000153786.13	102.754	18.9698	5.10276	3.71755	0.000201163	0.0023442
ENSG00000176473.14	114.136	19.0683	5.13014	3.71691	0.000201674	0.00234745
ENSG00000115267.10	82.5383	16.9438	4.55918	3.71642	0.000202069	0.00234835
ENSG00000211897.9	106.874	18.7385	5.04233	3.71623	0.000202216	0.00234835
ENSG00000113739.11	91.4341	18.0411	4.85554	3.71557	0.000202746	0.00234911
ENSG00000066455.13	80.2661	18.6203	5.01108	3.71582	0.000202547	0.00234911
ENSG00000188803.15	87.3165	18.4134	4.95665	3.71488	0.000203297	0.0023528
ENSG00000168246.6	68.9149	18.4112	4.95681	3.71432	0.000203747	0.00235532
ENSG00000198420.10	51.5285	17.2233	4.63904	3.71268	0.000205074	0.00236473
ENSG00000108100.18	976.704	9.53582	2.56843	3.7127	0.00020506	0.00236473
ENSG00000167766.21	93.5705	17.2647	4.65049	3.71245	0.000205263	0.00236473
ENSG00000236501.6	89.1643	18.7868	5.06297	3.71063	0.000206743	0.00237099
ENSG00000152942.19	61.5714	18.1355	4.88689	3.71105	0.000206398	0.00237099
ENSG00000014164.7	74.3472	18.5623	5.00133	3.71146	0.000206064	0.00237099
ENSG00000165355.8	55.1305	18.1667	4.89555	3.71085	0.000206565	0.00237099
ENSG00000143036.17	64.8661	18.3083	4.93592	3.70919	0.000207923	0.00238181
ENSG00000115561.16	66.3159	18.3916	4.96082	3.70738	0.000209416	0.0023962
ENSG00000072609.18	55.6914	18.1508	4.89775	3.70594	0.000210604	0.00240707
ENSG00000164190.19	1022.6	9.59731	2.58993	3.70563	0.000210867	0.00240736
ENSG00000154529.15	64.5842	18.3537	4.95386	3.70493	0.000211447	0.00241109
ENSG00000082212.13	82.4398	18.6805	5.04242	3.70466	0.000211671	0.00241109
ENSG00000135823.14	94.264	16.6872	4.5052	3.70399	0.000212239	0.0024136
ENSG00000121671.12	76.2262	18.5633	5.01192	3.70383	0.000212368	0.0024136
ENSG00000084090.14	101.989	18.9694	5.12243	3.70321	0.000212888	0.00241408
ENSG00000020256.20	71.4524	18.4765	4.98909	3.70338	0.000212742	0.00241408
ENSG00000162511.8	75.8211	18.5848	5.0203	3.70193	0.000213969	0.00241897
ENSG00000291171.1	79.2653	18.6206	5.0294	3.70235	0.000213609	0.00241897
ENSG00000134508.13	80.2963	18.631	5.03288	3.70185	0.000214037	0.00241897
ENSG00000166598.16	87.5799	18.4277	4.97924	3.70091	0.000214828	0.0024252
ENSG00000163840.10	94.0031	18.2833	4.94129	3.70011	0.000215508	0.00242747
ENSG00000023041.12	91.5245	17.2963	4.67435	3.70025	0.000215383	0.00242747
ENSG00000170340.11	100.797	18.9369	5.1184	3.69977	0.000215797	0.00242802
ENSG00000177054.14	67.0977	17.7839	4.80742	3.69926	0.000216225	0.00243013
ENSG00000132952.12	93.4365	18.859	5.09844	3.69897	0.00021648	0.0024303
ENSG00000046651.16	118.1	17.5813	4.7539	3.69828	0.000217062	0.00243413
ENSG00000085978.22	103.729	18.991	5.13823	3.69603	0.000218996	0.00245038
ENSG00000136854.26	87.9063	18.3621	4.96791	3.69613	0.000218909	0.00245038
ENSG00000164040.18	73.8449	18.5	5.00686	3.69493	0.000219947	0.00245831
ENSG00000170085.18	57.8491	18.225	4.93416	3.69363	0.000221074	0.00246017
ENSG00000165084.16	54.8935	18.1484	4.91338	3.69366	0.000221045	0.00246017
ENSG00000103671.10	70.9488	18.481	5.00389	3.69334	0.00022133	0.00246017
ENSG00000185947.15	90.602	18.8431	5.1017	3.6935	0.000221191	0.00246017
ENSG00000108799.13	111.913	17.0078	4.60394	3.69419	0.000220588	0.00246017
ENSG00000136682.16	63.2489	18.3073	4.95829	3.69226	0.000222273	0.00246794
ENSG00000138166.6	95.518	18.8185	5.09718	3.69195	0.000222543	0.00246823
ENSG00000091542.9	85.5427	18.7388	5.07899	3.68948	0.000224711	0.00248954
ENSG00000116675.16	110.037	19.0745	5.17161	3.68831	0.000225749	0.00248954
ENSG00000129595.14	1241.45	9.86962	2.67564	3.6887	0.000225405	0.00248954
ENSG00000290474.1	49.8296	18.0384	4.89099	3.68809	0.000225942	0.00248954
ENSG00000087301.9	65.6017	18.3982	4.98824	3.68831	0.000225748	0.00248954
ENSG00000198064.15	41.249	17.7818	4.82081	3.68854	0.000225541	0.00248954
ENSG00000166780.11	109.367	18.6758	5.06454	3.68756	0.000226417	0.00249207
ENSG00000158270.12	89.4464	18.802	5.10013	3.68657	0.000227296	0.00249903
ENSG00000120533.13	82.0421	18.6503	5.06007	3.68578	0.000228002	0.00250407
ENSG00000172139.15	102.475	18.8723	5.12086	3.68539	0.000228353	0.00250435
ENSG00000144909.8	62.1472	18.0472	4.89721	3.6852	0.000228523	0.00250435
ENSG00000087253.13	87.7391	17.2706	4.68713	3.68468	0.000228989	0.00250673
ENSG00000162819.12	71.1787	18.5039	5.02292	3.6839	0.000229694	0.00251174
ENSG00000137462.10	86.0587	18.7578	5.09292	3.68311	0.000230409	0.00251211
ENSG00000113638.14	68.398	18.122	4.92039	3.68304	0.000230473	0.00251211
ENSG00000176485.14	82.5617	17.7355	4.81523	3.68321	0.000230316	0.00251211
ENSG00000089220.5	92.8579	18.824	5.11465	3.68041	0.000232862	0.00253542
ENSG00000059573.9	95.0381	18.871	5.12986	3.67866	0.000234466	0.00254966
ENSG00000169129.16	69.8929	18.4776	5.02324	3.67843	0.000234674	0.00254966
ENSG00000197429.11	64.2477	18.3401	4.98812	3.67676	0.000236217	0.00255462
ENSG00000169908.12	72.1844	18.4523	5.01825	3.67704	0.000235954	0.00255462
ENSG00000248319.4	102.112	18.9608	5.15672	3.6769	0.000236083	0.00255462
ENSG00000064102.15	73.5814	18.5493	5.04528	3.67657	0.000236394	0.00255462
ENSG00000179361.18	66.8352	18.1711	4.94173	3.67708	0.000235918	0.00255462
ENSG00000163453.11	1359.27	5.56415	1.5138	3.67562	0.000237276	0.00255869
ENSG00000197020.12	81.3334	17.9197	4.87508	3.67577	0.000237133	0.00255869
ENSG00000115760.16	820.129	9.26966	2.52219	3.67524	0.000237629	0.00255976
ENSG00000120697.10	61.8997	18.046	4.91063	3.67489	0.000237955	0.00256054
ENSG00000089009.16	69.4687	18.477	5.02908	3.67403	0.000238756	0.00256644
ENSG00000140396.13	927.844	9.46214	2.57574	3.67356	0.000239197	0.00256845
ENSG00000198860.14	100.798	18.9333	5.15548	3.67247	0.000240217	0.00257666
ENSG00000009844.16	59.139	18.2609	4.97298	3.67202	0.000240643	0.0025785
ENSG00000103855.18	97.06	18.9163	5.1523	3.67142	0.000241203	0.00258176
ENSG00000143612.21	71.5152	18.4322	5.02161	3.67058	0.000242002	0.00258485
ENSG00000290926.1	57.17	18.1806	4.9528	3.67077	0.000241823	0.00258485
ENSG00000101421.4	82.6613	18.6185	5.07372	3.6696	0.000242932	0.00258931
ENSG00000159131.17	73.2977	18.5249	5.04787	3.66984	0.000242702	0.00258931
ENSG00000107902.14	81.2221	18.6573	5.08497	3.66911	0.000243397	0.00259153
ENSG00000083799.18	81.1168	18.6393	5.08211	3.66762	0.000244815	0.00260389
ENSG00000075415.15	73.8527	18.5502	5.05895	3.66682	0.000245589	0.00260392
ENSG00000261824.8	100.886	18.9274	5.16163	3.66694	0.000245472	0.00260392
ENSG00000125755.20	103.798	17.6552	4.81475	3.6669	0.000245509	0.00260392
ENSG00000169239.14	69.1578	17.9125	4.88567	3.66632	0.000246064	0.00260622
ENSG00000108018.17	83.9111	18.7102	5.10447	3.66545	0.000246903	0.00261237
ENSG00000198843.14	78.0652	18.5423	5.06011	3.66441	0.000247911	0.0026136
ENSG00000285579.1	73.9445	18.5325	5.05762	3.66426	0.000248053	0.0026136
ENSG00000078403.17	896.108	6.94936	1.89642	3.66446	0.000247864	0.0026136
ENSG00000109099.16	75.376	18.5687	5.06726	3.66445	0.000247872	0.0026136
ENSG00000163320.12	70.6542	18.4275	5.03059	3.66309	0.00024919	0.0026216
ENSG00000180104.16	82.5699	18.6768	5.09922	3.66268	0.000249589	0.0026216
ENSG00000226688.9	95.0027	18.6915	5.10292	3.66289	0.000249382	0.0026216
ENSG00000156471.13	88.3159	18.7515	5.12086	3.66178	0.000250466	0.00262263
ENSG00000166295.9	66.6243	18.2066	4.97174	3.66202	0.000250236	0.00262263
ENSG00000092140.16	102.06	18.9812	5.18328	3.662	0.000250257	0.00262263
ENSG00000167037.19	70.3167	18.4922	5.05064	3.66135	0.000250891	0.00262437
ENSG00000247199.6	79.8054	18.5579	5.06949	3.66069	0.000251533	0.00262565
ENSG00000233237.9	1438.59	6.64687	1.81566	3.66086	0.000251368	0.00262565
ENSG00000183715.15	166.243	17.9441	4.90375	3.65926	0.000252944	0.00263766
ENSG00000119878.6	83.6874	18.1724	4.96698	3.65864	0.000253553	0.00263941
ENSG00000106344.8	133.278	19.2984	5.27486	3.65856	0.000253634	0.00263941
ENSG00000107611.16	1804.77	7.96557	2.17786	3.65753	0.000254657	0.00264191
ENSG00000104047.15	88.5551	17.099	4.67502	3.65753	0.000254653	0.00264191
ENSG00000063127.16	67.034	18.4293	5.03825	3.65788	0.000254311	0.00264191
ENSG00000106100.11	71.6638	18.5001	5.06044	3.65583	0.000256356	0.0026568
ENSG00000167772.12	123.771	19.1992	5.25239	3.65533	0.000256855	0.00265925
ENSG00000166855.9	76.3326	18.5999	5.08917	3.65479	0.000257393	0.0026621
ENSG00000142149.9	92.7207	18.2736	5.00077	3.65415	0.000258033	0.00266327
ENSG00000242247.11	79.4609	18.5535	5.07702	3.65441	0.000257779	0.00266327
ENSG00000142627.13	66.3958	18.2884	5.00701	3.65255	0.000259644	0.00267483
ENSG00000151532.15	1151.16	5.32988	1.45923	3.65252	0.000259682	0.00267483
ENSG00000250137.1	63.4255	18.337	5.02087	3.65215	0.000260052	0.00267591
ENSG00000130254.12	73.4704	18.5134	5.06972	3.65175	0.000260457	0.00267736
ENSG00000162688.17	52.494	18.0708	4.952	3.64919	0.00026307	0.00268314
ENSG00000151247.13	69.275	18.0023	4.93345	3.64902	0.000263238	0.00268314
ENSG00000164323.15	67.814	18.4381	5.05086	3.65049	0.000261741	0.00268314
ENSG00000164237.9	72.0343	18.522	5.0751	3.64959	0.000262659	0.00268314
ENSG00000151376.19	87.8122	18.7432	5.13513	3.65	0.000262238	0.00268314
ENSG00000166881.10	84.3736	18.7033	5.12537	3.64917	0.00026309	0.00268314
ENSG00000198838.15	76.9094	18.5993	5.09489	3.65058	0.000261648	0.00268314
ENSG00000105438.9	101.935	17.3552	4.75634	3.64886	0.000263407	0.00268314
ENSG00000154719.14	76.4851	18.5968	5.09635	3.64904	0.000263223	0.00268314
ENSG00000043514.17	140.937	19.1935	5.26065	3.6485	0.000263778	0.00268422
ENSG00000079215.15	98.439	18.9174	5.18901	3.64567	0.000266696	0.00271119
ENSG00000160785.14	76.0916	18.585	5.09944	3.64452	0.000267892	0.00271868
ENSG00000145996.11	1165.98	6.34567	1.74144	3.64393	0.000268509	0.00271868
ENSG00000044574.9	88.9838	18.5088	5.07913	3.64408	0.000268347	0.00271868
ENSG00000128815.20	88.5682	18.3959	5.04787	3.64429	0.000268135	0.00271868
ENSG00000146285.15	90.9469	18.7948	5.15846	3.64348	0.000268972	0.00271999
ENSG00000249859.14	1162.9	9.77507	2.68303	3.64329	0.000269176	0.00271999
ENSG00000154217.16	1159.28	9.77605	2.68438	3.64183	0.000270702	0.00272996
ENSG00000141759.15	38.6396	17.695	4.85872	3.6419	0.000270636	0.00272996
ENSG00000171055.15	76.7544	17.2486	4.73843	3.64015	0.000272476	0.00273755
ENSG00000278311.5	108.163	19.0597	5.23535	3.64057	0.000272033	0.00273755
ENSG00000124160.12	107.929	17.3635	4.76906	3.64086	0.00027173	0.00273755
ENSG00000160294.11	85.7519	18.7301	5.14586	3.63984	0.000272808	0.00273755
ENSG00000056277.16	81.0256	18.6668	5.12842	3.63988	0.000272763	0.00273755
ENSG00000085276.19	2097.46	5.86245	1.61092	3.6392	0.000273485	0.00274149
ENSG00000130584.12	112.064	19.0004	5.22138	3.63896	0.000273742	0.00274149
ENSG00000144908.14	61.749	18.0758	4.96772	3.63865	0.000274075	0.00274211
ENSG00000066557.6	70.534	18.3763	5.05478	3.63543	0.000277515	0.00275879
ENSG00000118007.13	1044.6	9.62787	2.64981	3.63343	0.000279681	0.00275879
ENSG00000008952.17	111.09	18.886	5.19804	3.63329	0.000279834	0.00275879
ENSG00000249307.8	55.2383	18.14	4.99088	3.63463	0.000278384	0.00275879
ENSG00000204677.14	76.5378	18.5667	5.10864	3.63437	0.000278659	0.00275879
ENSG00000001084.13	66.0409	18.275	5.02854	3.63427	0.000278773	0.00275879
ENSG00000240583.14	101.558	18.2267	5.01375	3.63534	0.000277615	0.00275879
ENSG00000132437.18	89.772	18.6928	5.14386	3.634	0.000279057	0.00275879
ENSG00000197157.11	1314.76	6.51089	1.79197	3.63337	0.000279742	0.00275879
ENSG00000173269.14	92.7281	18.7685	5.16129	3.6364	0.000276478	0.00275879
ENSG00000107651.15	103.916	18.8825	5.19647	3.63372	0.000279359	0.00275879
ENSG00000134871.20	1588.77	7.78239	2.14093	3.63505	0.000277924	0.00275879
ENSG00000134138.22	945.34	9.47776	2.60685	3.63571	0.000277219	0.00275879
ENSG00000182831.12	103.315	18.9141	5.20498	3.63385	0.000279223	0.00275879
ENSG00000131196.18	105.837	18.4686	5.08299	3.63342	0.00027969	0.00275879
ENSG00000180902.18	118.968	19.1854	5.28265	3.63177	0.000281482	0.00277069
ENSG00000176438.13	86.4324	18.7327	5.15814	3.63167	0.000281589	0.00277069
ENSG00000249797.2	47.1951	17.9202	4.93541	3.63094	0.000282391	0.00277589
ENSG00000107362.14	77.2887	18.5987	5.12383	3.62984	0.000283592	0.00278498
ENSG00000170606.16	87.1797	18.7585	5.16876	3.62921	0.000284294	0.00278747
ENSG00000085788.14	84.5638	18.5676	5.1163	3.62911	0.000284396	0.00278747
ENSG00000007923.17	94.1184	18.0746	4.98086	3.62881	0.000284726	0.002788
ENSG00000113643.9	71.37	18.1926	5.01489	3.62772	0.000285933	0.00279441
ENSG00000161048.12	82.4384	18.6792	5.14871	3.62794	0.000285696	0.00279441
ENSG00000275023.5	87.1648	18.1988	5.01891	3.62605	0.000287793	0.00280987
ENSG00000101265.16	83.2291	17.7777	4.90349	3.62551	0.000288392	0.002813
ENSG00000235750.10	92.9534	18.8431	5.20093	3.62302	0.000291184	0.00281934
ENSG00000143776.20	861.792	9.35062	2.58044	3.62365	0.000290472	0.00281934
ENSG00000013016.16	73.8515	17.9697	4.95951	3.62328	0.000290889	0.00281934
ENSG00000169814.18	84.0243	18.7061	5.16301	3.6231	0.000291098	0.00281934
ENSG00000231185.9	83.0077	18.6905	5.15864	3.62315	0.000291033	0.00281934
ENSG00000225329.3	97.6732	18.9087	5.21915	3.62295	0.000291267	0.00281934
ENSG00000100292.18	62.9546	17.9357	4.95059	3.62294	0.000291272	0.00281934
ENSG00000182220.15	62.7009	18.3467	5.06245	3.62408	0.000289996	0.00281934
ENSG00000063245.15	78.958	18.506	5.10882	3.62236	0.000291928	0.00282299
ENSG00000134684.13	91.6336	18.4357	5.09042	3.62165	0.000292736	0.0028281
ENSG00000103319.12	93.1541	18.8163	5.19604	3.62128	0.000293153	0.00282943
ENSG00000152700.14	132.753	17.7729	4.90845	3.62088	0.000293601	0.00283106
ENSG00000136935.14	83.5994	18.7191	5.17071	3.62021	0.00029436	0.00283567
ENSG00000143379.13	104.944	19.0091	5.2521	3.61933	0.000295364	0.00284133
ENSG00000249464.8	63.9395	18.3612	5.07327	3.61921	0.000295509	0.00284133
ENSG00000096696.17	121.342	18.9895	5.24744	3.61881	0.000295966	0.00284302
ENSG00000163694.15	908.485	9.42951	2.60691	3.61712	0.000297894	0.00285882
ENSG00000159128.16	90.2204	18.8106	5.2015	3.61637	0.000298762	0.00286443
ENSG00000114999.8	50.1006	18.0393	4.99028	3.61488	0.000300481	0.00286685
ENSG00000163328.14	85.3456	18.6987	5.17179	3.61552	0.000299745	0.00286685
ENSG00000065548.18	86.2851	18.756	5.18842	3.61498	0.000300372	0.00286685
ENSG00000122507.21	1309.23	7.51012	2.07767	3.61468	0.000300715	0.00286685
ENSG00000109944.11	59.3056	18.2331	5.04323	3.61537	0.000299918	0.00286685
ENSG00000152229.18	88.7767	18.7935	5.19752	3.61585	0.000299362	0.00286685
ENSG00000167107.13	58.7347	18.2504	5.04934	3.61441	0.000301029	0.00286715
ENSG00000074621.14	65.9569	18.3998	5.09251	3.61312	0.000302539	0.00287882
ENSG00000108406.10	67.6755	18.1544	5.02668	3.61162	0.000304289	0.00289275
ENSG00000103449.13	67.8038	18.3987	5.09518	3.611	0.000305018	0.00289424
ENSG00000126016.17	79.0971	18.3481	5.08084	3.61123	0.000304743	0.00289424
ENSG00000143157.12	89.8947	17.3675	4.81037	3.61042	0.0003057	0.00289799
ENSG00000173848.19	88.232	18.4556	5.11343	3.60925	0.000307088	0.00290842
ENSG00000215018.10	54.5175	17.8346	4.94206	3.60873	0.000307695	0.00291145
ENSG00000067704.10	91.2757	18.8243	5.21737	3.608	0.000308563	0.00291693
ENSG00000164402.14	80.1651	18.6614	5.17331	3.60726	0.000309453	0.00291832
ENSG00000164332.8	50.4029	17.9164	4.9669	3.60715	0.000309576	0.00291832
ENSG00000106733.21	61.8169	18.2974	5.0719	3.60761	0.000309034	0.00291832
ENSG00000119285.11	80.1748	18.4848	5.12527	3.60661	0.000310223	0.0029217
ENSG00000157020.18	99.1052	18.7774	5.2077	3.60569	0.000311323	0.00292933
ENSG00000079277.22	79.111	18.6449	5.1722	3.60484	0.000312349	0.00293287
ENSG00000142856.17	60.4819	18.2376	5.05912	3.6049	0.000312273	0.00293287
ENSG00000204104.12	159.375	19.4331	5.39113	3.60465	0.000312569	0.00293287
ENSG00000143458.12	78.2563	18.153	5.03657	3.60424	0.000313071	0.00293486
ENSG00000181704.12	105.875	19.0092	5.27527	3.60345	0.000314017	0.002941
ENSG00000125503.13	87.6181	18.4964	5.13364	3.60298	0.000314592	0.00294366
ENSG00000197562.10	66.8688	18.4	5.10741	3.60261	0.000315033	0.00294506
ENSG00000050426.16	81.7204	18.0352	5.0065	3.60235	0.000315349	0.00294529
ENSG00000073910.23	767.708	9.19307	2.55291	3.60102	0.000316972	0.00295773
ENSG00000259867.6	92.5678	18.809	5.22374	3.60067	0.000317395	0.00295894
ENSG00000136531.19	76.2276	17.923	4.97811	3.60037	0.00031777	0.00295971
ENSG00000226320.6	33.136	17.5085	4.86348	3.59999	0.000318223	0.0029612
ENSG00000067533.6	75.1636	20.4845	5.69468	3.59713	0.000321747	0.00297886
ENSG00000115756.13	958.631	9.50371	2.64205	3.5971	0.000321788	0.00297886
ENSG00000179299.17	75.3804	18.5381	5.15322	3.59738	0.000321443	0.00297886
ENSG00000179387.10	83.1887	18.6883	5.19472	3.59756	0.000321211	0.00297886
ENSG00000250320.7	82.8755	18.6919	5.19651	3.59702	0.000321887	0.00297886
ENSG00000100767.17	77.1474	18.3083	5.08967	3.59715	0.000321717	0.00297886
ENSG00000136319.12	68.7058	18.1307	5.04139	3.59636	0.000322696	0.00298361
ENSG00000226124.10	88.3189	18.7905	5.22624	3.59542	0.000323869	0.00298595
ENSG00000112304.11	72.8615	18.056	5.02158	3.59568	0.000323548	0.00298595
ENSG00000204580.14	94.7699	18.7292	5.20858	3.59584	0.000323346	0.00298595
ENSG00000228566.2	56.2866	18.1653	5.05265	3.59521	0.00032413	0.00298595
ENSG00000241878.12	65.3295	18.0954	5.03359	3.59493	0.000324482	0.00298648
ENSG00000078401.7	97.6692	18.3501	5.10516	3.59443	0.000325105	0.00298948
ENSG00000144580.15	85.3829	18.723	5.21057	3.59327	0.000326556	0.00299738
ENSG00000155897.10	97.022	18.9079	5.26171	3.59349	0.000326276	0.00299738
ENSG00000162769.13	84.843	18.6853	5.20068	3.59285	0.000327083	0.0029995
ENSG00000165934.13	79.0448	18.6457	5.19101	3.59193	0.000328242	0.00300468
ENSG00000131067.17	60.2395	18.2875	5.09124	3.59195	0.00032821	0.00300468
ENSG00000085224.23	842.491	9.30514	2.59129	3.59093	0.0003295	0.00301204
ENSG00000156500.16	98.0459	18.9051	5.26485	3.59082	0.000329642	0.00301204
ENSG00000163659.13	146.774	19.4411	5.41644	3.58927	0.000331602	0.00302176
ENSG00000175395.16	72.5505	18.5115	5.15736	3.58933	0.000331534	0.00302176
ENSG00000187824.9	63.9369	18.3355	5.10834	3.58933	0.000331524	0.00302176
ENSG00000134324.12	70.6464	18.459	5.14412	3.58837	0.000332748	0.00302283
ENSG00000182903.16	65.7472	18.3913	5.12497	3.58856	0.000332507	0.00302283
ENSG00000104290.11	90.9332	18.701	5.21207	3.58801	0.000333214	0.00302283
ENSG00000132383.12	75.2836	18.5273	5.1631	3.5884	0.000332711	0.00302283
ENSG00000011243.19	71.887	18.2434	5.08446	3.58808	0.000333127	0.00302283
ENSG00000082438.18	1032.54	9.61051	2.67871	3.58774	0.000333563	0.00302328
ENSG00000108924.14	87.2225	18.7487	5.22646	3.58726	0.000334172	0.0030261
ENSG00000154930.15	87.1155	17.3583	4.83921	3.58701	0.000334494	0.00302631
ENSG00000142002.19	83.86	18.6894	5.21068	3.58674	0.000334841	0.00302674
ENSG00000139289.15	69.1376	18.4574	5.14796	3.58538	0.000336594	0.00303987
ENSG00000085377.15	70.4522	18.4937	5.1586	3.58502	0.000337053	0.00304129
ENSG00000135241.17	75.7875	18.5437	5.17423	3.58386	0.000338552	0.0030521
ENSG00000128585.18	880.368	9.38202	2.61807	3.58357	0.000338935	0.00305283
ENSG00000142676.14	81.9707	18.0306	5.03241	3.5829	0.000339801	0.00305752
ENSG00000157890.19	79.4054	18.615	5.19582	3.5827	0.00034006	0.00305752
ENSG00000085563.15	95.8902	17.5665	4.90404	3.58205	0.000340913	0.00306246
ENSG00000167196.14	61.8065	18.2187	5.08764	3.58097	0.000342319	0.00307237
ENSG00000112531.17	958.447	7.06878	1.97458	3.5799	0.00034373	0.00307957
ENSG00000139631.20	91.0972	18.8149	5.25543	3.58009	0.000343482	0.00307957
ENSG00000129534.14	84.7284	18.6554	5.21197	3.57934	0.000344466	0.00308343
ENSG00000138750.16	75.2828	18.5696	5.18937	3.57838	0.000345727	0.00309198
ENSG00000236810.8	156.821	19.543	5.46198	3.578	0.000346233	0.00309377
ENSG00000157637.13	69.4121	16.7111	4.67383	3.57546	0.000349615	0.00312011
ENSG00000177663.15	70.6144	18.4721	5.16683	3.57514	0.00035004	0.00312011
ENSG00000100351.17	101.784	17.5644	4.91298	3.57509	0.000350106	0.00312011
ENSG00000107295.10	68.9636	18.4144	5.15172	3.57441	0.000351015	0.00312545
ENSG00000135775.14	62.736	18.2936	5.11938	3.5734	0.000352379	0.00312988
ENSG00000255910.2	82.9846	17.7953	4.98	3.57335	0.000352441	0.00312988
ENSG00000103591.13	92.5515	18.7816	5.25578	3.5735	0.000352236	0.00312988
ENSG00000138640.15	1358.43	6.56444	1.83812	3.57128	0.000355236	0.00314917
ENSG00000103512.16	46.9571	17.9482	5.02542	3.57148	0.000354968	0.00314917
ENSG00000185737.13	1466.13	6.65854	1.86499	3.57027	0.00035661	0.00315585
ENSG00000182963.11	81.1152	18.276	5.11913	3.57013	0.000356807	0.00315585
ENSG00000213742.8	100.622	18.9388	5.30493	3.57004	0.000356924	0.00315585
ENSG00000235652.11	74.5795	18.2089	5.1022	3.56883	0.000358574	0.00316767
ENSG00000188859.7	104.038	18.9479	5.30984	3.56845	0.000359098	0.00316953
ENSG00000053108.18	68.7839	18.2904	5.12598	3.56818	0.000359468	0.00317003
ENSG00000106617.16	830.128	9.2883	2.60344	3.56771	0.00036012	0.00317059
ENSG00000101849.18	915.488	9.42166	2.64084	3.56768	0.000360159	0.00317059
ENSG00000102738.8	60.5287	16.915	4.74222	3.5669	0.000361231	0.00317726
ENSG00000119977.22	60.2097	18.1528	5.08993	3.5664	0.000361916	0.00318052
ENSG00000156171.15	81.5929	18.6314	5.22595	3.56517	0.000363615	0.00318453
ENSG00000132676.16	64.6672	18.3769	5.15413	3.56546	0.000363219	0.00318453
ENSG00000104415.14	96.336	18.5886	5.21397	3.56516	0.000363631	0.00318453
ENSG00000081014.11	68.3671	18.4361	5.1707	3.5655	0.000363161	0.00318453
ENSG00000123575.9	82.7454	18.6742	5.23899	3.56447	0.000364596	0.00319021
ENSG00000232973.14	68.984	18.3629	5.15256	3.56385	0.000365458	0.00319223
ENSG00000258700.6	63.4291	17.7853	4.99022	3.56403	0.000365197	0.00319223
ENSG00000165633.13	72.6919	18.5239	5.19807	3.5636	0.000365798	0.00319244
ENSG00000263069.6	89.7792	18.5803	5.21431	3.56333	0.000366186	0.00319308
ENSG00000075539.15	900.228	6.9797	1.95896	3.56296	0.000366702	0.00319482
ENSG00000137815.15	73.8004	18.5337	5.20347	3.5618	0.000368324	0.00320288
ENSG00000104824.18	68.1873	18.4308	5.17434	3.56195	0.000368107	0.00320288
ENSG00000125827.9	72.12	18.4918	5.19196	3.56162	0.000368577	0.00320288
ENSG00000166847.10	87.9381	18.7856	5.27629	3.56037	0.000370326	0.00321532
ENSG00000225096.3	52.8808	18.1107	5.08856	3.5591	0.000372123	0.00322539
ENSG00000125266.8	75.741	17.8531	5.01601	3.55922	0.000371957	0.00322539
ENSG00000198242.14	88.4901	18.7766	5.27605	3.55883	0.000372512	0.00322599
ENSG00000136146.15	80.0747	18.3476	5.15634	3.55826	0.000373323	0.00323025
ENSG00000130684.14	53.0384	18.1103	5.09198	3.55663	0.000375638	0.0032475
ENSG00000167978.19	1555.31	6.16723	1.73424	3.55616	0.000376316	0.00325059
ENSG00000144061.14	69.5711	17.7957	5.00518	3.55545	0.000377328	0.003252
ENSG00000138356.14	94.9619	18.8754	5.30923	3.55521	0.000377677	0.003252
ENSG00000157404.17	83.0451	18.3452	5.1602	3.55513	0.000377794	0.003252
ENSG00000134954.14	829.975	9.29504	2.61457	3.5551	0.000377835	0.003252
ENSG00000276293.5	47.5955	17.9426	5.04726	3.55492	0.000378088	0.003252
ENSG00000164050.13	66.7943	18.309	5.15126	3.55428	0.000379014	0.0032572
ENSG00000092969.12	87.8604	18.7839	5.2881	3.5521	0.000382163	0.00328148
ENSG00000034693.15	79.6301	17.1607	4.83213	3.55137	0.000383225	0.00328502
ENSG00000042088.14	89.6898	18.6799	5.25971	3.55152	0.000383017	0.00328502
ENSG00000114316.13	50.1183	17.9974	5.06829	3.55097	0.000383812	0.00328726
ENSG00000232451.2	125.216	19.2756	5.4294	3.55024	0.000384887	0.00329368
ENSG00000162614.19	78.8673	16.9362	4.77133	3.54957	0.000385857	0.00329742
ENSG00000250608.2	66.7725	17.5368	4.94065	3.54949	0.000385976	0.00329742
ENSG00000007202.16	62.8251	18.3427	5.16804	3.54925	0.000386337	0.00329772
ENSG00000076513.17	89.311	18.7947	5.29635	3.54861	0.00038727	0.00330097
ENSG00000131469.15	90.4443	18.7667	5.28908	3.54819	0.000387885	0.00330097
ENSG00000108506.14	91.5908	17.1822	4.84221	3.54842	0.000387549	0.00330097
ENSG00000072062.16	56.1686	18.1716	5.12164	3.54799	0.000388176	0.00330097
ENSG00000184792.16	79.8406	18.6581	5.25895	3.54788	0.000388349	0.00330097
ENSG00000125485.18	57.9619	18.0883	5.10172	3.54553	0.000391825	0.00332771
ENSG00000161021.13	78.0666	18.6142	5.2507	3.54509	0.000392476	0.00333045
ENSG00000163866.9	80.2213	16.9217	4.77483	3.54393	0.000394209	0.00334235
ENSG00000107020.10	62.2693	18.3262	5.17201	3.54335	0.000395082	0.00334695
ENSG00000075292.19	906.472	9.41306	2.65696	3.54279	0.000395924	0.00335127
ENSG00000164659.15	56.8723	18.1901	5.13702	3.54098	0.000398645	0.00337148
ENSG00000122692.9	89.7443	18.6178	5.25923	3.54002	0.000400097	0.00338094
ENSG00000117834.13	89.0403	18.755	5.30001	3.53867	0.000402147	0.00339542
ENSG00000115806.13	78.9104	18.4342	5.20987	3.53831	0.000402689	0.00339717
ENSG00000171227.7	65.7496	18.3898	5.19919	3.53704	0.000404632	0.00340213
ENSG00000132182.13	74.629	18.3278	5.18158	3.5371	0.00040455	0.00340213
ENSG00000153560.12	59.6655	18.2384	5.15549	3.53767	0.000403679	0.00340213
ENSG00000145604.17	59.1912	18.256	5.16103	3.53728	0.000404269	0.00340213
ENSG00000259275.5	82.6898	18.6769	5.28069	3.53683	0.00040496	0.00340213
ENSG00000082512.15	57.0415	18.1999	5.1465	3.53638	0.000405656	0.00340516
ENSG00000230131.6	66.6618	18.4159	5.20811	3.53601	0.000406219	0.00340705
ENSG00000126351.13	105.373	17.4897	4.94653	3.53575	0.000406617	0.00340756
ENSG00000184613.11	107.232	18.8986	5.34575	3.53526	0.000407373	0.00341108
ENSG00000265354.4	77.3304	18.5159	5.23866	3.53447	0.000408597	0.00341567
ENSG00000102710.21	84.5868	17.144	4.85053	3.53447	0.000408591	0.00341567
ENSG00000163428.4	64.8674	18.3527	5.1933	3.53393	0.000409433	0.00341983
ENSG00000147100.11	78.4839	18.4994	5.23537	3.53354	0.000410031	0.003422
ENSG00000165973.19	103.753	18.9993	5.37766	3.53301	0.000410861	0.00342366
ENSG00000169100.14	58.8077	18.1878	5.14801	3.53298	0.000410907	0.00342366
ENSG00000196597.13	66.7679	18.3764	5.20215	3.53247	0.000411701	0.00342745
ENSG00000115461.5	1306.23	7.50362	2.12454	3.53188	0.000412622	0.00343229
ENSG00000249242.8	62.5208	18.3151	5.18656	3.53127	0.000413576	0.00343465
ENSG00000149231.16	74.1115	18.5192	5.24437	3.53126	0.000413584	0.00343465
ENSG00000127084.19	89.7555	18.7499	5.31161	3.52999	0.000415573	0.00344829
ENSG00000108883.13	92.4878	16.8209	4.76542	3.52978	0.000415908	0.00344829
ENSG00000121486.12	97.6893	18.6379	5.28127	3.52905	0.000417053	0.00345495
ENSG00000171723.16	1101.44	7.26496	2.05876	3.5288	0.000417453	0.00345544
ENSG00000164056.11	75.1293	18.5644	5.26123	3.52853	0.000417873	0.00345608
ENSG00000138685.18	132.785	18.7567	5.31639	3.52809	0.000418564	0.00345614
ENSG00000135093.13	74.461	18.0037	5.10275	3.52824	0.000418326	0.00345614
ENSG00000035928.17	129.715	16.2016	4.59303	3.52742	0.000419625	0.00345925
ENSG00000176809.11	41.4654	17.7706	5.03764	3.52755	0.000419418	0.00345925
ENSG00000070915.10	119.897	18.6752	5.29495	3.52698	0.000420324	0.00346219
ENSG00000127314.18	804.239	9.25439	2.62438	3.52632	0.000421378	0.00346806
ENSG00000105929.16	112.759	19.0644	5.40688	3.52594	0.000421977	0.00347016
ENSG00000174132.10	55.5543	18.1697	5.15448	3.52503	0.000423428	0.00347644
ENSG00000215256.6	56.4219	18.1798	5.15726	3.52509	0.000423342	0.00347644
ENSG00000047621.12	58.5521	18.2047	5.16577	3.5241	0.000424928	0.00348028
ENSG00000151148.14	69.9381	18.3223	5.19891	3.52426	0.000424674	0.00348028
ENSG00000071564.19	73.0266	18.4732	5.24171	3.52427	0.000424649	0.00348028
ENSG00000178567.8	78.047	18.2376	5.17794	3.52218	0.000428018	0.0034971
ENSG00000255052.6	66.7893	18.4238	5.23042	3.52244	0.000427597	0.0034971
ENSG00000067715.15	82.7254	18.6938	5.3074	3.52222	0.000427957	0.0034971
ENSG00000162927.14	66.3101	18.357	5.21288	3.52147	0.000429164	0.00350349
ENSG00000180881.21	72.2415	18.4678	5.24465	3.52126	0.000429493	0.00350349
ENSG00000099282.10	73.3526	17.6497	5.01334	3.52055	0.000430651	0.00350728
ENSG00000100024.15	78.0647	18.6197	5.28857	3.52075	0.000430331	0.00350728
ENSG00000140450.9	122.711	18.9964	5.39658	3.52008	0.000431416	0.00351068
ENSG00000197223.12	69.4798	18.4835	5.25135	3.51976	0.000431942	0.00351213
ENSG00000140598.16	79.6236	17.1735	4.87996	3.51918	0.000432884	0.00351697
ENSG00000132874.15	163.039	18.1815	5.16752	3.51843	0.000434109	0.00352409
ENSG00000187164.20	59.3567	18.1624	5.16385	3.51722	0.000436095	0.00353737
ENSG00000118246.14	56.8293	18.0737	5.14316	3.51413	0.000441193	0.00357311
ENSG00000237978.6	42.2862	17.8011	5.06558	3.51412	0.000441207	0.00357311
ENSG00000004948.16	79.4006	18.6066	5.2955	3.51366	0.000441985	0.00357654
ENSG00000173334.4	115.399	18.7484	5.33635	3.51334	0.000442503	0.00357787
ENSG00000161921.17	87.2273	18.7748	5.34419	3.51311	0.000442888	0.00357813
ENSG00000137834.15	78.179	16.916	4.81584	3.51258	0.000443778	0.00358245
ENSG00000115486.13	104.867	19	5.41039	3.51176	0.000445156	0.00358993
ENSG00000196782.13	1086.2	7.22429	2.05726	3.5116	0.000445413	0.00358993
ENSG00000163625.17	1170.86	7.34972	2.09353	3.51069	0.000446949	0.00359371
ENSG00000149596.7	95.5444	18.8421	5.36653	3.51105	0.000446348	0.00359371
ENSG00000188677.15	90.5381	17.2128	4.9027	3.51088	0.000446621	0.00359371
ENSG00000086598.11	68.8942	18.4573	5.25783	3.51044	0.000447368	0.00359423
ENSG00000176390.12	61.2816	18.2926	5.21179	3.50986	0.000448351	0.00359926
ENSG00000233154.6	80.0196	18.6512	5.31622	3.50835	0.000450896	0.00360144
ENSG00000114346.14	80.3771	18.6676	5.31954	3.50924	0.000449388	0.00360144
ENSG00000109452.13	1171.7	6.34954	1.80936	3.50927	0.00044934	0.00360144
ENSG00000249456.1	73.4068	18.5445	5.28602	3.50822	0.000451115	0.00360144
ENSG00000149930.18	68.8844	18.1467	5.1722	3.50852	0.000450614	0.00360144
ENSG00000104967.8	78.9988	18.5765	5.29455	3.50861	0.000450462	0.00360144
ENSG00000100281.14	71.8337	18.4837	5.26822	3.50853	0.000450589	0.00360144
ENSG00000104447.13	968.023	9.50924	2.71089	3.50779	0.00045184	0.00360439
ENSG00000113749.8	102.263	17.5322	4.99847	3.50751	0.000452318	0.00360536
ENSG00000100650.16	74.7077	17.2493	4.91919	3.50654	0.000453979	0.00361574
ENSG00000144824.21	874.358	9.37267	2.67355	3.5057	0.000455403	0.00362423
ENSG00000176018.13	59.1381	18.2812	5.21586	3.50492	0.000456737	0.003632
ENSG00000152782.19	94.6456	18.8517	5.37966	3.50426	0.000457882	0.00363824
ENSG00000113597.18	52.8796	18.1175	5.17162	3.50326	0.000459599	0.0036486
ENSG00000089289.16	76.1378	18.2164	5.2001	3.50308	0.000459908	0.0036486
ENSG00000150403.18	76.6624	18.5762	5.30335	3.50272	0.000460526	0.00365064
ENSG00000181220.18	52.386	18.0687	5.15884	3.50248	0.000460954	0.00365118
ENSG00000161654.10	42.4944	17.8221	5.08883	3.5022	0.000461426	0.00365205
ENSG00000250075.7	80.0753	18.6262	5.31967	3.50138	0.000462847	0.00366043
ENSG00000143493.13	64.2198	17.9881	5.13901	3.5003	0.000464734	0.0036712
ENSG00000138002.16	86.7646	18.5795	5.30815	3.50019	0.000464934	0.0036712
ENSG00000087116.17	95.2148	18.7542	5.35903	3.49955	0.000466044	0.00367481
ENSG00000104368.19	110.089	18.6695	5.33488	3.49951	0.000466118	0.00367481
ENSG00000181789.14	111.771	18.9031	5.40339	3.49838	0.000468095	0.00368752
ENSG00000188994.14	841.854	9.30937	2.66184	3.49735	0.000469905	0.00369238
ENSG00000198791.12	50.5521	18.0422	5.15904	3.4972	0.000470172	0.00369238
ENSG00000281649.3	79.7001	18.5613	5.30718	3.49739	0.000469841	0.00369238
ENSG00000150347.17	874.549	5.35352	1.53079	3.49723	0.000470121	0.00369238
ENSG00000125686.12	66.1048	18.3905	5.25943	3.49666	0.000471116	0.00369693
ENSG00000170776.22	1304.59	6.50495	1.86066	3.49604	0.000472216	0.00370268
ENSG00000147996.17	40.378	17.661	5.05352	3.49478	0.000474453	0.00371734
ENSG00000065029.15	62.391	18.2971	5.23602	3.49446	0.000475023	0.00371893
ENSG00000168118.12	63.643	18.3425	5.24942	3.4942	0.000475482	0.00371964
ENSG00000143401.15	66.7637	18.3994	5.26798	3.49269	0.000478179	0.00372725
ENSG00000136732.16	70.7945	18.4887	5.29385	3.4925	0.00047853	0.00372725
ENSG00000231672.8	816.819	9.27768	2.65654	3.49239	0.000478712	0.00372725
ENSG00000018408.15	1059.11	6.20864	1.77758	3.49274	0.00047809	0.00372725
ENSG00000134058.12	69.1538	18.1166	5.188	3.49202	0.000479375	0.00372725
ENSG00000139726.11	100.251	18.9554	5.426	3.49344	0.000476837	0.00372725
ENSG00000165259.14	58.1608	18.2472	5.22542	3.49201	0.000479402	0.00372725
ENSG00000157514.18	99.6996	18.875	5.40498	3.49214	0.000479165	0.00372725
ENSG00000179397.18	78.7255	18.6243	5.33466	3.49118	0.000480889	0.00373379
ENSG00000189308.11	85.6856	18.416	5.27539	3.49093	0.00048134	0.00373379
ENSG00000169567.13	74.8965	18.5274	5.30732	3.49093	0.000481351	0.00373379
ENSG00000169062.15	94.9818	18.7069	5.35986	3.49018	0.000482698	0.00374126
ENSG00000134779.15	78.9571	18.4962	5.29979	3.48998	0.000483053	0.00374126
ENSG00000153551.14	55.3495	18.1493	5.20138	3.48932	0.000484253	0.00374768
ENSG00000158019.21	1081.24	6.22935	1.78539	3.48907	0.000484702	0.00374829
ENSG00000214944.10	731.174	9.11331	2.61212	3.48886	0.00048508	0.00374835
ENSG00000153944.12	1167.79	7.33659	2.1031	3.48846	0.000485813	0.00375114
ENSG00000104643.10	73.3272	18.5294	5.31267	3.48777	0.00048707	0.00375798
ENSG00000227712.3	62.8715	18.3172	5.25264	3.48724	0.000488041	0.00375974
ENSG00000116030.17	62.6675	18.3044	5.24876	3.48738	0.000487769	0.00375974
ENSG00000153234.16	50.0407	17.9977	5.16158	3.48686	0.000488733	0.00376034
ENSG00000114023.16	64.6307	18.3527	5.26351	3.48679	0.000488863	0.00376034
ENSG00000109684.16	70.4017	18.3883	5.27444	3.4863	0.000489749	0.00376429
ENSG00000104687.14	74.7038	18.5677	5.32627	3.48606	0.000490193	0.00376485
ENSG00000170677.6	82.8626	18.6796	5.35891	3.48571	0.000490838	0.00376694
ENSG00000183826.19	1123.99	6.28625	1.8038	3.485	0.000492143	0.00377149
ENSG00000101134.12	69.3181	18.459	5.29673	3.48498	0.000492177	0.00377149
ENSG00000151881.15	84.7278	18.6752	5.35916	3.48472	0.000492655	0.0037723
ENSG00000010610.10	70.8088	18.374	5.27399	3.48389	0.000494182	0.00377861
ENSG00000214078.13	79.6108	18.4512	5.29619	3.48387	0.000494226	0.00377861
ENSG00000147439.14	85.6104	18.667	5.36091	3.48206	0.000497568	0.00379842
ENSG00000289007.2	108.639	18.9228	5.43424	3.48215	0.000497404	0.00379842
ENSG00000116151.14	51.7658	18.0121	5.17404	3.48124	0.000499094	0.00380446
ENSG00000117143.14	92.9728	18.3895	5.28491	3.47962	0.00050212	0.00380446
ENSG00000037474.15	72.2618	18.4997	5.31621	3.47987	0.000501652	0.00380446
ENSG00000133612.20	56.1181	18.1658	5.21891	3.48076	0.000499989	0.00380446
ENSG00000104695.13	66.8755	18.2572	5.24588	3.4803	0.000500846	0.00380446
ENSG00000165895.19	985.112	6.10793	1.75459	3.48112	0.000499323	0.00380446
ENSG00000134532.20	1206.26	5.81122	1.6695	3.48082	0.000499882	0.00380446
ENSG00000104731.14	67.3478	18.3247	5.26608	3.47976	0.000501857	0.00380446
ENSG00000221994.12	40.2219	17.7422	5.09834	3.47999	0.000501424	0.00380446
ENSG00000235437.10	722.934	9.09617	2.61408	3.47968	0.000502007	0.00380446
ENSG00000189195.15	73.8042	18.3913	5.28748	3.47827	0.000504655	0.00380655
ENSG00000163545.11	106.302	19.0066	5.46434	3.47829	0.000504623	0.00380655
ENSG00000227398.6	68.4467	18.4395	5.30076	3.47866	0.000503933	0.00380655
ENSG00000163406.11	63.0641	18.3405	5.27245	3.47854	0.000504147	0.00380655
ENSG00000013523.12	61.9568	17.729	5.09672	3.47852	0.000504199	0.00380655
ENSG00000101439.9	80.155	18.6614	5.3651	3.47829	0.000504624	0.00380655
ENSG00000103494.16	59.2082	17.926	5.15516	3.47729	0.000506513	0.0038166
ENSG00000156709.15	62.5763	18.311	5.26605	3.47717	0.000506741	0.0038166
ENSG00000291158.1	45.8627	17.927	5.15699	3.47625	0.000508479	0.00382683
ENSG00000123268.9	56.3319	18.2306	5.24531	3.4756	0.000509714	0.00383327
ENSG00000234690.7	96.0895	17.2698	4.96954	3.47512	0.00051062	0.00383724
ENSG00000100478.17	52.962	18.0976	5.20938	3.47405	0.000512668	0.00384977
ENSG00000164283.13	72.0292	18.4577	5.31424	3.47326	0.000514171	0.00385599
ENSG00000137055.15	72.3397	18.5253	5.33376	3.47322	0.00051426	0.00385599
ENSG00000167528.13	59.2274	18.2574	5.25778	3.47246	0.000515709	0.003864
ENSG00000219481.11	92.4288	18.7782	5.40854	3.47195	0.000516683	0.00386843
ENSG00000170743.17	82.5932	18.6505	5.37363	3.47074	0.000519031	0.00388314
ENSG00000111790.14	58.3466	18.1628	5.23358	3.47043	0.00051962	0.00388467
ENSG00000183690.13	85.9235	17.1929	4.95455	3.47013	0.000520212	0.00388622
ENSG00000176124.15	66.2797	16.82	4.84737	3.46993	0.000520604	0.00388628
ENSG00000169504.15	752.355	9.16122	2.6412	3.46859	0.000523206	0.00389134
ENSG00000072858.11	88.0524	18.6051	5.36272	3.46934	0.000521744	0.00389134
ENSG00000047932.14	51.8375	18.0743	5.21056	3.46879	0.000522815	0.00389134
ENSG00000110844.14	65.4515	18.3751	5.29726	3.4688	0.000522791	0.00389134
ENSG00000179776.20	52.4249	17.1701	4.95005	3.46868	0.00052302	0.00389134
ENSG00000187210.14	57.5082	18.1937	5.24635	3.46787	0.000524599	0.00389884
ENSG00000137166.18	69.8709	17.0374	4.91346	3.4675	0.000525327	0.00390139
ENSG00000285755.2	70.6767	17.802	5.13652	3.46577	0.000528723	0.00390652
ENSG00000198189.11	45.6313	17.8983	5.16384	3.46608	0.000528104	0.00390652
ENSG00000173258.13	67.6159	18.3603	5.29687	3.46625	0.000527765	0.00390652
ENSG00000198270.13	76.7591	18.5988	5.36492	3.46674	0.000526814	0.00390652
ENSG00000179335.20	59.7377	18.2507	5.26458	3.4667	0.000526898	0.00390652
ENSG00000101407.13	68.8557	18.0531	5.20873	3.46593	0.0005284	0.00390652
ENSG00000188021.9	82.4496	18.6896	5.39207	3.46613	0.000528013	0.00390652
ENSG00000198157.11	73.633	18.4957	5.33701	3.46556	0.000529121	0.00390661
ENSG00000168065.16	74.8386	18.483	5.33457	3.46476	0.000530708	0.00390977
ENSG00000100505.14	98.65	18.8176	5.43097	3.46486	0.000530502	0.00390977
ENSG00000080839.12	63.2015	18.0576	5.21166	3.46485	0.000530529	0.00390977
ENSG00000106346.12	62.7522	18.0381	5.20907	3.46283	0.00053453	0.00393506
ENSG00000165775.18	91.499	18.6952	5.39927	3.46253	0.000535119	0.00393653
ENSG00000175899.15	742.183	9.13924	2.63982	3.46207	0.000536042	0.00394046
ENSG00000169967.17	82.4347	18.6958	5.40167	3.46111	0.000537955	0.00394358
ENSG00000144476.6	87.7658	18.5952	5.37417	3.4601	0.000539976	0.00394358
ENSG00000250646.1	47.721	18.0091	5.20446	3.46032	0.000539543	0.00394358
ENSG00000170522.10	87.95	18.6207	5.38101	3.46046	0.00053926	0.00394358
ENSG00000137200.13	88.3087	17.3807	5.02248	3.46059	0.000538999	0.00394358
ENSG00000112144.16	90.623	18.29	5.28592	3.46014	0.000539902	0.00394358
ENSG00000146477.6	63.5957	18.225	5.26713	3.46015	0.000539881	0.00394358
ENSG00000110075.15	848.457	9.32463	2.69452	3.46059	0.000539002	0.00394358
ENSG00000205045.13	60.3822	18.2613	5.27588	3.46127	0.000537625	0.00394358
ENSG00000148948.8	39.5226	17.7314	5.125	3.45978	0.000540623	0.00394452
ENSG00000139508.15	60.3279	17.4733	5.05089	3.45945	0.000541275	0.00394452
ENSG00000101542.10	68.0567	18.4158	5.32323	3.45952	0.00054113	0.00394452
ENSG00000132326.13	50.0849	17.8707	5.1675	3.4583	0.0005436	0.00395861
ENSG00000177600.9	74.1523	18.528	5.35817	3.45789	0.000544428	0.00396179
ENSG00000111581.10	69.1132	18.4551	5.34043	3.45573	0.000548812	0.00398509
ENSG00000089775.12	68.2694	18.4495	5.33855	3.45589	0.000548469	0.00398509
ENSG00000273032.3	64.8961	18.3542	5.31085	3.45599	0.000548285	0.00398509
ENSG00000172594.13	94.3002	17.2128	4.98217	3.45488	0.000550538	0.00399189
ENSG00000105053.11	84.9154	18.7381	5.42352	3.45497	0.000550345	0.00399189
ENSG00000143799.14	74.8032	18.518	5.36035	3.45463	0.000551058	0.00399223
ENSG00000273118.1	40.4611	17.6353	5.10505	3.45447	0.000551374	0.00399223
ENSG00000136720.7	77.9688	18.5981	5.3849	3.45375	0.000552855	0.00399473
ENSG00000164199.18	45.5215	17.8947	5.18185	3.45334	0.000553693	0.00399473
ENSG00000007944.15	73.1495	17.1461	4.96455	3.45371	0.000552941	0.00399473
ENSG00000091732.18	67.4756	17.136	4.96115	3.45404	0.000552262	0.00399473
ENSG00000130150.12	61.5552	18.0995	5.24106	3.45342	0.000553535	0.00399473
ENSG00000245275.9	57.2155	18.1836	5.26651	3.45268	0.000555045	0.00400072
ENSG00000135185.12	81.6769	18.6522	5.40244	3.45255	0.000555315	0.00400072
ENSG00000135638.14	53.1972	18.1062	5.24594	3.45146	0.00055756	0.00401403
ENSG00000060688.13	83.2772	18.703	5.41917	3.45126	0.000557979	0.00401411
ENSG00000153250.21	1092.16	7.2514	2.1012	3.45107	0.000558364	0.00401411
ENSG00000184677.18	96.5118	17.5131	5.07607	3.45013	0.000560315	0.00402527
ENSG00000172915.20	715.026	9.0888	2.63553	3.44857	0.000563572	0.00404293
ENSG00000256525.8	78.0125	18.602	5.39388	3.44872	0.00056325	0.00404293
ENSG00000172081.14	88.6557	18.7477	5.43727	3.44799	0.00056477	0.00404865
ENSG00000226419.9	65.2422	18.3893	5.33512	3.44684	0.000567176	0.00405793
ENSG00000184575.12	93.3238	18.8569	5.47102	3.44669	0.000567499	0.00405793
ENSG00000276476.4	73.1113	18.5173	5.37263	3.44661	0.000567669	0.00405793
ENSG00000290945.1	60.7784	18.2659	5.29935	3.44681	0.000567243	0.00405793
ENSG00000117228.11	67.4795	18.4282	5.34964	3.44476	0.000571566	0.0040829
ENSG00000163138.19	69.7846	18.475	5.36357	3.44453	0.000572062	0.00408356
ENSG00000261170.2	56.5025	18.1695	5.27588	3.44388	0.000573431	0.00409044
ENSG00000082068.9	786.601	9.21903	2.67716	3.44358	0.000574061	0.00409206
ENSG00000132780.17	108.314	19.0252	5.52616	3.44274	0.000575844	0.00410187
ENSG00000251388.1	63.9005	18.3541	5.33241	3.442	0.000577441	0.00410573
ENSG00000151304.6	54.7998	17.889	5.19739	3.44192	0.000577604	0.00410573
ENSG00000183044.12	113.422	18.7098	5.43555	3.44211	0.000577188	0.00410573
ENSG00000120549.19	1334.7	6.52934	1.89749	3.44104	0.000579479	0.00410752
ENSG00000110925.7	77.0173	18.5611	5.3939	3.44113	0.000579281	0.00410752
ENSG00000111450.15	72.1841	18.3612	5.33565	3.44122	0.000579089	0.00410752
ENSG00000224905.8	85.7904	18.73	5.44226	3.44158	0.000578338	0.00410752
ENSG00000157036.13	61.848	18.1101	5.26409	3.44031	0.000581059	0.00411414
ENSG00000122863.6	68.7664	18.384	5.34384	3.44023	0.000581226	0.00411414
ENSG00000012779.12	87.4257	18.6072	5.40963	3.43965	0.000582467	0.00412004
ENSG00000137992.15	69.5708	16.9764	4.93663	3.43887	0.000584148	0.00412904
ENSG00000099290.17	72.227	18.4943	5.37837	3.43863	0.000584658	0.00412976
ENSG00000103227.19	69.6789	18.4783	5.37453	3.43813	0.000585752	0.0041346
ENSG00000078295.17	102.379	18.9465	5.51116	3.43785	0.000586346	0.0041359
ENSG00000173068.19	1179.4	7.35627	2.14024	3.43712	0.000587937	0.00414424
ENSG00000070371.16	70.8906	18.4789	5.37673	3.43684	0.000588551	0.00414568
ENSG00000102780.17	765.066	9.18146	2.67166	3.43661	0.000589035	0.0041462
ENSG00000232046.8	68.5173	18.391	5.35233	3.43606	0.000590231	0.00414884
ENSG00000110172.12	64.5561	18.3775	5.34841	3.43607	0.000590217	0.00414884
ENSG00000072210.19	67.1173	18.4524	5.372	3.43493	0.000592716	0.00416342
ENSG00000174695.10	63.0343	18.2439	5.31183	3.43457	0.000593501	0.00416604
ENSG00000148154.10	612.723	8.85879	2.57964	3.43412	0.000594472	0.00416996
ENSG00000170633.17	62.2426	18.3237	5.33703	3.43331	0.000596266	0.00417965
ENSG00000148584.16	72.0208	18.4491	5.37441	3.43277	0.000597451	0.00418505
ENSG00000135424.19	77.2956	18.5644	5.40908	3.43207	0.000598988	0.00419291
ENSG00000113100.10	93.9137	18.8703	5.50062	3.43059	0.000602281	0.00421305
ENSG00000174738.13	64.9462	18.3558	5.35261	3.42932	0.000605089	0.00422977
ENSG00000128272.18	84.1583	18.6135	5.43	3.42789	0.000608292	0.00424922
ENSG00000085662.14	118.525	19.147	5.58795	3.42648	0.000611461	0.00426841
ENSG00000109475.17	85.3535	18.7184	5.46395	3.42581	0.000612973	0.00427127
ENSG00000171467.16	78.1787	17.5423	5.12104	3.42553	0.000613597	0.00427127
ENSG00000154269.15	1014.39	9.58261	2.79726	3.42571	0.000613184	0.00427127
ENSG00000086991.13	800.199	9.24327	2.69846	3.42539	0.000613911	0.00427127
ENSG00000137831.15	795.909	9.23771	2.69701	3.42517	0.000614404	0.00427127
ENSG00000141644.19	54.6654	18.1594	5.30166	3.42523	0.000614272	0.00427127
ENSG00000132434.10	57.6508	18.0364	5.26683	3.42452	0.000615878	0.00427857
ENSG00000285253.1	81.0375	18.6401	5.4464	3.42247	0.000620551	0.00430808
ENSG00000150867.14	796.496	9.24072	2.7003	3.4221	0.000621388	0.00431093
ENSG00000143847.16	94.3225	18.8132	5.49909	3.42115	0.000623578	0.0043202
ENSG00000068400.14	53.688	18.0944	5.28885	3.42123	0.000623389	0.0043202
ENSG00000087157.19	102.213	18.2958	5.3492	3.42029	0.000625535	0.00433079
ENSG00000187889.13	66.1149	18.3878	5.37663	3.41995	0.000626323	0.00433328
ENSG00000147202.19	843.809	5.88296	1.72043	3.41948	0.000627413	0.00433786
ENSG00000143507.18	70.2502	18.1225	5.30023	3.4192	0.000628055	0.00433933
ENSG00000123191.18	66.64	17.9002	5.23801	3.41737	0.000632301	0.00436568
ENSG00000178222.14	82.6726	18.5654	5.43414	3.41644	0.000634457	0.00437758
ENSG00000074266.23	88.5431	17.2517	5.05023	3.41603	0.000635424	0.00438126
ENSG00000122550.18	88.8162	18.7269	5.4825	3.41575	0.00063606	0.00438266
ENSG00000248693.1	42.4217	17.5143	5.12897	3.41477	0.000638358	0.00439343
ENSG00000126790.12	74.6535	18.4232	5.39524	3.41471	0.000638492	0.00439343
ENSG00000164096.13	65.5011	18.351	5.3755	3.41381	0.000640609	0.00439903
ENSG00000293110.1	59.7846	18.2585	5.34799	3.41409	0.000639951	0.00439903
ENSG00000168234.13	58.9968	18.2538	5.34677	3.41398	0.000640205	0.00439903
ENSG00000106524.9	63.8799	18.3908	5.38898	3.41267	0.000643292	0.00441445
ENSG00000143178.13	76.9569	18.5784	5.4457	3.41157	0.000645894	0.00442818
ENSG00000143479.18	58.0987	18.0449	5.28951	3.41146	0.000646169	0.00442818
ENSG00000063978.17	113.037	19.0479	5.58494	3.41059	0.000648232	0.00443931
ENSG00000148660.22	62.3622	18.323	5.3728	3.41033	0.000648845	0.00444051
ENSG00000101751.11	110.23	15.9827	4.68725	3.40983	0.000650031	0.00444561
ENSG00000144847.13	49.228	18.0172	5.28457	3.40939	0.000651072	0.00444973
ENSG00000139718.12	68.6993	18.3597	5.38705	3.40813	0.000654103	0.00446441
ENSG00000172775.18	54.7651	18.1331	5.32026	3.4083	0.00065369	0.00446441
ENSG00000126012.13	98.4981	18.8671	5.53637	3.40785	0.000654772	0.00446596
ENSG00000185950.9	86.8129	17.1584	5.03537	3.40757	0.000655437	0.00446748
ENSG00000089737.19	73.577	18.4719	5.42227	3.40668	0.000657583	0.00447909
ENSG00000075711.21	842.671	6.88054	2.01988	3.4064	0.000658247	0.0044806
ENSG00000023734.11	78.7185	18.6119	5.46497	3.40568	0.000659999	0.0044895
ENSG00000137494.14	71.1744	18.0141	5.28978	3.40545	0.000660558	0.00449029
ENSG00000268350.8	38.0146	16.8842	4.95844	3.40514	0.000661299	0.0044923
ENSG00000268205.1	65.3861	17.9382	5.2684	3.40488	0.000661939	0.00449363
ENSG00000118689.15	704.257	9.06636	2.66297	3.40461	0.000662594	0.00449507
ENSG00000170445.16	72.7568	18.5332	5.44435	3.40412	0.00066378	0.00449817
ENSG00000123643.14	79.6236	18.5983	5.46359	3.40405	0.000663941	0.00449817
ENSG00000118855.21	68.9417	18.4678	5.42557	3.40385	0.000664437	0.00449852
ENSG00000186635.16	111.623	18.9608	5.57155	3.40315	0.000666128	0.00450694
ENSG00000116141.17	71.7624	17.0947	5.02385	3.4027	0.00066723	0.00451138
ENSG00000148700.15	540.09	8.66206	2.5466	3.40143	0.000670346	0.0045273
ENSG00000168734.14	61.9715	18.3058	5.38189	3.40137	0.000670479	0.0045273
ENSG00000228536.3	69.9528	18.4139	5.4157	3.4001	0.000673613	0.00453937
ENSG00000171862.16	793.533	9.22113	2.71184	3.40032	0.000673073	0.00453937
ENSG00000128872.10	74.4434	17.7054	5.20726	3.40013	0.000673535	0.00453937
ENSG00000160145.16	921.797	9.44748	2.77919	3.39937	0.000675422	0.0045455
ENSG00000198001.16	84.6247	18.5834	5.46658	3.39946	0.000675188	0.0045455
ENSG00000173812.11	89.0943	17.1933	5.05852	3.39889	0.00067661	0.00454745
ENSG00000124203.7	78.0809	18.5206	5.44885	3.39899	0.000676359	0.00454745
ENSG00000169223.16	93.663	18.8053	5.53347	3.39846	0.000677674	0.00455158
ENSG00000149091.15	85.1822	22.0089	6.47738	3.3978	0.000679298	0.00455643
ENSG00000139915.22	78.5548	18.5613	5.46267	3.39783	0.000679217	0.00455643
ENSG00000137802.14	68.5626	18.4471	5.42973	3.39743	0.000680221	0.0045596
ENSG00000254154.8	73.8862	18.2142	5.36261	3.39652	0.000682492	0.00457179
ENSG00000163001.12	64.1017	18.335	5.39968	3.39557	0.000684854	0.00457805
ENSG00000136810.13	58.6783	18.2385	5.37148	3.39543	0.000685202	0.00457805
ENSG00000103197.20	80.1573	18.6439	5.4909	3.39542	0.000685236	0.00457805
ENSG00000141337.13	41.6585	17.7706	5.23344	3.39559	0.0006848	0.00457805
ENSG00000104853.16	57.2083	18.3347	5.40058	3.39496	0.000686397	0.00458278
ENSG00000240038.8	60.8459	18.2541	5.37815	3.39412	0.000688505	0.00458474
ENSG00000270872.2	35.3638	17.4541	5.14197	3.39443	0.000687714	0.00458474
ENSG00000144681.11	57.7499	18.1576	5.34909	3.39453	0.000687475	0.00458474
ENSG00000110723.12	72.2663	18.4894	5.44736	3.39419	0.00068833	0.00458474
ENSG00000176771.18	689.5	9.03339	2.66191	3.39358	0.000689857	0.00458771
ENSG00000168397.17	72.0289	18.4882	5.44782	3.39368	0.000689597	0.00458771
ENSG00000259579.1	59.4345	17.8221	5.25306	3.3927	0.000692071	0.00459941
ENSG00000166848.7	70.7958	18.2165	5.37016	3.39218	0.000693394	0.00460517
ENSG00000134686.21	62.8369	18.3336	5.40552	3.39164	0.000694764	0.00461125
ENSG00000104312.8	66.2912	18.41	5.42883	3.39116	0.000695983	0.0046163
ENSG00000175029.17	950.34	7.04463	2.07769	3.39061	0.000697376	0.00462252
ENSG00000197122.13	60.4645	18.0206	5.31591	3.38994	0.000699069	0.0046307
ENSG00000164761.9	56.7621	18.1913	5.36847	3.38854	0.000702652	0.00464917
ENSG00000189144.15	71.5002	18.5067	5.46164	3.38849	0.000702776	0.00464917
ENSG00000157087.20	63.6902	18.3201	5.40712	3.38814	0.000703682	0.00465109
ENSG00000291153.1	65.5625	18.2972	5.40056	3.38802	0.000703987	0.00465109
ENSG00000151718.16	660.622	8.96942	2.6481	3.38712	0.000706307	0.00465473
ENSG00000150760.13	790.679	9.21673	2.72099	3.38727	0.00070591	0.00465473
ENSG00000165527.8	72.6758	18.5149	5.46632	3.38709	0.000706377	0.00465473
ENSG00000167637.18	63.1496	17.8199	5.26028	3.38762	0.000705007	0.00465473
ENSG00000147905.18	884.875	6.95419	2.05336	3.38675	0.000707268	0.00465756
ENSG00000049860.14	76.5579	18.4321	5.44339	3.38614	0.000708836	0.00466485
ENSG00000204524.7	52.9854	18.1015	5.34644	3.3857	0.000709958	0.0046692
ENSG00000153006.16	58.94	18.2529	5.39381	3.38403	0.000714291	0.00469464
ENSG00000144730.19	61.1159	18.2952	5.40697	3.38364	0.000715319	0.00469475
ENSG00000138792.10	869.027	9.36189	2.76722	3.38314	0.000716628	0.00469475
ENSG00000183117.20	60.8652	18.0018	5.32	3.38379	0.000714928	0.00469475
ENSG00000205189.13	53.35	18.0916	5.34728	3.38333	0.00071613	0.00469475
ENSG00000175866.16	88.6311	18.7865	5.55273	3.38329	0.000716239	0.00469475
ENSG00000164880.16	61.8564	18.0435	5.33624	3.38132	0.000721393	0.0047229
ENSG00000116688.18	57.7466	18.203	5.38638	3.37945	0.000726311	0.00474172
ENSG00000134987.13	83.1006	17.1098	5.06257	3.37966	0.000725757	0.00474172
ENSG00000002016.18	75.3316	18.4807	5.4683	3.37961	0.000725884	0.00474172
ENSG00000178982.10	76.0577	18.1544	5.37219	3.37934	0.00072661	0.00474172
ENSG00000226471.7	51.5409	18.0702	5.34626	3.37998	0.000724919	0.00474172
ENSG00000171608.18	67.8054	16.8265	4.98014	3.37872	0.000728236	0.00474309
ENSG00000031698.13	68.6278	18.4534	5.46222	3.37837	0.000729165	0.00474309
ENSG00000134247.10	79.612	18.4262	5.45357	3.37875	0.00072816	0.00474309
ENSG00000071205.12	791.856	9.22001	2.72861	3.37901	0.000727479	0.00474309
ENSG00000130956.14	74.0106	17.1685	5.08171	3.37849	0.000728861	0.00474309
ENSG00000172086.9	85.7484	18.3059	5.41908	3.37805	0.000730021	0.0047456
ENSG00000158710.15	68.9524	18.4565	5.46551	3.3769	0.000733067	0.00476187
ENSG00000065989.16	104.328	19.0024	5.62771	3.37658	0.000733932	0.00476187
ENSG00000160209.19	152.234	14.7188	4.35908	3.37658	0.000733935	0.00476187
ENSG00000157601.15	71.4694	18.1302	5.37025	3.37605	0.000735352	0.00476801
ENSG00000072163.20	75.273	18.5816	5.5053	3.37522	0.000737579	0.00477825
ENSG00000106066.15	107.288	16.5321	4.89825	3.3751	0.000737877	0.00477825
ENSG00000050767.18	1341.91	7.53773	2.23364	3.37464	0.000739115	0.00478014
ENSG00000111077.18	119.63	17.7299	5.25375	3.37471	0.000738933	0.00478014
ENSG00000216560.4	81.9617	18.3584	5.44131	3.3739	0.000741121	0.00479005
ENSG00000065882.18	687.244	9.02809	2.67646	3.37315	0.000743147	0.00479488
ENSG00000157764.14	690.99	9.03853	2.67932	3.37344	0.000742361	0.00479488
ENSG00000089048.15	74.8619	18.5375	5.4957	3.37309	0.000743289	0.00479488
ENSG00000073849.16	704.54	9.0509	2.68377	3.37246	0.000745011	0.00479681
ENSG00000197826.13	48.6373	17.4889	5.18529	3.37279	0.000744115	0.00479681
ENSG00000167904.16	52.6661	17.6674	5.23863	3.37253	0.000744813	0.00479681
ENSG00000172239.14	95.9589	18.8684	5.59546	3.37209	0.00074599	0.00480005
ENSG00000287092.1	40.599	17.7496	5.26423	3.37174	0.000746945	0.00480314
ENSG00000173281.5	98.7433	18.8403	5.58862	3.37118	0.00074846	0.00480983
ENSG00000140319.11	92.3107	18.801	5.57728	3.371	0.000748952	0.00480994
ENSG00000178904.19	80.7556	18.4234	5.46591	3.37061	0.000750032	0.00481381
ENSG00000130023.16	93.3718	18.8528	5.59374	3.37034	0.000750768	0.00481548
ENSG00000185100.12	69.581	18.3309	5.44147	3.36874	0.00075512	0.00484033
ENSG00000125257.16	780.68	9.20854	2.73425	3.36785	0.000757581	0.00485119
ENSG00000167984.18	68.2427	18.4325	5.47321	3.36778	0.000757774	0.00485119
ENSG00000101230.6	89.6259	21.3048	6.32726	3.36713	0.000759535	0.00485939
ENSG00000129636.13	690.027	9.0249	2.68063	3.3667	0.000760722	0.00486391
ENSG00000058091.17	1095.27	7.2511	2.15458	3.36543	0.000764249	0.00488029
ENSG00000164603.12	44.6362	17.8871	5.31495	3.36544	0.000764226	0.00488029
ENSG00000106976.22	74.3798	18.3731	5.4599	3.3651	0.000765172	0.0048831
ENSG00000141524.19	48.3726	17.9603	5.33759	3.36487	0.000765789	0.00488396
ENSG00000171385.11	81.6963	18.4662	5.48828	3.36467	0.000766362	0.00488453
ENSG00000119541.10	97.8434	18.9096	5.6205	3.3644	0.000767107	0.0048862
ENSG00000131080.15	68.6112	17.0325	5.06289	3.36418	0.000767707	0.00488695
ENSG00000185621.11	58.9401	18.2557	5.42684	3.36396	0.000768334	0.00488786
ENSG00000145113.22	57.0903	18.1833	5.40694	3.36295	0.000771131	0.00489949
ENSG00000102755.13	1503.71	6.12225	1.82047	3.36301	0.000770976	0.00489949
ENSG00000135605.13	59.1596	18.2291	5.42203	3.36204	0.000773691	0.00491267
ENSG00000185722.18	45.6386	17.9192	5.33401	3.35942	0.000781061	0.00495635
ENSG00000106701.13	63.863	18.2484	5.43414	3.3581	0.000784806	0.00497671
ENSG00000059758.8	570.708	8.7685	2.61127	3.35794	0.000785253	0.00497671
ENSG00000051825.15	72.4741	18.3754	5.47338	3.35722	0.0007873	0.00498656
ENSG00000143155.13	63.761	18.2755	5.44476	3.35653	0.000789263	0.00498754
ENSG00000174796.12	80.1554	18.6617	5.55987	3.3565	0.000789343	0.00498754
ENSG00000164022.18	69.752	18.4092	5.48457	3.35655	0.000789226	0.00498754
ENSG00000087303.19	91.0418	18.7314	5.58068	3.35648	0.000789426	0.00498754
ENSG00000114841.18	78.6221	18.6324	5.55184	3.35608	0.000790556	0.00499101
ENSG00000138660.12	55.6955	18.174	5.41548	3.35594	0.000790963	0.00499101
ENSG00000184743.13	68.3218	17.0228	5.07294	3.35561	0.000791895	0.00499378
ENSG00000060762.20	68.9701	17.4313	5.19534	3.35518	0.000793138	0.0049985
ENSG00000221866.10	96.0508	17.6942	5.27431	3.35479	0.000794263	0.00500247
ENSG00000186063.13	60.6973	18.279	5.44932	3.35436	0.000795481	0.00500703
ENSG00000141002.20	55.197	18.0824	5.39101	3.35417	0.000796039	0.00500742
ENSG00000170074.21	25.2326	17.1424	5.11129	3.35383	0.000797021	0.00501048
ENSG00000107968.10	73.7845	18.5106	5.5202	3.35326	0.00079866	0.00501767
ENSG00000110651.13	75.7004	18.5334	5.52757	3.35289	0.000799716	0.00502118
ENSG00000162402.15	738.987	9.12846	2.72286	3.35252	0.000800781	0.00502475
ENSG00000175147.13	72.316	18.3525	5.47558	3.3517	0.000803173	0.00503492
ENSG00000184863.11	596.705	8.82655	2.63352	3.35162	0.000803397	0.00503492
ENSG00000176834.14	48.4351	17.9983	5.37175	3.35055	0.000806526	0.00504611
ENSG00000160014.17	95.6168	17.5301	5.23208	3.35049	0.000806679	0.00504611
ENSG00000141959.17	83.9702	18.7051	5.58238	3.35074	0.000805971	0.00504611
ENSG00000253719.4	61.0923	18.256	5.44918	3.35024	0.000807415	0.00504759
ENSG00000156973.14	76.717	18.423	5.50046	3.34936	0.000809978	0.00504802
ENSG00000291069.1	47.7201	17.9071	5.34575	3.34979	0.000808741	0.00504802
ENSG00000132003.10	87.1544	18.7229	5.58993	3.34939	0.000809885	0.00504802
ENSG00000197124.12	50.4656	18.0542	5.38934	3.34998	0.000808187	0.00504802
ENSG00000286163.1	31.1876	15.859	4.73448	3.34967	0.000809067	0.00504802
ENSG00000139318.8	73.2277	18.5355	5.5351	3.34873	0.00081184	0.00505339
ENSG00000141627.14	825.929	5.85657	1.74889	3.34873	0.00081184	0.00505339
ENSG00000079387.15	61.955	18.3191	5.47127	3.34823	0.000813303	0.00505648
ENSG00000111727.12	48.8918	17.5247	5.23404	3.34822	0.000813335	0.00505648
ENSG00000163596.17	65.9636	17.0759	5.10067	3.34779	0.0008146	0.00506123
ENSG00000170144.22	52.6401	18.011	5.38184	3.34663	0.000817998	0.00507922
ENSG00000255549.2	40.2392	17.3209	5.17613	3.3463	0.000818968	0.00508212
ENSG00000100325.15	78.9447	18.6153	5.56363	3.3459	0.000820172	0.00508648
ENSG00000197056.11	65.3599	18.3934	5.49803	3.34544	0.000821511	0.00509166
ENSG00000163393.13	74.8063	18.5147	5.53545	3.34474	0.000823594	0.00510144
ENSG00000120686.12	38.8522	17.6969	5.29175	3.34424	0.000825073	0.00510748
ENSG00000085274.16	59.0062	18.2229	5.45008	3.34359	0.000827009	0.0051132
ENSG00000061337.16	73.8151	18.5383	5.54421	3.34373	0.000826595	0.0051132
ENSG00000185219.18	88.4874	18.5542	5.55067	3.3427	0.00082967	0.00512652
ENSG00000113615.13	68.7892	18.3271	5.48466	3.34151	0.000833238	0.00514141
ENSG00000196284.18	585.768	8.78888	2.63032	3.34138	0.000833644	0.00514141
ENSG00000166482.12	63.2835	18.3266	5.48495	3.34125	0.000834033	0.00514141
ENSG00000105287.13	91.6616	16.6184	4.97375	3.34122	0.000834112	0.00514141
ENSG00000293489.1	54.5453	18.1536	5.43376	3.3409	0.000835074	0.0051442
ENSG00000275016.5	42.7789	17.8196	5.33457	3.3404	0.000836588	0.00514612
ENSG00000105640.13	36.0118	17.5927	5.26661	3.34042	0.000836529	0.00514612
ENSG00000124212.6	92.3259	18.7075	5.60069	3.34022	0.000837116	0.00514612
ENSG00000149658.18	77.4146	18.5821	5.56331	3.34012	0.000837421	0.00514612
ENSG00000231424.3	68.3608	17.1091	5.12291	3.33973	0.000838596	0.00514709
ENSG00000111961.19	831.124	6.86478	2.05541	3.33987	0.000838187	0.00514709
ENSG00000235142.12	1587.68	5.78557	1.73271	3.33903	0.000840705	0.00515378
ENSG00000100664.11	54.9078	17.5938	5.26906	3.33908	0.000840568	0.00515378
ENSG00000115425.14	78.8368	18.5681	5.56183	3.33849	0.000842358	0.00516078
ENSG00000245849.8	81.8599	18.6769	5.59479	3.33826	0.000843044	0.00516186
ENSG00000144445.17	736.556	9.11536	2.73108	3.33764	0.000844933	0.0051673
ENSG00000248752.3	47.8341	17.905	5.36538	3.33713	0.000846486	0.0051673
ENSG00000136144.12	58.3688	18.2298	5.46262	3.33718	0.000846324	0.0051673
ENSG00000168952.16	59.2205	18.242	5.46587	3.33743	0.000845568	0.0051673
ENSG00000108559.13	54.7192	17.6944	5.3022	3.33718	0.000846336	0.0051673
ENSG00000162885.14	53.9607	18.0795	5.41823	3.33679	0.000847507	0.00517041
ENSG00000118579.13	52.1227	17.7857	5.33096	3.3363	0.000849003	0.00517641
ENSG00000152642.11	51.1682	17.852	5.35232	3.33538	0.000851841	0.00519059
ENSG00000244128.9	57.5395	18.1527	5.44298	3.33506	0.000852807	0.00519334
ENSG00000139971.15	54.3862	17.91	5.37071	3.33475	0.000853756	0.00519599
ENSG00000229739.4	71.0487	18.5036	5.54979	3.3341	0.000855751	0.005205
ENSG00000084463.8	67.3314	18.3825	5.51405	3.33376	0.000856796	0.00520823
ENSG00000171206.16	78.4882	18.6196	5.58612	3.33319	0.000858564	0.00521584
ENSG00000163814.8	71.3793	18.4863	5.54731	3.33248	0.000860769	0.00522296
ENSG00000205930.11	86.0436	18.7452	5.62479	3.3326	0.000860393	0.00522296
ENSG00000203867.8	58.9064	18.2469	5.47584	3.33226	0.00086144	0.0052239
ENSG00000241956.11	46.0617	17.4951	5.25299	3.33051	0.000866864	0.00525364
ENSG00000206538.9	49.1471	17.5612	5.27355	3.33006	0.000868276	0.00525749
ENSG00000111412.6	51.559	18.0788	5.42912	3.32997	0.000868539	0.00525749
ENSG00000172005.11	147.798	19.4175	5.83237	3.32927	0.000870742	0.00526138
ENSG00000114062.22	68.7516	17.7962	5.3452	3.32938	0.000870409	0.00526138
ENSG00000108861.9	112.595	17.6528	5.30224	3.32931	0.000870612	0.00526138
ENSG00000111371.16	706.17	9.06593	2.72346	3.32883	0.000872128	0.0052643
ENSG00000030582.19	45.2879	17.9016	5.37796	3.32869	0.000872546	0.0052643
ENSG00000184368.16	86.7265	18.7551	5.6345	3.32862	0.000872786	0.0052643
ENSG00000203685.11	56.3303	18.1613	5.46021	3.32612	0.000880639	0.0053085
ENSG00000068650.19	1222.47	5.81198	1.74748	3.32592	0.000881285	0.00530923
ENSG00000183475.13	71.3086	18.4441	5.54593	3.32571	0.00088195	0.00531007
ENSG00000184661.14	58.1117	18.2251	5.48077	3.32528	0.000883312	0.00531511
ENSG00000198728.11	85.5734	17.4708	5.25504	3.32458	0.000885509	0.005322
ENSG00000198542.15	69.8179	16.9548	5.09981	3.32459	0.000885489	0.005322
ENSG00000101654.18	69.4002	18.3434	5.5181	3.32423	0.00088664	0.00532563
ENSG00000241962.9	78.2332	18.5922	5.59362	3.32382	0.000887935	0.00532946
ENSG00000172878.14	60.1544	18.225	5.48363	3.32353	0.000888858	0.00532946
ENSG00000182872.16	77.8255	18.5503	5.58123	3.32369	0.000888352	0.00532946
ENSG00000157240.4	87.8288	18.6321	5.60866	3.32203	0.000893653	0.00535503
ENSG00000152315.5	93.5154	18.0805	5.443	3.32178	0.000894444	0.0053566
ENSG00000005801.18	118.225	16.0794	4.84096	3.32153	0.000895247	0.00535824
ENSG00000156273.16	618.451	8.87743	2.67285	3.32133	0.000895888	0.0053589
ENSG00000163431.14	68.4543	18.2312	5.49107	3.32015	0.000899693	0.005361
ENSG00000138386.17	69.8592	18.3314	5.52221	3.31958	0.000901538	0.005361
ENSG00000145041.17	106.29	18.8978	5.69281	3.31959	0.000901491	0.005361
ENSG00000114423.23	1160.91	7.32945	2.20793	3.3196	0.000901462	0.005361
ENSG00000214293.11	64.3157	18.3447	5.52401	3.32091	0.000897255	0.005361
ENSG00000148459.16	47.6947	17.9614	5.41002	3.32002	0.000900119	0.005361
ENSG00000261645.7	40.0075	16.2538	4.8955	3.32016	0.000899657	0.005361
ENSG00000160613.15	72.7071	18.3861	5.53664	3.32081	0.000897561	0.005361
ENSG00000176915.15	81.147	18.5584	5.5897	3.3201	0.000899846	0.005361
ENSG00000250349.3	63.9288	18.278	5.50464	3.32048	0.000898641	0.005361
ENSG00000105193.9	55.1289	18.1571	5.47051	3.3191	0.000903091	0.00536393
ENSG00000165704.15	45.477	17.9047	5.39442	3.31912	0.00090302	0.00536393
ENSG00000197147.15	94.5455	17.9184	5.399	3.31884	0.000903912	0.00536565
ENSG00000224228.2	128.386	14.4787	4.36297	3.31854	0.000904893	0.00536833
ENSG00000178075.20	62.4065	17.9532	5.41054	3.31818	0.000906058	0.00536893
ENSG00000196743.9	40.9331	17.7503	5.34915	3.31833	0.000905569	0.00536893
ENSG00000163002.13	80.9277	18.6642	5.62553	3.31776	0.000907414	0.00537382
ENSG00000156675.16	65.1987	18.3692	5.53731	3.31735	0.000908752	0.0053786
ENSG00000142669.15	79.3309	18.6475	5.62159	3.31713	0.000909477	0.00537974
ENSG00000291130.1	57.9201	18.1767	5.48001	3.31691	0.000910195	0.00538085
ENSG00000139433.11	52.8018	18.0983	5.45712	3.31646	0.00091166	0.00538635
ENSG00000163249.13	73.0432	18.1971	5.48794	3.31584	0.000913693	0.00538892
ENSG00000113552.16	38.8707	17.6971	5.33685	3.31602	0.000913092	0.00538892
ENSG00000101452.15	61.965	18.3102	5.52178	3.31599	0.000913185	0.00538892
ENSG00000173369.18	60.1316	18.227	5.49814	3.31512	0.000916039	0.00539961
ENSG00000109133.14	88.0336	18.7537	5.65836	3.31434	0.0009186	0.00541155
ENSG00000166323.13	43.5152	17.5093	5.28316	3.31416	0.000919185	0.00541185
ENSG00000135372.10	69.3846	18.4704	5.57442	3.31343	0.000921593	0.00542287
ENSG00000142065.14	56.1557	18.1561	5.48015	3.31307	0.000922764	0.0054266
ENSG00000152127.9	786.806	9.19875	2.77698	3.3125	0.000924657	0.00543458
ENSG00000156802.13	60.8708	18.2604	5.51436	3.31143	0.00092821	0.00545229
ENSG00000139304.16	59.0932	17.7772	5.36918	3.31096	0.000929751	0.00545817
ENSG00000004700.16	62.0903	18.3076	5.53094	3.31003	0.000932865	0.00547328
ENSG00000138376.11	45.7785	17.9121	5.41201	3.30969	0.000934002	0.00547399
ENSG00000148690.12	90.7146	17.426	5.26518	3.30967	0.000934068	0.00547399
ENSG00000058799.15	54.0867	18.1436	5.48276	3.30922	0.000935579	0.00547967
ENSG00000151779.14	638.004	8.92454	2.6973	3.3087	0.000937313	0.0054803
ENSG00000166441.13	51.864	18.0731	5.46227	3.30872	0.000937222	0.0054803
ENSG00000105568.19	52.0828	17.4401	5.27081	3.3088	0.000936965	0.0054803
ENSG00000143252.17	55.282	17.642	5.3327	3.30827	0.000938734	0.00548544
ENSG00000132153.15	56.0931	17.8569	5.39799	3.30807	0.000939417	0.00548626
ENSG00000138821.14	65.2156	17.7877	5.3779	3.30755	0.000941167	0.00549331
ENSG00000148719.16	63.4594	18.3407	5.54648	3.30673	0.000943928	0.00550625
ENSG00000112214.11	83.3385	18.5589	5.61284	3.30651	0.000944643	0.00550724
ENSG00000118518.17	62.7407	16.3852	4.95703	3.30546	0.000948212	0.00552168
ENSG00000152944.9	61.8308	17.5281	5.30268	3.30553	0.000947981	0.00552168
ENSG00000172469.17	55.615	18.1749	5.4995	3.30483	0.000950332	0.00553085
ENSG00000134539.17	52.9231	16.5618	5.01219	3.30431	0.000952108	0.00553615
ENSG00000100320.24	868.762	9.35869	2.83233	3.30424	0.000952338	0.00553615
ENSG00000273112.1	50.2701	16.432	4.97439	3.30332	0.000955458	0.00554981
ENSG00000120071.15	981.418	7.08797	2.14577	3.30323	0.000955786	0.00554981
ENSG00000131018.25	956.021	6.06108	1.83507	3.30291	0.000956873	0.00555294
ENSG00000172534.14	79.4593	18.601	5.63288	3.30222	0.000959217	0.00556335
ENSG00000130045.17	69.7147	18.4465	5.58742	3.30143	0.000961936	0.00557592
ENSG00000156052.11	1415.51	5.61987	1.70267	3.30062	0.000964701	0.00558874
ENSG00000165105.10	96.8103	16.2167	4.91352	3.30042	0.000965393	0.00558956
ENSG00000072682.20	96.238	18.8678	5.71744	3.30004	0.000966696	0.00559235
ENSG00000148935.12	98.7593	17.3717	5.26447	3.2998	0.000967536	0.00559235
ENSG00000111725.11	71.626	18.4692	5.59748	3.29957	0.000968347	0.00559235
ENSG00000072958.9	46.7062	17.9394	5.43704	3.29948	0.00096864	0.00559235
ENSG00000099995.19	61.8043	18.2914	5.5434	3.29968	0.000967956	0.00559235
ENSG00000054282.16	641.852	8.93238	2.7075	3.29912	0.000969881	0.00559632
ENSG00000101972.20	576.098	8.77968	2.66167	3.29856	0.000971817	0.00560429
ENSG00000107789.16	65.5172	18.1754	5.51054	3.2983	0.000972727	0.00560634
ENSG00000123119.12	77.4886	18.4856	5.60642	3.29721	0.000976504	0.00562171
ENSG00000169155.10	90.6375	18.734	5.68167	3.29727	0.000976285	0.00562171
ENSG00000171109.19	61.2838	18.2924	5.54823	3.29698	0.000977317	0.00562318
ENSG00000185339.10	61.0313	18.0686	5.48068	3.29679	0.000977967	0.00562373
ENSG00000164741.15	1073.8	7.21855	2.18989	3.29631	0.000979628	0.00563008
ENSG00000104859.15	65.5478	18.2462	5.53573	3.29607	0.000980461	0.00563166
ENSG00000109265.15	49.657	17.6128	5.34666	3.29417	0.000987111	0.00564678
ENSG00000145332.14	59.5159	18.2527	5.54067	3.29431	0.000986649	0.00564678
ENSG00000112679.15	78.7729	18.5971	5.64539	3.29421	0.000986973	0.00564678
ENSG00000253636.1	41.8261	17.7931	5.40195	3.29382	0.00098835	0.00564678
ENSG00000151150.22	1564.14	5.76005	1.74869	3.29393	0.00098798	0.00564678
ENSG00000138119.17	688.65	9.01788	2.73773	3.29393	0.000987976	0.00564678
ENSG00000151929.10	57.8926	18.217	5.53053	3.2939	0.000988075	0.00564678
ENSG00000123104.12	1003.34	5.13253	1.55797	3.29438	0.000986397	0.00564678
ENSG00000184402.15	66.2604	18.4048	5.58576	3.29495	0.000984382	0.00564678
ENSG00000232119.8	78.7468	18.6309	5.65647	3.29373	0.000988675	0.00564678
ENSG00000158604.15	73.7395	18.5356	5.62828	3.29329	0.000990226	0.00565245
ENSG00000072778.20	59.6666	18.2603	5.5456	3.29276	0.000992106	0.00565998
ENSG00000168288.13	42.7867	17.7953	5.40624	3.29163	0.000996099	0.00567672
ENSG00000119689.15	66.744	18.3962	5.58881	3.29161	0.000996161	0.00567672
ENSG00000013288.9	56.3631	18.1832	5.5247	3.29125	0.000997416	0.00568066
ENSG00000167363.14	68.3467	18.4008	5.59146	3.29088	0.000998757	0.0056851
ENSG00000197622.13	55.1215	18.1296	5.50965	3.29052	0.00100002	0.0056891
ENSG00000145536.15	90.399	17.8535	5.42625	3.29021	0.00100114	0.00569224
ENSG00000151835.17	44.0047	17.8616	5.42955	3.28971	0.00100292	0.0056992
ENSG00000066777.9	555.133	8.72267	2.65175	3.2894	0.001004	0.0057021
ENSG00000163902.12	70.8188	18.4045	5.59624	3.28873	0.00100639	0.00570631
ENSG00000120727.13	59.4333	18.1375	5.51584	3.28825	0.00100812	0.00570631
ENSG00000178913.9	74.7514	18.379	5.58896	3.28844	0.00100744	0.00570631
ENSG00000204531.21	116.681	19.1457	5.82209	3.28846	0.00100736	0.00570631
ENSG00000172159.16	858.155	9.34368	2.84145	3.28834	0.00100779	0.00570631
ENSG00000107736.22	81.7344	15.9687	4.85577	3.2886	0.00100687	0.00570631
ENSG00000186350.12	91.4261	17.4784	5.31618	3.28777	0.00100983	0.00570959
ENSG00000283554.1	47.877	17.8264	5.42178	3.28792	0.0010093	0.00570959
ENSG00000139132.16	1003.58	7.12738	2.1681	3.28738	0.00101125	0.0057144
ENSG00000075213.11	31.5713	17.4087	5.29695	3.28655	0.00101423	0.00572486
ENSG00000101187.16	62.1898	18.3169	5.57322	3.28659	0.0010141	0.00572486
ENSG00000162341.18	64.0124	18.1915	5.53612	3.28596	0.00101635	0.00573362
ENSG00000213988.11	76.4342	18.5788	5.65461	3.2856	0.00101767	0.00573784
ENSG00000130770.18	63.5206	18.3537	5.58661	3.2853	0.00101873	0.00574047
ENSG00000248360.7	48.9801	18.0048	5.48067	3.28515	0.00101927	0.00574047
ENSG00000162236.13	69.3493	18.2336	5.55119	3.28463	0.00102115	0.0057479
ENSG00000068654.17	67.0086	18.2248	5.54955	3.28401	0.00102341	0.00575419
ENSG00000090661.12	79.8282	18.6415	5.67633	3.28408	0.00102316	0.00575419
ENSG00000165685.9	53.8233	18.1345	5.52238	3.28382	0.0010241	0.00575488
ENSG00000185274.13	60.2105	18.0786	5.50617	3.28333	0.00102589	0.00576171
ENSG00000117360.13	63.6349	18.3476	5.58847	3.28311	0.00102668	0.00576298
ENSG00000143947.15	74.1674	17.9138	5.45692	3.28278	0.0010279	0.00576664
ENSG00000077514.9	60.9997	17.0899	5.20698	3.2821	0.00103037	0.00577713
ENSG00000175170.16	33.8515	17.4408	5.31442	3.28179	0.00103149	0.00577713
ENSG00000133422.14	71.9343	18.2425	5.55866	3.28182	0.0010314	0.00577713
ENSG00000115944.15	63.4127	18.3127	5.58096	3.28128	0.00103337	0.0057845
ENSG00000179454.14	61.1162	18.2778	5.57069	3.28106	0.00103416	0.00578569
ENSG00000131504.18	583.221	8.79313	2.68042	3.2805	0.00103623	0.00579239
ENSG00000152661.9	42.7244	17.7745	5.41835	3.28043	0.0010365	0.00579239
ENSG00000115896.17	1364.31	6.56547	2.00193	3.27957	0.00103964	0.00580622
ENSG00000228944.1	83.153	18.4976	5.64046	3.27944	0.00104013	0.00580622
ENSG00000185024.18	45.7697	17.4671	5.32676	3.27912	0.00104131	0.0058096
ENSG00000096401.8	74.0919	18.2322	5.56076	3.27872	0.00104279	0.00581273
ENSG00000139832.5	83.57	18.7095	5.70644	3.27866	0.00104302	0.00581273
ENSG00000168994.14	61.2641	18.2433	5.56519	3.2781	0.00104508	0.00582101
ENSG00000196914.9	1214.15	6.38588	1.94855	3.27725	0.00104825	0.00583544
ENSG00000134070.5	63.9457	18.3517	5.60042	3.27684	0.00104975	0.00583835
ENSG00000150768.18	67.8721	18.3284	5.5934	3.2768	0.00104992	0.00583835
ENSG00000140836.17	676.57	9.00405	2.74826	3.27627	0.00105188	0.00584604
ENSG00000088035.18	62.4408	18.3314	5.59575	3.27595	0.00105308	0.00584714
ENSG00000151502.11	58.3965	17.8439	5.44701	3.27591	0.00105324	0.00584714
ENSG00000143207.21	747.835	9.14851	2.79299	3.27552	0.00105466	0.00585184
ENSG00000163510.14	72.9294	15.8409	4.83705	3.27491	0.00105695	0.00585813
ENSG00000099954.19	56.4611	17.714	5.4089	3.27497	0.00105674	0.00585813
ENSG00000243955.6	73.2838	18.4065	5.62105	3.27456	0.00105827	0.0058622
ENSG00000176014.13	53.689	18.1348	5.53868	3.27421	0.00105958	0.00586624
ENSG00000197008.10	60.8486	17.7718	5.42826	3.27395	0.00106056	0.00586848
ENSG00000163312.11	64.2852	18.3677	5.61109	3.27346	0.00106241	0.00587479
ENSG00000154229.12	736.309	9.12215	2.78681	3.27334	0.00106286	0.00587479
ENSG00000182827.9	67.3424	18.4156	5.62861	3.27178	0.00106873	0.005904
ENSG00000090020.11	63.5325	17.8957	5.47108	3.27096	0.00107182	0.0059146
ENSG00000122490.19	117.08	15.3123	4.68113	3.27106	0.00107146	0.0059146
ENSG00000090863.12	589.41	4.79629	1.46646	3.27066	0.00107297	0.00591774
ENSG00000118777.12	57.2496	18.0238	5.51195	3.26995	0.00107566	0.0059293
ENSG00000141699.11	53.2383	18.0769	5.52977	3.26901	0.00107924	0.00594581
ENSG00000269929.6	74.1938	18.5569	5.67695	3.26881	0.00108	0.00594676
ENSG00000137574.11	63.429	18.3401	5.6118	3.26814	0.00108259	0.00595776
ENSG00000170899.11	60.8421	17.0085	5.20529	3.26753	0.00108489	0.00596721
ENSG00000235703.7	667.738	8.98514	2.75042	3.26683	0.0010876	0.00597883
ENSG00000156508.19	905.561	6.98486	2.13856	3.26616	0.00109018	0.00598978
ENSG00000137944.18	39.9193	17.7293	5.42966	3.26528	0.00109356	0.00600509
ENSG00000165533.19	76.5325	16.3972	5.02203	3.26506	0.0010944	0.00600643
ENSG00000156453.14	80.5555	18.5111	5.67043	3.2645	0.00109656	0.00601501
ENSG00000100243.22	85.1332	16.9474	5.19169	3.26434	0.00109721	0.00601532
ENSG00000164118.13	59.8769	18.2725	5.59827	3.26396	0.00109866	0.00601772
ENSG00000251141.6	69.4019	18.4476	5.65225	3.26376	0.00109943	0.00601772
ENSG00000164764.11	57.2741	18.2159	5.58108	3.26386	0.00109905	0.00601772
ENSG00000157214.14	80.3375	18.6561	5.71689	3.26332	0.00110114	0.00602381
ENSG00000145088.9	62.0631	18.2431	5.59123	3.2628	0.00110318	0.00602782
ENSG00000215712.11	30.8347	17.2242	5.27917	3.26268	0.00110366	0.00602782
ENSG00000101336.18	57.0239	17.6025	5.39468	3.26294	0.00110262	0.00602782
ENSG00000226453.4	53.7475	18.0986	5.5475	3.26248	0.00110442	0.00602869
ENSG00000100906.12	51.1744	17.7304	5.43488	3.26233	0.00110501	0.00602869
ENSG00000162105.21	1022.57	7.15515	2.19382	3.2615	0.00110824	0.00604304
ENSG00000247081.8	51.3481	18.0019	5.52127	3.26046	0.00111233	0.0060621
ENSG00000065413.20	693.432	9.04107	2.77408	3.25913	0.00111756	0.00608728
ENSG00000196588.21	616.914	8.8757	2.7248	3.25737	0.00112449	0.00612174
ENSG00000077157.23	752.712	6.71431	2.06136	3.25722	0.00112511	0.00612182
ENSG00000163564.15	57.1341	18.2042	5.58988	3.25664	0.00112739	0.00612762
ENSG00000006756.16	43.8352	17.7823	5.4602	3.25671	0.0011271	0.00612762
ENSG00000253948.4	47.2781	17.9543	5.51461	3.25576	0.00113089	0.00614337
ENSG00000250903.11	585.182	8.79386	2.70147	3.25522	0.00113306	0.00615185
ENSG00000186020.13	68.9167	18.4429	5.66654	3.25471	0.00113508	0.00615952
ENSG00000118307.20	84.8697	18.7171	5.75164	3.25422	0.00113704	0.00616683
ENSG00000174574.16	55.1128	18.0141	5.5369	3.25346	0.00114008	0.00618003
ENSG00000115252.19	707.934	9.07018	2.78887	3.25228	0.00114482	0.00619496
ENSG00000127928.13	1099.71	9.69442	2.98083	3.25226	0.00114493	0.00619496
ENSG00000006453.14	75.7405	18.5851	5.71429	3.25239	0.0011444	0.00619496
ENSG00000123415.16	47.5624	17.9558	5.52119	3.25217	0.00114529	0.00619496
ENSG00000175782.11	82.2785	18.6335	5.73004	3.2519	0.00114637	0.00619749
ENSG00000173548.9	84.036	18.7139	5.75587	3.25127	0.00114889	0.00620783
ENSG00000113621.15	57.6871	18.1534	5.58479	3.25051	0.00115198	0.00621788
ENSG00000071243.16	48.017	17.9666	5.52707	3.25066	0.00115139	0.00621788
ENSG00000080298.16	830.181	6.86106	2.11114	3.24993	0.00115432	0.00622386
ENSG00000066084.13	606.551	8.84824	2.72257	3.24996	0.0011542	0.00622386
ENSG00000166987.15	65.3853	18.3626	5.65097	3.24946	0.00115623	0.00622752
ENSG00000175322.12	43.5449	17.6469	5.43064	3.2495	0.00115608	0.00622752
ENSG00000176406.25	42.0492	17.8085	5.48085	3.24923	0.00115719	0.00622939
ENSG00000101160.15	77.7503	18.6152	5.73001	3.24872	0.00115927	0.00623726
ENSG00000176595.4	58.0825	18.182	5.59743	3.24827	0.00116107	0.00624362
ENSG00000118620.13	63.1171	18.3383	5.64648	3.24775	0.00116323	0.0062519
ENSG00000138688.17	586.288	8.7891	2.70653	3.24737	0.00116477	0.00625688
ENSG00000286050.1	130.288	19.2703	5.93476	3.24702	0.0011662	0.00626119
ENSG00000198945.8	91.4968	18.767	5.78065	3.24651	0.00116828	0.00626904
ENSG00000144645.16	659.012	8.9685	2.76374	3.24506	0.00117424	0.0062977
ENSG00000076201.16	46.4309	17.9314	5.52694	3.24437	0.00117712	0.00630194
ENSG00000164117.14	46.6749	17.6176	5.42984	3.24459	0.00117619	0.00630194
ENSG00000161904.13	62.5406	18.2859	5.63637	3.24427	0.00117753	0.00630194
ENSG00000130309.12	49.5261	17.6472	5.43904	3.24455	0.00117637	0.00630194
ENSG00000116459.11	64.7475	18.1954	5.60976	3.24352	0.00118063	0.00631522
ENSG00000186625.14	79.666	17.8681	5.51128	3.2421	0.00118652	0.00634313
ENSG00000257923.12	1168.14	7.33879	2.26369	3.24196	0.0011871	0.00634313
ENSG00000196455.8	71.9655	15.6506	4.8296	3.24056	0.00119293	0.00636581
ENSG00000106723.17	578.536	8.78351	2.71035	3.24073	0.00119223	0.00636581
ENSG00000255545.8	57.8748	18.169	5.60686	3.24049	0.00119324	0.00636581
ENSG00000119314.16	619.34	8.87472	2.73925	3.23983	0.001196	0.0063772
ENSG00000071794.16	55.7924	18.1606	5.60621	3.23937	0.00119794	0.00638416
ENSG00000118197.14	41.8121	17.6928	5.46231	3.23907	0.00119922	0.00638761
ENSG00000153561.13	52.2886	17.776	5.49004	3.23787	0.00120425	0.00641105
ENSG00000109189.13	60.3484	18.1892	5.61801	3.23765	0.00120517	0.00641258
ENSG00000147065.18	997.183	5.51925	1.70492	3.23724	0.0012069	0.0064184
ENSG00000105875.15	78.5126	18.6227	5.75337	3.23684	0.00120862	0.00642414
ENSG00000139645.11	105.314	18.5904	5.74364	3.23669	0.00120925	0.00642414
ENSG00000117481.11	42.0047	17.4624	5.39567	3.23637	0.00121061	0.00642462
ENSG00000197324.9	80.4387	18.65	5.76249	3.23644	0.00121029	0.00642462
ENSG00000137502.10	88.1464	18.7106	5.78255	3.2357	0.00121344	0.00643628
ENSG00000108641.20	51.1805	17.8661	5.52213	3.23536	0.00121491	0.00644067
ENSG00000257894.2	67.0952	18.3627	5.67647	3.23488	0.00121694	0.00644806
ENSG00000110756.18	83.7286	18.6746	5.77354	3.23451	0.0012185	0.00645297
ENSG00000130348.11	56.5575	18.1555	5.61362	3.23418	0.00121992	0.00645708
ENSG00000105889.16	40.8236	17.7556	5.49052	3.23387	0.00122126	0.00645744
ENSG00000243317.8	63.4442	18.3456	5.67293	3.23388	0.00122122	0.00645744
ENSG00000142920.18	61.3126	18.0798	5.59138	3.23352	0.00122277	0.00646201
ENSG00000146938.16	37.0223	17.4741	5.40544	3.23269	0.00122628	0.00647721
ENSG00000070785.17	73.9426	18.5328	5.73406	3.23205	0.00122903	0.00647821
ENSG00000156140.11	70.7215	17.8199	5.51331	3.23217	0.00122854	0.00647821
ENSG00000105976.16	687.425	9.02367	2.79178	3.23223	0.00122826	0.00647821
ENSG00000069399.15	61.6485	18.2352	5.64128	3.23246	0.0012273	0.00647821
ENSG00000183431.12	50.0447	17.9724	5.5617	3.23146	0.00123162	0.00648641
ENSG00000084676.16	816.965	5.8395	1.80712	3.2314	0.00123187	0.00648641
ENSG00000175567.11	83.5679	18.7119	5.79214	3.23057	0.00123542	0.0064983
ENSG00000158470.5	519.15	8.61758	2.66749	3.2306	0.00123531	0.0064983
ENSG00000149564.12	50.7622	18.0502	5.58765	3.23038	0.00123626	0.00649938
ENSG00000158435.8	75.1557	17.0136	5.26768	3.22981	0.00123871	0.00650208
ENSG00000008083.14	533.558	8.6701	2.68437	3.22984	0.00123858	0.00650208
ENSG00000156110.15	680.299	9.00044	2.78647	3.23005	0.0012377	0.00650208
ENSG00000156804.7	63.7871	18.2126	5.64083	3.22872	0.00124347	0.00651864
ENSG00000139144.11	73.081	18.5015	5.73041	3.22864	0.00124379	0.00651864
ENSG00000183722.9	1105.43	6.25784	1.93819	3.2287	0.00124352	0.00651864
ENSG00000182473.22	36.6715	17.4224	5.39651	3.22845	0.00124465	0.00651974
ENSG00000147650.12	66.533	18.1166	5.61234	3.22799	0.00124664	0.00652677
ENSG00000290842.2	45.7762	17.9046	5.54748	3.22751	0.00124871	0.00652785
ENSG00000147475.17	57.97	17.682	5.4786	3.22747	0.00124891	0.00652785
ENSG00000155099.8	77.7643	18.6165	5.76835	3.22735	0.00124942	0.00652785
ENSG00000095787.26	743.224	9.13291	2.82978	3.22743	0.00124909	0.00652785
ENSG00000112659.14	61.8518	18.3107	5.67434	3.22693	0.00125125	0.00653133
ENSG00000137818.12	59.5958	18.1166	5.61424	3.2269	0.00125138	0.00653133
ENSG00000171310.11	1136.19	7.29879	2.26206	3.22661	0.00125266	0.00653465
ENSG00000110274.16	77.6493	18.5023	5.73529	3.22604	0.00125514	0.00654419
ENSG00000107625.14	50.8875	18.0572	5.59849	3.22538	0.00125806	0.00655451
ENSG00000159618.16	65.1556	18.2575	5.66073	3.2253	0.00125841	0.00655451
ENSG00000156787.17	77.3145	18.5563	5.75398	3.22495	0.00125995	0.00655914
ENSG00000196182.11	56.7743	18.1872	5.6411	3.22405	0.00126393	0.0065744
ENSG00000138759.20	786.886	9.21972	2.85972	3.22399	0.00126418	0.0065744
ENSG00000233766.8	56.0312	18.059	5.60221	3.22355	0.00126613	0.00658117
ENSG00000116525.14	58.338	18.2405	5.65898	3.22328	0.00126731	0.00658389
ENSG00000174243.11	64.4732	18.0395	5.59719	3.22297	0.0012687	0.00658776
ENSG00000106605.11	87.0147	18.7191	5.80909	3.22239	0.00127127	0.00659707
ENSG00000154359.13	61.8998	18.3101	5.68237	3.22227	0.0012718	0.00659707
ENSG00000109919.10	75.0761	18.5059	5.74382	3.22189	0.0012735	0.0066025
ENSG00000138796.18	86.7596	18.7208	5.81241	3.22083	0.0012782	0.00662006
ENSG00000139644.13	652.213	8.95306	2.77965	3.22093	0.00127774	0.00662006
ENSG00000151116.17	52.064	18.1128	5.62512	3.21997	0.00128202	0.00663646
ENSG00000122882.11	86.7108	17.2266	5.35144	3.21906	0.00128612	0.00664866
ENSG00000148943.12	56.2015	18.1715	5.64507	3.21901	0.00128635	0.00664866
ENSG00000180304.14	61.6309	18.279	5.67804	3.21925	0.00128527	0.00664866
ENSG00000153827.15	612.182	8.86393	2.75419	3.21834	0.00128933	0.0066602
ENSG00000140848.17	59.9399	18.2534	5.67189	3.21822	0.0012899	0.0066602
ENSG00000164330.18	1619.3	6.80973	2.1161	3.21806	0.0012906	0.00666043
ENSG00000157470.12	58.3863	18.2353	5.66684	3.2179	0.00129133	0.00666077
ENSG00000186318.18	54.9296	17.4279	5.41751	3.21696	0.00129556	0.00667921
ENSG00000139826.6	52.7362	18.0506	5.6119	3.21649	0.00129768	0.0066867
ENSG00000232310.10	72.2941	18.3136	5.69414	3.21622	0.00129891	0.00668796
ENSG00000156599.11	68.2865	18.3396	5.70235	3.21615	0.00129924	0.00668796
ENSG00000260075.1	25.2087	17.0977	5.31682	3.21578	0.00130091	0.00669316
ENSG00000048740.19	681.012	9.01458	2.80358	3.21539	0.00130269	0.00669887
ENSG00000154556.20	737.303	9.12731	2.8392	3.21475	0.0013056	0.00670701
ENSG00000085719.13	70.9783	18.2898	5.68919	3.21483	0.00130521	0.00670701
ENSG00000235501.9	54.6101	18.146	5.64768	3.213	0.00131355	0.00674447
ENSG00000198755.11	71.6253	19.9689	6.21535	3.21284	0.00131429	0.00674483
ENSG00000176148.16	63.752	17.9693	5.59345	3.21257	0.00131554	0.00674783
ENSG00000090372.15	54.047	17.72	5.51619	3.21237	0.00131646	0.0067491
ENSG00000085433.17	63.3917	18.3415	5.71114	3.21153	0.00132032	0.00675178
ENSG00000129691.16	77.8519	18.3128	5.7015	3.21192	0.00131851	0.00675178
ENSG00000168259.17	51.9542	18.0442	5.61813	3.21177	0.00131918	0.00675178
ENSG00000185721.14	66.7551	18.3006	5.69799	3.21176	0.00131922	0.00675178
ENSG00000102359.9	61.3888	18.2976	5.69741	3.21156	0.00132016	0.00675178
ENSG00000163161.14	51.2336	18.0513	5.62133	3.21121	0.00132179	0.00675588
ENSG00000119661.15	40.2873	17.7442	5.52625	3.21089	0.00132324	0.0067599
ENSG00000049167.16	73.541	17.4895	5.44837	3.21005	0.00132712	0.00677315
ENSG00000134453.16	59.123	18.1914	5.66703	3.21004	0.00132718	0.00677315
ENSG00000168421.14	58.946	17.3723	5.41308	3.20932	0.00133049	0.00678661
ENSG00000197860.10	81.3018	18.5848	5.79252	3.20841	0.00133472	0.00680479
ENSG00000168807.17	45.2083	17.8949	5.5778	3.20823	0.00133553	0.00680547
ENSG00000170634.13	588.449	8.80761	2.74707	3.20619	0.00134505	0.00684635
ENSG00000084234.18	735.69	9.12339	2.84566	3.20608	0.00134558	0.00684635
ENSG00000110987.9	60.1097	18.2188	5.68228	3.20624	0.0013448	0.00684635
ENSG00000143183.18	69.9124	17.8401	5.56494	3.2058	0.00134687	0.00684948
ENSG00000277851.2	74.6841	18.4896	5.76846	3.20529	0.00134925	0.00685811
ENSG00000153989.8	55.1416	18.0648	5.63681	3.2048	0.00135156	0.00686643
ENSG00000168214.22	615.38	8.86788	2.76721	3.20462	0.0013524	0.00686724
ENSG00000235726.7	64.7067	18.3551	5.72839	3.20424	0.0013542	0.00687291
ENSG00000167881.15	72.855	18.5131	5.7781	3.20401	0.00135529	0.00687498
ENSG00000140575.13	599.512	8.81667	2.75196	3.20378	0.00135638	0.00687708
ENSG00000159346.13	58.4981	18.0296	5.62792	3.2036	0.00135719	0.00687776
ENSG00000197217.13	43.1403	17.5741	5.48649	3.20316	0.00135927	0.00688485
ENSG00000198216.14	75.6766	17.5832	5.49047	3.2025	0.00136238	0.00689369
ENSG00000146409.12	81.561	18.515	5.7812	3.20261	0.00136187	0.00689369
[truncated: 14,701 more rows]

## Sheet: DEG_CK7_CK7_Pos_vs_CK7_Neg
	baseMean	log2FoldChange	lfcSE	stat	pvalue	padj
ENSG00000101193.8	45.395	-24.2718	1.96848	-12.3302	6.22951837208293e-35	9.86008167933286e-31
ENSG00000237988.6	71.0417	-23.5709	1.96728	-11.9814	4.44579649745429e-33	3.51840334808532e-29
ENSG00000110002.16	56.86	-24.5472	2.14492	-11.4443	2.51019799933754e-30	1.32438046445049e-26
ENSG00000128928.10	45.0182	-24.1313	2.1554	-11.1957	4.27778411923583e-29	1.69271917598162e-25
ENSG00000171262.11	26.7254	-23.5317	2.12658	-11.0655	1.84407671295122e-28	5.83760924251837e-25
ENSG00000290199.1	21.585	-23.2353	2.11745	-10.9733	5.13761120010482e-28	1.35530183458765e-24
ENSG00000125450.11	49.1179	-24.3776	2.24618	-10.8529	1.93143915692184e-27	4.36725985367984e-24
ENSG00000240498.9	31.4321	-23.7578	2.20091	-10.7945	3.65332376171487e-27	7.22810106255288e-24
ENSG00000149548.15	32.6329	-23.7846	2.21757	-10.7255	7.72483656870453e-27	1.35854125788284e-23
ENSG00000104313.20	26.505	-23.512	2.19501	-10.7116	8.97977026367617e-27	1.42131803733466e-23
ENSG00000249743.8	55.8839	-24.553	2.31142	-10.6225	2.34287235676574e-26	3.37118033298983e-23
ENSG00000227579.6	20.9409	-23.197	2.2173	-10.4618	1.293578137857e-25	1.70622956383338e-22
ENSG00000131386.20	38.7675	-23.9584	2.29705	-10.4301	1.80782487073093e-25	1.90761680359527e-22
ENSG00000135363.12	45.8265	-22.8359	2.18814	-10.4362	1.69385207913757e-25	1.90761680359527e-22
ENSG00000140873.16	27.0847	-23.5392	2.25433	-10.4418	1.59773745738027e-25	1.90761680359527e-22
ENSG00000160256.14	60.3588	-24.6332	2.38625	-10.323	5.54910348130288e-25	5.48945061887888e-22
ENSG00000186265.10	42.5861	-24.1722	2.35035	-10.2845	8.27782696492511e-25	7.70714383534321e-22
ENSG00000166908.18	40.6974	-24.1098	2.35215	-10.2501	1.1817905331626e-24	1.03918780882765e-21
ENSG00000290067.1	33.3081	-23.8341	2.33265	-10.2176	1.65352809754356e-24	1.37747593304839e-21
ENSG00000077150.21	31.2658	-23.2608	2.2869	-10.1713	2.6629296507351e-24	2.10744252559176e-21
ENSG00000246366.7	31.8011	-23.7464	2.33697	-10.1612	2.95479226421946e-24	2.22706914086027e-21
ENSG00000106244.13	30.2117	-23.6981	2.33591	-10.1451	3.48298222324568e-24	2.50584739225148e-21
ENSG00000189058.9	25.5766	-23.0094	2.27838	-10.099	5.57921594119134e-24	3.76656710207439e-21
ENSG00000204136.12	26.6364	-23.4981	2.32911	-10.0889	6.18718376635925e-24	3.76656710207439e-21
ENSG00000254560.6	41.1647	-24.13	2.39107	-10.0917	6.01067486255516e-24	3.76656710207439e-21
ENSG00000105088.9	24.4882	-23.0637	2.28445	-10.0959	5.75797738704914e-24	3.76656710207439e-21
ENSG00000102401.20	27.3821	-23.4903	2.33464	-10.0616	8.1645111071231e-24	4.78621784457572e-21
ENSG00000165164.14	15.8621	-22.5247	2.24459	-10.0351	1.06820412841244e-23	6.03840533732574e-21
ENSG00000011600.12	48.8443	-24.3694	2.4638	-9.89099	4.5550142266114e-23	2.48609535099328e-20
ENSG00000196290.17	22.353	-23.2833	2.36733	-9.83526	7.93594429245888e-23	4.18700420870131e-20
ENSG00000013275.8	36.6052	-23.9665	2.44147	-9.81641	9.56913442378194e-23	4.88581482772969e-20
ENSG00000229051.2	22.0636	-23.267	2.373	-9.80488	1.07276959336038e-22	5.30618660115877e-20
ENSG00000175376.9	20.4763	-23.1639	2.36534	-9.79305	1.20596193090315e-22	5.78423195222275e-20
ENSG00000163319.11	32.0652	-23.7665	2.42966	-9.78182	1.3476887439708e-22	6.27388748222641e-20
ENSG00000133574.10	23.3949	-23.3491	2.39303	-9.75713	1.71958935749179e-22	7.77647438582287e-20
ENSG00000155252.14	28.5474	-23.624	2.42947	-9.72393	2.3838933235361e-22	1.04811843124804e-19
ENSG00000119636.16	39.2859	-24.0653	2.48129	-9.69871	3.05339183118633e-22	1.30619151091939e-19
ENSG00000177788.7	29.2574	-23.2759	2.41559	-9.63567	5.65235767617387e-22	2.35435571838105e-19
ENSG00000198818.10	25.7757	-23.4757	2.44564	-9.59901	8.07176330973765e-22	3.27589409401353e-19
ENSG00000172748.14	21.217	-23.1712	2.42044	-9.57315	1.03701698225121e-21	4.10347619876803e-19
ENSG00000236107.11	24.9397	-23.4373	2.45082	-9.56304	1.14351013202738e-21	4.41450691944618e-19
ENSG00000073712.15	19.9562	-22.7993	2.38807	-9.54713	1.33340905083475e-21	5.02504725157438e-19
ENSG00000135801.11	46.6517	-22.7925	2.39189	-9.52909	1.58664572590892e-21	5.84033222085728e-19
ENSG00000182253.15	30.7604	-23.4783	2.46872	-9.51033	1.90064099625159e-21	6.83712402015232e-19
ENSG00000197057.10	31.5629	-23.7622	2.50056	-9.50273	2.04460478316884e-21	7.19155655733255e-19
ENSG00000172171.11	25.4009	-23.1051	2.43397	-9.49277	2.24976359935436e-21	7.74114309795237e-19
ENSG00000167468.20	20.3221	-23.1512	2.44605	-9.46475	2.94252874590394e-21	9.90943510429097e-19
ENSG00000287544.1	26.147	-22.2595	2.35296	-9.46021	3.07334061465217e-21	9.98082412992586e-19
ENSG00000000003.16	30.0654	-23.6627	2.50144	-9.45965	3.08984320423532e-21	9.98082412992586e-19
ENSG00000245904.6	19.6616	-23.1084	2.45069	-9.42936	4.12617835713502e-21	1.30618302073466e-18
ENSG00000121578.13	27.7755	-23.5729	2.5007	-9.42651	4.23980159654241e-21	1.31583489549163e-18
ENSG00000072315.4	33.3502	-23.8378	2.5471	-9.35882	8.06353629145832e-21	2.45441639271543e-18
ENSG00000261150.3	38.1779	-24.0254	2.56858	-9.35358	8.47335580395071e-21	2.53049576726286e-18
ENSG00000251637.6	18.7468	-23.0318	2.47575	-9.30295	1.36601545036272e-20	4.00394306450762e-18
ENSG00000157884.11	20.6338	-23.1	2.49239	-9.26823	1.89260914787711e-20	5.44658501683615e-18
ENSG00000110848.8	26.3182	-23.5106	2.54561	-9.23574	2.56514347612272e-20	7.25019481072686e-18
ENSG00000135378.4	31.8795	-23.7642	2.58024	-9.21009	3.25849648129181e-20	9.04833022910294e-18
ENSG00000206535.8	24.6241	-23.4164	2.54386	-9.20506	3.41473656329249e-20	9.31869833168855e-18
ENSG00000213762.12	46.7293	-22.188	2.41224	-9.1981	3.64340227916175e-20	9.77419852111392e-18
ENSG00000108384.16	27.2134	-23.4195	2.54819	-9.19062	3.90582068978746e-20	1.03035549796593e-17
ENSG00000140688.18	26.2113	-21.5054	2.34081	-9.18716	4.03344980910168e-20	1.04658104226986e-17
ENSG00000117448.14	20.5063	-22.8097	2.48393	-9.18289	4.1966155247504e-20	1.07135533106047e-17
ENSG00000154832.16	32.758	-23.8094	2.60545	-9.13829	6.34470123201892e-20	1.59403065238723e-17
ENSG00000122034.17	29.9932	-23.6812	2.59195	-9.13642	6.45548470995911e-20	1.59652206233176e-17
ENSG00000147642.17	30.5277	-23.7021	2.60303	-9.10559	8.58025119689305e-20	2.08935716837574e-17
ENSG00000211772.11	23.3351	-23.3097	2.56097	-9.10192	8.87492805446554e-20	2.1283691097891e-17
ENSG00000225921.7	29.7447	-23.0317	2.53125	-9.09896	9.11991277341009e-20	2.15447730414231e-17
ENSG00000171448.9	29.4473	-23.6654	2.60338	-9.09026	9.88039100718547e-20	2.27410788708565e-17
ENSG00000103126.15	22.671	-23.3044	2.56378	-9.08989	9.91366213096474e-20	2.27410788708565e-17
ENSG00000143367.17	20.6214	-23.1737	2.55261	-9.07843	1.10156283302353e-19	2.4907909315852e-17
ENSG00000138650.9	21.0218	-23.1679	2.55249	-9.07658	1.12044911782512e-19	2.4978124840755e-17
ENSG00000105520.11	35.2294	-23.9089	2.6372	-9.06599	1.23473362068274e-19	2.71435607613423e-17
ENSG00000229153.7	15.8836	-22.8067	2.51757	-9.05902	1.31633730521858e-19	2.85410778999996e-17
ENSG00000099256.19	15.3591	-22.7592	2.51395	-9.05317	1.38876057683452e-19	2.9704462716401e-17
ENSG00000176293.20	26.5181	-23.5122	2.60205	-9.03604	1.62455691128297e-19	3.42846490557158e-17
ENSG00000230487.9	25.0824	-21.8119	2.41532	-9.03064	1.70672194922555e-19	3.55447302793973e-17
ENSG00000182208.15	16.2387	-22.8356	2.53357	-9.01322	2.00091627953892e-19	4.08949966898806e-17
ENSG00000273018.7	20.8703	-23.1895	2.57305	-9.01244	2.01529551542247e-19	4.08949966898806e-17
ENSG00000102978.13	29.6738	-22.7603	2.52721	-9.00611	2.13488568909846e-19	4.27733806165195e-17
ENSG00000120688.9	27.8813	-23.577	2.62146	-8.99385	2.3871414009853e-19	4.72295926184941e-17
ENSG00000206384.11	12.1309	-22.4324	2.50588	-8.95189	3.49438996194052e-19	6.82829682933266e-17
ENSG00000123453.19	22.8916	-21.9648	2.45723	-8.93882	3.93360918630736e-19	7.59282514644792e-17
ENSG00000140326.13	31.2665	-23.6907	2.65171	-8.93412	4.10421504075637e-19	7.82668863434841e-17
ENSG00000171724.3	14.6588	-22.6711	2.53916	-8.92856	4.31585133755393e-19	8.13229702033377e-17
ENSG00000164086.10	19.6041	-23.0348	2.58723	-8.90327	5.42241965837016e-19	1.00971833356097e-16
ENSG00000166352.18	38.2869	-21.3874	2.40606	-8.88897	6.16791264588046e-19	1.13518280649995e-16
ENSG00000198951.12	29.0087	-23.6507	2.66218	-8.88395	6.45261530285802e-19	1.17393097716824e-16
ENSG00000224531.6	18.8988	-22.1485	2.49452	-8.87888	6.75391266951014e-19	1.21478329242053e-16
ENSG00000257443.2	25.1062	-23.4413	2.64828	-8.85154	8.63214634543175e-19	1.53516418376959e-16
ENSG00000179314.17	24.4421	-23.2845	2.63356	-8.84145	9.44839545890832e-19	1.66165781470668e-16
ENSG00000112299.8	24.9253	-23.4254	2.65656	-8.81796	1.16568784722959e-18	2.02752826878571e-16
ENSG00000101182.15	17.9938	-22.973	2.60684	-8.8126	1.22272208926993e-18	2.10361361184396e-16
ENSG00000133739.16	27.2844	-21.4396	2.43324	-8.81116	1.2385850080807e-18	2.10533883916653e-16
ENSG00000169925.17	24.5735	-23.4096	2.65714	-8.8101	1.25032758959852e-18	2.10533883916653e-16
ENSG00000009790.15	24.3923	-23.4019	2.65836	-8.80311	1.33072264502354e-18	2.21712400267711e-16
ENSG00000149806.11	18.0892	-22.9917	2.61477	-8.79304	1.45572402619309e-18	2.40012498818586e-16
ENSG00000126581.13	23.8893	-23.3735	2.65859	-8.7917	1.47316929989154e-18	2.40384780192612e-16
ENSG00000250424.4	24.1045	-21.556	2.45225	-8.79028	1.49182738842988e-18	2.4094534595988e-16
ENSG00000005022.6	25.4315	-23.0345	2.62582	-8.77231	1.75040793673186e-18	2.798530992181e-16
ENSG00000206530.11	34.0005	-23.6783	2.70287	-8.76045	1.94473013304709e-18	3.07811885458694e-16
ENSG00000237686.8	17.2985	-22.929	2.62229	-8.74387	2.25249614394905e-18	3.52995138281441e-16
ENSG00000214106.9	33.66	-23.8502	2.7287	-8.7405	2.32072314368031e-18	3.60121626648744e-16
ENSG00000119943.13	17.1031	-22.9118	2.62833	-8.71725	2.85042750253485e-18	4.38024917573996e-16
ENSG00000101843.19	34.8672	-23.8838	2.74053	-8.71503	2.90669009331835e-18	4.42375873048489e-16
ENSG00000150990.9	42.2384	-22.5691	2.59248	-8.70559	3.15924709614525e-18	4.76233933693209e-16
ENSG00000151465.14	21.6053	-22.9766	2.63999	-8.70326	3.22475005034147e-18	4.81522111290611e-16
ENSG00000103507.14	19.6636	-23.1001	2.65569	-8.69835	3.36752788871482e-18	4.98142349743721e-16
ENSG00000257027.1	22.2092	-23.2738	2.67693	-8.69419	3.49301760953475e-18	5.11921136330704e-16
ENSG00000119446.14	15.2195	-22.7509	2.61843	-8.68878	3.66363135897398e-18	5.31999606879268e-16
ENSG00000145919.11	28.6319	-23.6235	2.72	-8.6851	3.78398302841076e-18	5.44480757942596e-16
ENSG00000120699.14	32.4621	-23.4367	2.71013	-8.64783	5.24882226945916e-18	7.48453683612609e-16
ENSG00000138769.11	19.7301	-23.1099	2.67271	-8.64661	5.3052355992733e-18	7.49743473797302e-16
ENSG00000145014.18	32.4395	-23.7495	2.7484	-8.64122	5.56182016504759e-18	7.79048580286489e-16
ENSG00000248858.7	32.8226	-23.5355	2.72551	-8.63526	5.85956251427384e-18	8.13553995402863e-16
ENSG00000120049.20	14.2174	-22.6587	2.62824	-8.62122	6.62441900082003e-18	9.11750469086778e-16
ENSG00000100348.10	15.0366	-21.4171	2.49194	-8.59454	8.36016727994271e-18	1.14073041126667e-15
ENSG00000169783.13	11.8423	-22.3907	2.61344	-8.56752	1.05734943241558e-17	1.43040400139093e-15
ENSG00000091640.8	18.8915	-23.0298	2.69323	-8.55099	1.22032141534843e-17	1.63688536967245e-15
ENSG00000170006.13	14.3227	-22.6423	2.64844	-8.54932	1.23810817331811e-17	1.63888831552718e-15
ENSG00000131174.7	18.5694	-23.0247	2.6933	-8.54891	1.24252336279544e-17	1.63888831552718e-15
ENSG00000148908.15	16.8379	-22.8867	2.68113	-8.53622	1.38684620419071e-17	1.81413237354798e-15
ENSG00000131791.8	35.305	-22	2.57831	-8.53272	1.42944533553884e-17	1.85452957138596e-15
ENSG00000158457.6	29.4247	-22.4369	2.63236	-8.52349	1.54818946763326e-17	1.94482086457931e-15
ENSG00000253658.6	10.3608	-22.221	2.60658	-8.52495	1.52877953501397e-17	1.94482086457931e-15
ENSG00000238184.1	26.8332	-23.5055	2.75723	-8.52503	1.52770421195641e-17	1.94482086457931e-15
ENSG00000184992.13	30.8078	-21.6003	2.53413	-8.52374	1.54475985251729e-17	1.94482086457931e-15
ENSG00000154079.6	29.0303	-23.432	2.75043	-8.5194	1.6038298395978e-17	1.9988518662326e-15
ENSG00000149823.10	17.1827	-22.9129	2.69032	-8.51682	1.63992531336269e-17	2.02787014530505e-15
ENSG00000263551.6	18.884	-23.0394	2.70605	-8.51404	1.67972236147154e-17	2.06098027421485e-15
ENSG00000181852.18	17.624	-22.9068	2.69342	-8.50474	1.81995786589521e-17	2.21586870010688e-15
ENSG00000229109.2	18.0605	-22.972	2.70233	-8.50082	1.88260176154957e-17	2.27464280013791e-15
ENSG00000165282.15	16.4539	-22.8578	2.69459	-8.48285	2.19749852691287e-17	2.63500050636189e-15
ENSG00000181045.15	13.9882	-20.8628	2.46134	-8.47619	2.3268897664461e-17	2.76917377618864e-15
ENSG00000103707.10	17.5665	-22.9356	2.71203	-8.45699	2.7435613692198e-17	3.24067830985156e-15
ENSG00000289106.2	17.9768	-22.8562	2.70308	-8.45561	2.77641947807466e-17	3.25519759251597e-15
ENSG00000113141.19	24.6936	-23.4196	2.78693	-8.40335	4.33927341662012e-17	5.05014850281347e-15
ENSG00000172115.9	16.2268	-22.8207	2.71643	-8.40099	4.42728187948857e-17	5.11496478748505e-15
ENSG00000135253.16	21.0494	-23.1997	2.77638	-8.35609	6.48310553782499e-17	7.43584017773145e-15
ENSG00000154451.15	11.337	-22.3385	2.67799	-8.34153	7.33334510224335e-17	8.35051699843941e-15
ENSG00000122783.17	21.438	-23.2252	2.78612	-8.33601	7.68412578549542e-17	8.68745306663011e-15
ENSG00000122585.8	20.3387	-23.1194	2.77405	-8.33416	7.80488132623657e-17	8.76139444196258e-15
ENSG00000226197.4	17.1329	-22.913	2.75242	-8.32469	8.45530513612887e-17	9.42468800666533e-15
ENSG00000150753.12	21.1943	-23.2062	2.78793	-8.3238	8.51860282985122e-17	9.42884234901294e-15
ENSG00000130827.6	15.9828	-22.8155	2.74226	-8.31996	8.79900776154236e-17	9.67157603122865e-15
ENSG00000185222.10	23.5592	-23.1472	2.7889	-8.29979	1.04299642718587e-16	1.13852051375848e-14
ENSG00000152465.18	26.0305	-22.9009	2.76509	-8.28214	1.20979590194454e-16	1.3115513380807e-14
ENSG00000120837.8	26.1292	-20.8946	2.52918	-8.26143	1.4394358098453e-16	1.54989047607016e-14
ENSG00000151353.15	18.7178	-23.0247	2.78805	-8.25833	1.4772616076276e-16	1.57987140037362e-14
ENSG00000181924.7	18.321	-21.3514	2.59553	-8.2262	1.93244909979999e-16	2.03912029010895e-14
ENSG00000213918.11	20.9923	-23.1561	2.8149	-8.22623	1.9319261516598e-16	2.03912029010895e-14
ENSG00000117632.23	20.1863	-22.936	2.79368	-8.20997	2.21242972064806e-16	2.31909520651772e-14
ENSG00000115282.21	26.3883	-20.9535	2.55447	-8.20271	2.35035694299035e-16	2.44746379563495e-14
ENSG00000222042.2	19.2649	-22.9856	2.80333	-8.19941	2.41571246588032e-16	2.49907822940873e-14
ENSG00000174514.13	26.599	-23.5176	2.86978	-8.1949	2.50805044407732e-16	2.57775470317245e-14
ENSG00000130818.12	17.9671	-21.4275	2.61664	-8.18894	2.63544107457016e-16	2.69121040827719e-14
ENSG00000257252.7	14.9412	-22.7241	2.77665	-8.18398	2.74622535144669e-16	2.7863624911986e-14
ENSG00000087995.16	24.1977	-21.7696	2.66337	-8.17371	2.99048724651654e-16	2.9957868441686e-14
ENSG00000181191.12	19.5451	-22.9202	2.80394	-8.17428	2.97638644858967e-16	2.9957868441686e-14
ENSG00000115841.21	14.5356	-22.6854	2.77932	-8.16223	3.28883638364831e-16	3.27394353964689e-14
ENSG00000183346.9	13.1108	-22.5308	2.76313	-8.15411	3.51767034627461e-16	3.4783533345807e-14
ENSG00000153233.13	8.43531	-21.8865	2.68434	-8.15341	3.53812791804076e-16	3.4783533345807e-14
ENSG00000272368.2	20.364	-22.9238	2.81571	-8.14142	3.90670528298623e-16	3.81699575426581e-14
ENSG00000135070.15	12.4214	-21.6852	2.66405	-8.13992	3.95525087174558e-16	3.84071845386436e-14
ENSG00000231999.8	24.4606	-21.4766	2.64064	-8.13311	4.18397413443672e-16	4.03804528047954e-14
ENSG00000025434.19	19.6613	-21.8503	2.70196	-8.08685	6.12281440365374e-16	5.87344887157766e-14
ENSG00000197808.14	12.6848	-22.4939	2.78246	-8.08418	6.25819408689002e-16	5.96715036188525e-14
ENSG00000124228.15	25.2789	-23.4501	2.90301	-8.07783	6.59299027615457e-16	6.2487335383817e-14
ENSG00000131061.15	12.7482	-22.4759	2.7841	-8.07295	6.86223703657438e-16	6.46520760802972e-14
ENSG00000131043.13	22.7125	-23.3016	2.89156	-8.05851	7.72306969409606e-16	7.23318030284926e-14
ENSG00000133678.14	15.006	-22.7236	2.83075	-8.02743	9.95392291257212e-16	9.26768775648186e-14
ENSG00000110583.13	22.4061	-23.2847	2.90176	-8.02436	1.02058716925201e-15	9.44669807890109e-14
ENSG00000125170.11	17.2831	-22.798	2.85182	-7.99418	1.30434767143991e-15	1.20030319439249e-13
ENSG00000257781.1	15.5047	27.9049	3.49122	7.99289	1.31816381268316e-15	1.20600559694504e-13
ENSG00000117153.16	24.2414	-21.9451	2.74784	-7.98631	1.3903930874963e-15	1.2647782637294e-13
ENSG00000111358.14	14.7199	-21.1841	2.65319	-7.98439	1.41214865424419e-15	1.27722793710726e-13
ENSG00000182866.18	12.4703	-22.4569	2.82041	-7.96228	1.68891016111963e-15	1.51886761535235e-13
ENSG00000123146.20	15.6566	-22.7811	2.86579	-7.94932	1.87537821872933e-15	1.67703313254508e-13
ENSG00000182700.5	15.4557	-22.7664	2.86826	-7.93737	2.06518028776275e-15	1.83638615700611e-13
ENSG00000271793.2	14.5703	-22.68	2.85817	-7.93515	2.10238179391351e-15	1.85902229240576e-13
ENSG00000268555.2	15.2929	-22.7456	2.87349	-7.91567	2.45927460256332e-15	2.16252213385401e-13
ENSG00000177169.10	13.7824	-21.1334	2.6752	-7.89972	2.79523171859225e-15	2.44436064319768e-13
ENSG00000146151.14	20.8608	-23.1856	2.93567	-7.89789	2.83658472279875e-15	2.46689357101421e-13
ENSG00000053371.13	17.3988	-22.8388	2.89618	-7.88583	3.12463493512171e-15	2.70255310126265e-13
ENSG00000156298.13	14.6109	-22.6821	2.87707	-7.88374	3.17715067392815e-15	2.73304026450732e-13
ENSG00000088986.11	19.5296	-23.0952	2.93089	-7.87992	3.27581256767228e-15	2.80267899033064e-13
ENSG00000289516.1	15.7835	-22.5747	2.86832	-7.87036	3.53619300840747e-15	3.00918617941255e-13
ENSG00000107537.14	16.5267	-21.5093	2.73602	-7.86151	3.79518824127375e-15	3.21231227181181e-13
ENSG00000140527.15	18.9573	-23.0317	2.93585	-7.84498	4.33006131929441e-15	3.64554311498894e-13
ENSG00000119669.5	12.6818	-20.9741	2.67429	-7.84288	4.40342392007749e-15	3.68769279402045e-13
ENSG00000166971.17	12.4199	-20.7977	2.6529	-7.83962	4.51915430768804e-15	3.76469338853086e-13
ENSG00000135426.16	14.4694	-21.4429	2.74253	-7.81866	5.33870740931361e-15	4.42413931280711e-13
ENSG00000137806.10	19.0247	-23.0542	2.95494	-7.80189	6.09853975675307e-15	5.02748371197331e-13
ENSG00000179604.10	10.7473	-21.0956	2.71563	-7.76822	7.95981781440709e-15	6.5278754594008e-13
ENSG00000167100.15	18.1526	-22.9934	2.96797	-7.74718	9.3955263761251e-15	7.66558718975815e-13
ENSG00000065154.12	9.34747	-22.0742	2.85193	-7.7401	9.93360274669134e-15	8.06302893716054e-13
ENSG00000121931.16	25.4049	-23.4536	3.03128	-7.73719	1.0163886087064e-14	8.20785658092083e-13
ENSG00000111863.13	18.6635	-23.0153	2.97998	-7.7233	1.13353268010636e-14	9.10738845722002e-13
ENSG00000110871.15	23.0852	-21.4542	2.78041	-7.71618	1.19867987637143e-14	9.582174284448e-13
ENSG00000114491.14	17.4162	-22.9287	2.97267	-7.71318	1.2272221520046e-14	9.76104131755215e-13
ENSG00000050344.9	17.302	-22.9284	2.98372	-7.6845	1.53601228401789e-14	1.21560012157176e-12
ENSG00000129968.17	13.4787	27.727	3.60903	7.68268	1.55798167782399e-14	1.22685243764169e-12
ENSG00000164221.13	16.708	-22.7054	2.96048	-7.66951	1.72661103590504e-14	1.35291086516361e-12
ENSG00000116774.12	19.036	-22.7065	2.96089	-7.66879	1.73622925224971e-14	1.35374564554721e-12
ENSG00000116852.15	20.2558	-20.8265	2.71953	-7.65811	1.88689982598681e-14	1.46401227675095e-12
ENSG00000243147.8	17.5219	-20.8964	2.73545	-7.63911	2.18732830360784e-14	1.68883084826853e-12
ENSG00000147684.10	16.0862	-22.8244	2.99661	-7.61674	2.60169210282198e-14	1.99900886424594e-12
ENSG00000103356.18	31.0098	-22.7662	2.99261	-7.60749	2.79477650269634e-14	2.13699142438056e-12
ENSG00000254999.4	16.3184	-21.5392	2.834	-7.60026	2.95529569848772e-14	2.24886636132998e-12
ENSG00000225457.1	23.2591	-23.3285	3.07152	-7.59511	3.07531451927861e-14	2.3289989574709e-12
ENSG00000234500.1	17.2732	-22.924	3.02671	-7.5739	3.62196349547752e-14	2.72992562887705e-12
ENSG00000234492.6	8.43432	-21.9297	2.89989	-7.56224	3.9618331930089e-14	2.97193818857559e-12
ENSG00000011638.11	20.6727	-23.1486	3.06462	-7.55348	4.23779688097437e-14	3.16395514302181e-12
ENSG00000171033.13	16.7065	-21.4202	2.83991	-7.54255	4.60886008014229e-14	3.42483743420151e-12
ENSG00000196826.7	14.0927	-22.6334	3.02983	-7.47019	8.0080342815039e-14	5.92295171063756e-12
ENSG00000164976.9	17.0354	-21.4958	2.8785	-7.46768	8.1621162125574e-14	6.0088360656911e-12
ENSG00000186130.5	10.3406	-22.1969	2.97333	-7.46532	8.30974049144359e-14	6.08919317123005e-12
ENSG00000015532.10	13.5148	-22.5755	3.02572	-7.46119	8.57450393978905e-14	6.25425107645074e-12
ENSG00000160808.13	10.1833	-22.1934	2.9748	-7.46046	8.62210317258713e-14	6.26012151448207e-12
ENSG00000107672.15	11.0207	-20.7825	2.79433	-7.43738	1.02699932466374e-13	7.42253210537793e-12
ENSG00000119714.11	18.9475	-23.0506	3.10173	-7.43153	1.07345546616812e-13	7.72302414477681e-12
ENSG00000132024.18	15.6359	-21.4135	2.88265	-7.4284	1.09919355489097e-13	7.83695296703345e-12
ENSG00000067829.20	27.5668	-23.5599	3.17158	-7.42843	1.09897637636045e-13	7.83695296703345e-12
ENSG00000240891.8	23.3605	-22.7933	3.06918	-7.4265	1.11511899970513e-13	7.91484463109094e-12
ENSG00000258643.6	10.7656	-22.1246	2.98048	-7.42317	1.14352048820931e-13	8.07214318246221e-12
ENSG00000137822.13	20.0397	-22.0932	2.97643	-7.42271	1.14748055095653e-13	8.07214318246221e-12
ENSG00000247679.3	13.6493	-22.5631	3.04119	-7.41917	1.17860801760289e-13	8.25442818699939e-12
ENSG00000123739.11	9.95639	-22.1575	2.99363	-7.40154	1.34611702655391e-13	9.38605299396270e-12
ENSG00000135622.13	21.1923	-23.206	3.13802	-7.39509	1.41313235384377e-13	9.81011355115756e-12
ENSG00000246985.8	13.246	-22.5566	3.0655	-7.35821	1.8639222040513e-13	1.28830395832856e-11
ENSG00000189298.14	14.4058	-22.6723	3.08924	-7.33911	2.15011554772781e-13	1.47324800387168e-11
ENSG00000189233.12	15.7692	-21.21	2.88977	-7.33968	2.14098189142551e-13	1.47324800387168e-11
ENSG00000170854.18	13.1301	-21.3009	2.90415	-7.33466	2.22283978137007e-13	1.51651327842782e-11
ENSG00000122194.20	13.3483	-21.2992	2.9073	-7.32613	2.36885447715019e-13	1.6091943632761e-11
ENSG00000249258.2	8.96981	-22.0125	3.00659	-7.32141	2.45371046225787e-13	1.65265230623905e-11
ENSG00000118046.18	10.563	-22.2348	3.03682	-7.32176	2.44742051278767e-13	1.65265230623905e-11
ENSG00000213139.8	13.2163	-22.5374	3.0861	-7.30288	2.8167583764495e-13	1.88913777891706e-11
ENSG00000140876.11	12.9036	-21.1721	2.90279	-7.29373	3.01489113379026e-13	2.01348931922499e-11
ENSG00000104946.14	20.6852	-21.3446	2.92732	-7.29153	3.06464218270884e-13	2.03811581797964e-11
ENSG00000146842.17	12.0405	-22.4213	3.07611	-7.28886	3.12583609452486e-13	2.07011438092634e-11
ENSG00000170903.12	13.1383	-22.5363	3.09443	-7.28287	3.26798841047911e-13	2.15523835671097e-11
ENSG00000142208.19	8.9857	-22.0036	3.02773	-7.26734	3.66624039673908e-13	2.40785282155959e-11
ENSG00000105609.17	9.69703	27.2735	3.76848	7.23728	4.57781361304041e-13	2.99411710195056e-11
ENSG00000013306.16	12.5395	-22.4748	3.10619	-7.23549	4.63840056720459e-13	3.00887722039813e-11
ENSG00000104969.11	9.44531	-21.9392	3.03196	-7.23598	4.62167991903601e-13	3.00887722039813e-11
ENSG00000154723.13	15.2663	-21.9105	3.02964	-7.23205	4.75764747141316e-13	3.07363445622561e-11
ENSG00000085514.16	16.7927	-22.884	3.16546	-7.22927	4.85598885151297e-13	3.12441429031493e-11
ENSG00000100583.5	15.6558	-22.7924	3.15476	-7.22476	5.01976847171989e-13	3.21671641175637e-11
ENSG00000178401.16	8.82113	-21.8492	3.03346	-7.20272	5.90236053823976e-13	3.76703881448624e-11
ENSG00000092470.12	16.8851	-22.8144	3.16951	-7.19806	6.10734123918718e-13	3.88220872023513e-11
ENSG00000122121.12	11.5288	-22.3633	3.10955	-7.19182	6.39327563721358e-13	4.04771067143266e-11
ENSG00000162959.14	13.9885	-21.7814	3.03572	-7.17504	7.22835725784282e-13	4.55818480785403e-11
ENSG00000258402.1	14.6493	-22.6921	3.16758	-7.16388	7.8424479751914e-13	4.92580422822736e-11
ENSG00000088992.18	11.85	-21.0042	2.93424	-7.15829	8.16883581293203e-13	5.11052700581376e-11
ENSG00000105204.14	13.392	-24.1503	3.38962	-7.12478	1.04250730305718e-12	6.49638015464135e-11
ENSG00000213523.12	11.4245	-22.0069	3.09038	-7.1211	1.07071548190417e-12	6.64599397944283e-11
ENSG00000096654.16	8.17795	-21.8762	3.07461	-7.1151	1.11832337959813e-12	6.91438377042157e-11
ENSG00000146918.20	14.89	-22.6093	3.17817	-7.11394	1.12777571640892e-12	6.9456941787239e-11
ENSG00000254695.2	19.8563	-23.1041	3.25418	-7.09983	1.24910383118768e-12	7.66310675970487e-11
ENSG00000152443.13	19.2902	-20.9722	2.96084	-7.08321	1.40855924417702e-12	8.60798290225244e-11
ENSG00000105137.13	17.7119	-22.002	3.10749	-7.08032	1.43823912964097e-12	8.75555728613743e-11
ENSG00000196363.10	20.4661	-23.1493	3.27006	-7.07916	1.45028558492039e-12	8.79506522533332e-11
ENSG00000203950.7	15.6741	-21.3214	3.01704	-7.06701	1.58307213977655e-12	9.56368924747453e-11
ENSG00000163013.12	14.049	-22.6263	3.20544	-7.05872	1.68040183062609e-12	1.01130799145056e-10
ENSG00000164695.5	7.85596	-21.8214	3.09394	-7.05295	1.75163156775163e-12	1.05018274448382e-10
ENSG00000265107.3	12.9848	-22.5252	3.2114	-7.01416	2.31337372190498e-12	1.38173884038913e-10
ENSG00000106804.10	7.27734	-21.7376	3.10052	-7.01094	2.36727880746593e-12	1.40846522598892e-10
ENSG00000166401.15	13.6797	-22.5793	3.22082	-7.01043	2.3759174585484e-12	1.40846522598892e-10
ENSG00000159445.13	9.91515	-22.0826	3.15631	-6.99632	2.62766854844351e-12	1.55189320092403e-10
ENSG00000125841.14	10.2675	-22.1878	3.17347	-6.99166	2.71662077396625e-12	1.59846370298654e-10
ENSG00000119929.13	13.5181	-21.4304	3.06597	-6.98976	2.75354700872061e-12	1.61419044644555e-10
ENSG00000171204.13	13.09	-22.4638	3.21873	-6.97909	2.97106839651856e-12	1.73527935719911e-10
ENSG00000197497.11	9.18294	-20.8066	2.98522	-6.96989	3.17183478237336e-12	1.84572797556638e-10
ENSG00000127184.13	13.0508	-22.5272	3.23434	-6.965	3.28410795218946e-12	1.90406083030237e-10
ENSG00000116017.11	9.95384	-22.1589	3.18237	-6.96301	3.33073595068033e-12	1.92404703019592e-10
ENSG00000224789.1	11.9736	-20.5727	2.9575	-6.95609	3.49847842702896e-12	2.01359696520052e-10
ENSG00000197841.15	13.9626	-21.2183	3.05888	-6.93661	4.01620742604647e-12	2.30320764998056e-10
ENSG00000183624.14	12.8198	-21.3333	3.07642	-6.93445	4.07790296994288e-12	2.32176432403798e-10
ENSG00000180730.5	4.35241	26.1381	3.76912	6.93479	4.06835883884475e-12	2.32176432403798e-10
ENSG00000164338.10	9.05552	-22.0095	3.17499	-6.93216	4.14458564218134e-12	2.35127245679019e-10
ENSG00000103034.15	7.4134	-21.7528	3.1498	-6.90608	4.9821806621794e-12	2.81635555432056e-10
ENSG00000204356.14	14.9264	-21.6406	3.16023	-6.84779	7.50009077946089e-12	4.22460629385434e-10
ENSG00000159714.12	8.44558	-21.9323	3.20312	-6.84718	7.53209199829556e-12	4.22758695563908e-10
ENSG00000247315.4	8.28655	-21.8772	3.19873	-6.83933	7.95647531531614e-12	4.45000322582416e-10
ENSG00000103042.9	8.38783	-21.9065	3.20536	-6.83433	8.23873053684082e-12	4.59164179356044e-10
ENSG00000154781.17	11.3695	-22.3437	3.27193	-6.8289	8.55656806117735e-12	4.75204769376544e-10
ENSG00000105429.13	11.5752	-22.361	3.27649	-6.82468	8.81208478792047e-12	4.87684188892326e-10
ENSG00000067048.17	11.2685	-22.3272	3.27424	-6.81904	9.16500474821091e-12	5.05448415173109e-10
ENSG00000104886.12	2.89336	25.6441	3.76971	6.80267	1.02694382765068e-11	5.64391211946353e-10
ENSG00000196218.15	8.77904	-21.986	3.23716	-6.79173	1.10793734777855e-11	6.06796966804113e-10
ENSG00000160948.14	6.60889	-21.5948	3.18211	-6.78631	1.150341469858e-11	6.27366234720344e-10
ENSG00000076043.11	10.9472	-22.2899	3.28472	-6.78593	1.15342162183232e-11	6.27366234720344e-10
ENSG00000117010.17	15.6632	-22.7715	3.35771	-6.78187	1.18631348557457e-11	6.43046912660079e-10
ENSG00000136783.10	10.7261	-22.2627	3.28303	-6.78115	1.19219225815207e-11	6.44027954335525e-10
ENSG00000187790.12	11.4546	-22.3418	3.29641	-6.77762	1.22172408757686e-11	6.57736355719949e-10
ENSG00000162385.11	11.0126	-22.306	3.30387	-6.75147	1.46353914170403e-11	7.85250763894623e-10
ENSG00000170604.5	2.48406	25.4319	3.76999	6.74588	1.52098900771797e-11	8.13318041018922e-10
ENSG00000293322.1	14.3468	-21.6264	3.20622	-6.74512	1.5290357998694e-11	8.14867967687976e-10
ENSG00000226851.1	10.845	-22.2757	3.30312	-6.74383	1.54261877535567e-11	8.1934798578287e-10
ENSG00000214872.9	8.24857	-21.7659	3.2363	-6.72554	1.74938560549268e-11	9.26062721195257e-10
ENSG00000166484.20	13.7943	-21.7329	3.23187	-6.72455	1.76140291163527e-11	9.29316176178767e-10
ENSG00000179941.9	11.1649	-22.3175	3.3239	-6.71427	1.89013790704652e-11	9.9392368082167e-10
ENSG00000169302.16	13.4918	-21.5892	3.21944	-6.70588	2.00192368789206e-11	1.04922013681972e-09
ENSG00000111328.7	10.7887	-22.1105	3.29806	-6.70408	2.02673421748751e-11	1.05871779519447e-09
ENSG00000175221.16	7.81713	-21.8163	3.25528	-6.70182	2.05833412556534e-11	1.07168791248185e-09
ENSG00000223653.6	2.09465	25.2082	3.77036	6.68587	2.29552803865413e-11	1.19126615723992e-09
ENSG00000243660.12	10.7995	-22.2575	3.34122	-6.6615	2.71039959849098e-11	1.401967478592e-09
ENSG00000155066.16	9.96244	-22.1584	3.32698	-6.66022	2.73427011358749e-11	1.40970773152648e-09
ENSG00000078053.17	14.0812	-22.4954	3.37875	-6.6579	2.77762172920546e-11	1.42740898473585e-09
ENSG00000168090.10	13.4842	-22.5696	3.39111	-6.65552	2.82291850801269e-11	1.44599204352184e-09
ENSG00000249637.4	9.80733	-22.1377	3.34613	-6.61593	3.69226383952601e-11	1.88519845329090e-09
ENSG00000136243.18	13.4842	-22.5773	3.41362	-6.61389	3.74342674539016e-11	1.89906918352678e-09
ENSG00000100439.11	10.0239	-22.1582	3.35022	-6.61396	3.74177779388584e-11	1.89906918352678e-09
ENSG00000162298.19	7.52704	-21.7715	3.29592	-6.60558	3.95954452836464e-11	2.00228980175577e-09
ENSG00000111907.21	9.74747	-22.1281	3.35379	-6.59793	4.16924175557874e-11	2.10161651297135e-09
ENSG00000185436.12	9.7256	-22.1178	3.35312	-6.59619	4.21871299287183e-11	2.11980283337064e-09
ENSG00000106327.13	1.67747	24.8351	3.77095	6.58592	4.5209088853295e-11	2.26446031129732e-09
ENSG00000149636.16	10.056	-22.1531	3.36782	-6.57786	4.77255599671394e-11	2.38296581438449e-09
ENSG00000103485.19	11.4798	-21.5336	3.27475	-6.57566	4.84369740575483e-11	2.41088184082665e-09
ENSG00000147471.12	9.52433	-22.0977	3.36162	-6.57354	4.91313028174042e-11	2.43777511283346e-09
ENSG00000004846.17	76.3626	-24.9756	3.80289	-6.56753	5.11565195100057e-11	2.53032934626366e-09
ENSG00000269994.3	102.519	-24.9665	3.80286	-6.56518	5.19708701723475e-11	2.56260103765706e-09
ENSG00000107130.10	9.50951	-22.0948	3.38378	-6.52964	6.59263079167247e-11	3.2406260922544e-09
ENSG00000287400.1	12.2542	-21.4462	3.28558	-6.52736	6.69380438585094e-11	3.28017138759284e-09
ENSG00000233834.7	1.32656	24.6038	3.77172	6.52324	6.88043850101856e-11	3.36122162327536e-09
ENSG00000198455.5	6.99743	-21.6632	3.32839	-6.50861	7.5849071970115e-11	3.69396649582456e-09
ENSG00000258687.1	1.26552	24.542	3.7719	6.50654	7.6899318911598e-11	3.73362705439501e-09
ENSG00000145214.14	1.26191	24.537	3.77191	6.50521	7.75850629343123e-11	3.75540176184800e-09
ENSG00000256733.2	1.22188	24.4946	3.77203	6.49373	8.37393261958173e-11	4.04093309459572e-09
ENSG00000090674.16	1.18567	24.4556	3.77215	6.48318	8.98069971148311e-11	4.32056276697127e-09
ENSG00000229337.2	11.077	-21.3641	3.30715	-6.45998	1.0471693483146e-10	5.02260498337075e-09
ENSG00000170464.10	8.5419	-21.8897	3.39071	-6.45579	1.07658652972995e-10	5.14810017902286e-09
ENSG00000203734.13	8.63946	-21.9538	3.40334	-6.45067	1.11360303905124e-10	5.30906894641657e-09
ENSG00000120948.19	11.7906	-22.3864	3.47274	-6.44632	1.1460047675211e-10	5.44713617427148e-09
ENSG00000153714.6	8.5278	-21.9447	3.40616	-6.44264	1.17409309767726e-10	5.56393579342387e-09
ENSG00000167674.15	6.43496	-21.5549	3.34776	-6.43861	1.2057555663979e-10	5.69692510595403e-09
ENSG00000140009.19	8.17234	-21.8856	3.40093	-6.43517	1.23331269007828e-10	5.80978370790445e-09
ENSG00000032444.17	8.71501	-21.9747	3.41596	-6.43294	1.25161999009945e-10	5.87852854697152e-09
ENSG00000197696.10	1.00172	24.2297	3.7729	6.42203	1.34471763621274e-10	6.29709785383884e-09
ENSG00000186446.12	0.974504	24.1961	3.77304	6.41289	1.42785595019618e-10	6.66669733914606e-09
ENSG00000009780.16	6.22373	-21.4815	3.35155	-6.40942	1.46073604605964e-10	6.80015592265646e-09
ENSG00000185245.9	8.67469	-21.9671	3.42959	-6.40515	1.50224338365977e-10	6.97287632743893e-09
ENSG00000271395.2	8.36057	-21.9087	3.4342	-6.37955	1.77607357909996e-10	8.219793160817e-09
ENSG00000133619.18	10.5715	-22.2416	3.48964	-6.3736	1.84643372153615e-10	8.52051106252892e-09
ENSG00000138231.14	10.1078	-22.1694	3.50702	-6.32142	2.59163253543307e-10	1.18992692321142e-08
ENSG00000183807.8	11.3498	-22.0004	3.48036	-6.3213	2.5936617924434e-10	1.18992692321142e-08
ENSG00000088826.18	10.4288	-22.2108	3.51595	-6.31716	2.6641212783111e-10	1.21871998824012e-08
ENSG00000135447.17	12.9379	-21.6003	3.42502	-6.30662	2.85188685255897e-10	1.30085490208367e-08
ENSG00000108590.11	7.83531	-21.8041	3.46082	-6.30028	2.97106929990891e-10	1.35132427813098e-08
ENSG00000112293.15	10.6402	-22.2359	3.53908	-6.28295	3.32203940804128e-10	1.50662578081597e-08
ENSG00000105516.11	12.5407	-21.5934	3.44284	-6.27197	3.56497444309223e-10	1.61218329957897e-08
ENSG00000132716.19	7.22767	-21.7128	3.46975	-6.25773	3.9062602593779e-10	1.75921699439546e-08
ENSG00000141527.19	1.58597	23.5977	3.77112	6.25749	3.9123349887996e-10	1.75921699439546e-08
ENSG00000216863.11	9.55087	-22.0752	3.54925	-6.2197	4.9811168257276e-10	2.23345940843106e-08
ENSG00000116133.13	9.29325	-22.0359	3.54482	-6.21637	5.08796944983469e-10	2.27492600146846e-08
ENSG00000204344.16	12.6422	-22.4863	3.65725	-6.14842	7.8259820574138e-10	3.48928574661255e-08
ENSG00000088256.9	9.12272	-22.0281	3.58578	-6.14319	8.08812300514291e-10	3.59603401475848e-08
ENSG00000147485.13	78.528	-8.62587	1.40689	-6.13118	8.72295838986219e-10	3.85661970376365e-08
ENSG00000250479.9	8.12713	-21.3092	3.47545	-6.13133	8.71456436208228e-10	3.85661970376365e-08
ENSG00000126561.18	10.4261	-21.4042	3.49502	-6.12418	9.11513333027031e-10	4.01878357525121e-08
ENSG00000131148.9	6.70655	-21.6015	3.54186	-6.09892	1.0678943296948e-09	4.69517540289148e-08
ENSG00000214827.11	83.318	-9.34136	1.53444	-6.0878	1.14475686554067e-09	5.01917220714067e-08
ENSG00000123473.17	6.41607	-21.5467	3.54067	-6.08547	1.16147421596022e-09	5.07840162713213e-08
ENSG00000040531.16	6.80736	-21.6166	3.55373	-6.0828	1.18101912516912e-09	5.14963380528286e-08
ENSG00000156414.20	8.40559	-21.9235	3.60806	-6.07624	1.23032059969768e-09	5.34986660769638e-08
ENSG00000291112.1	6.40891	-21.5462	3.54992	-6.06951	1.28304091483603e-09	5.56382783562318e-08
ENSG00000104497.15	8.37457	-21.9022	3.61507	-6.0586	1.37313922505974e-09	5.9382643864059e-08
ENSG00000075142.14	8.30975	-21.9052	3.61994	-6.05124	1.43734896550091e-09	6.19900801796959e-08
ENSG00000161800.13	6.58882	-21.5866	3.57478	-6.03858	1.55475115564686e-09	6.68711991618982e-08
ENSG00000224165.8	6.40762	-21.5376	3.58509	-6.00756	1.88338734061995e-09	8.07865984480557e-08
ENSG00000189043.10	8.02864	-21.8443	3.64592	-5.99144	2.07988930993506e-09	8.89742918855465e-08
ENSG00000270049.4	8.06352	-21.8091	3.642	-5.98822	2.12150189247259e-09	9.05097896335744e-08
ENSG00000116521.12	8.10324	-21.8701	3.65902	-5.97704	2.27222695831981e-09	9.66795921943169e-08
ENSG00000133142.19	6.13173	-21.4293	3.58606	-5.97573	2.29061904432648e-09	9.72008531731892e-08
ENSG00000188897.10	5.89663	-21.4345	3.59103	-5.9689	2.38853932598514e-09	1.01085027945702e-07
ENSG00000117410.14	10.0307	-21.1862	3.55438	-5.96058	2.51338137025071e-09	1.06084800875542e-07
ENSG00000183648.11	8.59253	-21.6384	3.6317	-5.95819	2.55044563541704e-09	1.07362908290907e-07
ENSG00000099365.11	14.2566	-22.6498	3.80321	-5.95544	2.59368017394218e-09	1.08893288576013e-07
ENSG00000204611.7	8.83755	-21.3204	3.58349	-5.94963	2.68757288574216e-09	1.12536782104568e-07
ENSG00000268163.1	7.83406	-21.825	3.67036	-5.94629	2.74289446854274e-09	1.14550220707373e-07
ENSG00000197780.11	5.70585	-20.3189	3.41745	-5.94561	2.75428444065305e-09	1.14723195070149e-07
ENSG00000000419.14	7.44316	-21.7426	3.66103	-5.93892	2.86900881834613e-09	1.19188114374757e-07
ENSG00000111364.16	7.66769	-21.7907	3.66959	-5.93818	2.88208589692063e-09	1.19417946535235e-07
ENSG00000162814.11	84.038	-8.93894	1.50583	-5.93621	2.9167819509774e-09	1.20540012323943e-07
ENSG00000223704.2	61.7888	-9.46873	1.59641	-5.93126	3.0062292153842e-09	1.23913010471617e-07
ENSG00000141519.15	7.68546	-21.7832	3.67879	-5.92131	3.19379334877285e-09	1.31302236686693e-07
ENSG00000125651.14	10.0131	-22.1643	3.76657	-5.88448	3.99300281600713e-09	1.63733804590054e-07
ENSG00000175416.16	10.181	-22.1839	3.77495	-5.87659	4.188042344798e-09	1.71287685357785e-07
ENSG00000227051.7	6.26715	-20.9625	3.57025	-5.87146	4.31980921573368e-09	1.76221495532558e-07
ENSG00000245571.7	9.76411	-22.1224	3.78443	-5.84565	5.04599333687009e-09	2.05316150478097e-07
ENSG00000129347.21	7.39179	-21.7376	3.72305	-5.83867	5.2619891398023e-09	2.135558053969e-07
ENSG00000154016.14	5.62969	-21.2171	3.64693	-5.8178	5.96278275221873e-09	2.41378325836619e-07
ENSG00000165948.11	9.26895	-22.0429	3.80336	-5.79564	6.80592606051587e-09	2.74806626749605e-07
ENSG00000127419.17	7.24695	-21.7163	3.75141	-5.78884	7.08724621551679e-09	2.84930606043442e-07
ENSG00000232006.9	9.00881	-22.0166	3.80337	-5.78872	7.0926622934746e-09	2.84930606043442e-07
ENSG00000108468.15	5.40597	-21.2719	3.67819	-5.78324	7.32751891234577e-09	2.93620175555972e-07
ENSG00000227121.2	8.83318	-21.9872	3.80338	-5.78096	7.42744864895962e-09	2.96872871756901e-07
ENSG00000109854.14	9.04925	-21.9443	3.80337	-5.76969	7.94175846387903e-09	3.16630108227399e-07
ENSG00000154914.17	8.39144	-21.9179	3.8034	-5.7627	8.27785309147976e-09	3.29200650080256e-07
ENSG00000041880.15	8.39249	-21.9128	3.8034	-5.76135	8.34415914386562e-09	3.31005892052895e-07
ENSG00000143297.19	8.453	-21.9042	3.8034	-5.7591	8.45626749260346e-09	3.34614504682319e-07
ENSG00000267313.7	8.11175	-21.8716	3.80342	-5.75051	8.89758700838768e-09	3.5119951912409e-07
ENSG00000160298.18	8.17623	-21.8683	3.80341	-5.74965	8.94271767158097e-09	3.5210282414374e-07
ENSG00000140471.17	8.32991	-21.8558	3.80341	-5.74638	9.1174689706809e-09	3.58092553022177e-07
ENSG00000230131.6	60.4006	-9.23025	1.60957	-5.7346	9.77404910549439e-09	3.82929824855855e-07
ENSG00000259732.1	6.77721	-21.5575	3.76045	-5.73268	9.88534577799665e-09	3.86333957960817e-07
ENSG00000170037.14	7.72675	-21.793	3.80344	-5.72982	1.00536572189144e-08	3.91944055322603e-07
ENSG00000240093.1	8.18096	-21.7824	3.80341	-5.72706	1.02188344254957e-08	3.97404696036231e-07
ENSG00000237742.8	7.5265	-21.7695	3.80346	-5.72362	1.04274915388788e-08	4.04525333522973e-07
ENSG00000105849.6	7.62841	-21.7384	3.80345	-5.71544	1.09418090653698e-08	4.23439985052992e-07
ENSG00000138794.10	7.37371	-21.7343	3.80347	-5.71434	1.10128622168068e-08	4.25150202847847e-07
ENSG00000108639.8	7.31241	-21.7288	3.80347	-5.7129	1.11068443021505e-08	4.27735113417125e-07
ENSG00000088305.19	7.18481	-21.7028	3.80348	-5.70603	1.15640599681415e-08	4.44261993145007e-07
ENSG00000117362.13	7.15263	-21.693	3.80348	-5.70346	1.17398413806727e-08	4.49748835496762e-07
ENSG00000138286.15	6.31872	-21.518	3.77303	-5.70312	1.17637110118562e-08	4.49748835496762e-07
ENSG00000165646.14	7.06003	-21.6792	3.80349	-5.69983	1.19928639601961e-08	4.56305410485539e-07
ENSG00000140400.18	5.46804	-20.9565	3.67666	-5.69986	1.19907035430223e-08	4.56305410485539e-07
ENSG00000166783.22	6.92659	-21.6531	3.8035	-5.69294	1.24871181220669e-08	4.73971476345502e-07
ENSG00000163874.11	6.80009	-21.6282	3.80351	-5.68638	1.29762957984682e-08	4.91360789230034e-07
ENSG00000188735.13	51.9134	-10.5413	1.85435	-5.68464	1.31088331304022e-08	4.95194775150373e-07
ENSG00000151729.11	7.46223	-20.8627	3.67029	-5.68422	1.31414115207243e-08	4.95243479881009e-07
ENSG00000106477.20	6.9168	-21.6113	3.8035	-5.68194	1.33171635408558e-08	5.00674737588281e-07
ENSG00000151332.20	6.69499	-21.6063	3.80352	-5.68062	1.34208842998372e-08	5.03378570373988e-07
ENSG00000178078.12	6.7581	-21.5922	3.80351	-5.67692	1.37143094023212e-08	5.13168059621607e-07
ENSG00000253738.3	6.35173	-21.5317	3.79396	-5.67525	1.38488667823895e-08	5.16980809980333e-07
ENSG00000255052.6	52.08	-9.71237	1.71391	-5.66678	1.45510175443874e-08	5.41914131041326e-07
ENSG00000060642.12	6.26939	-21.5153	3.79777	-5.66525	1.46809094919744e-08	5.45468158307442e-07
ENSG00000286171.1	6.5015	-21.5299	3.80354	-5.66049	1.5094192593425e-08	5.59510258474779e-07
ENSG00000198585.12	6.40483	-21.527	3.80354	-5.65971	1.51626539259383e-08	5.60734781167643e-07
ENSG00000171388.12	6.24959	-21.5111	3.80356	-5.65553	1.55368901487393e-08	5.7323519178146e-07
ENSG00000178038.17	6.10869	-21.4803	3.80357	-5.6474	1.62895657211348e-08	5.9649153016362e-07
ENSG00000249601.2	6.28911	-21.4811	3.80355	-5.64763	1.62673442114904e-08	5.9649153016362e-07
ENSG00000125355.16	6.12832	-21.4799	3.80357	-5.64731	1.62977347704645e-08	5.9649153016362e-07
ENSG00000147400.10	6.38935	-21.479	3.80355	-5.6471	1.63179702148627e-08	5.9649153016362e-07
ENSG00000232611.1	6.06435	-21.4676	3.80358	-5.64404	1.6610331798645e-08	6.05779566149663e-07
ENSG00000230424.3	6.15674	-21.459	3.80357	-5.64181	1.68273542078237e-08	6.12283591727435e-07
ENSG00000167244.22	5.99308	-21.4542	3.80359	-5.64051	1.69548782873388e-08	6.14100259798624e-07
ENSG00000120280.6	6.00854	-21.455	3.80358	-5.64073	1.69333383063122e-08	6.14100259798624e-07
ENSG00000011347.10	5.94602	-21.4447	3.80359	-5.63802	1.72017162455577e-08	6.21618184325769e-07
ENSG00000006007.12	5.93546	-21.4362	3.80359	-5.63579	1.742564664681e-08	6.28275934227128e-07
ENSG00000205740.2	5.98259	-21.4132	3.80359	-5.62975	1.80473040738066e-08	6.49210747455026e-07
ENSG00000144034.16	7.23907	-21.0358	3.73741	-5.62846	1.81822059784164e-08	6.52580399606293e-07
ENSG00000114251.15	5.57615	-21.347	3.80363	-5.61227	1.9968754277877e-08	7.12505703087416e-07
ENSG00000084092.7	5.54183	-21.3464	3.80364	-5.61211	1.99868923534757e-08	7.12505703087416e-07
ENSG00000149554.15	5.57668	-21.3489	3.80363	-5.61277	1.99114503888086e-08	7.12505703087416e-07
ENSG00000166685.13	5.51182	-21.3328	3.80364	-5.60853	2.04057061429732e-08	7.25801161417933e-07
ENSG00000167280.17	5.48397	-21.3312	3.80364	-5.60809	2.04569332262698e-08	7.25991791716141e-07
ENSG00000198963.11	5.40017	-21.3177	3.80365	-5.60454	2.08806709401476e-08	7.39371945504825e-07
ENSG00000186115.13	5.37007	-21.3024	3.80366	-5.60049	2.13743627706454e-08	7.55163870387891e-07
ENSG00000204923.4	5.28797	-21.2738	3.80367	-5.59296	2.23225748721836e-08	7.86908051396264e-07
ENSG00000068001.14	5.22346	-21.2579	3.80368	-5.58876	2.28690693480411e-08	8.04381399201765e-07
ENSG00000141560.15	5.18969	-21.2268	3.80368	-5.5806	2.39685480439307e-08	8.41184431129348e-07
ENSG00000259330.3	5.08437	-21.225	3.8037	-5.5801	2.40380767411538e-08	8.41758138626068e-07
ENSG00000165195.16	5.16165	-21.2078	3.80369	-5.57559	2.46691779943067e-08	8.61950881443457e-07
ENSG00000133316.16	5.02701	-21.2063	3.80371	-5.57518	2.47280814278049e-08	8.62105887311224e-07
ENSG00000111652.10	7.68576	-21.2004	3.80344	-5.57401	2.48937129390265e-08	8.64073878067789e-07
ENSG00000124172.10	4.99973	-21.2028	3.80371	-5.57424	2.48614375386586e-08	8.64073878067789e-07
ENSG00000186104.11	4.96998	-21.1962	3.80372	-5.57251	2.51098665841444e-08	8.6881583006544e-07
ENSG00000169592.15	5.15453	-21.1953	3.80369	-5.5723	2.51401093107134e-08	8.6881583006544e-07
ENSG00000144231.11	4.84249	-21.1563	3.80374	-5.56199	2.66713361076818e-08	9.1972528956947e-07
ENSG00000131653.14	4.77919	-21.1419	3.80375	-5.55818	2.72599743433977e-08	9.3798016066804e-07
ENSG00000113068.10	4.75856	-21.1309	3.80375	-5.55529	2.77147501255045e-08	9.51559793896931e-07
ENSG00000170190.16	4.75115	-21.1289	3.80375	-5.55475	2.78001545719313e-08	9.52426074814998e-07
ENSG00000164169.13	8.47588	-21.1209	3.8034	-5.55317	2.80530532150992e-08	9.59014527621146e-07
ENSG00000261780.3	4.66456	-21.1075	3.80377	-5.5491	2.87143229470951e-08	9.79504964669443e-07
ENSG00000255723.1	4.63347	-21.0981	3.80377	-5.54662	2.91247796382708e-08	9.91369918525915e-07
ENSG00000136986.10	4.5682	-21.0768	3.80378	-5.54101	3.00733867523326e-08	1.02146258694404e-06
ENSG00000172123.14	4.5499	-21.0744	3.80379	-5.54038	3.01807610003269e-08	1.02291452915027e-06
ENSG00000114737.16	4.5517	-21.0703	3.80379	-5.5393	3.03688864535363e-08	1.02709131364652e-06
ENSG00000256195.3	4.54036	-21.0674	3.80379	-5.53854	3.05002788644358e-08	1.02933563724156e-06
ENSG00000115085.15	4.52046	-21.0619	3.80379	-5.53708	3.07553831076663e-08	1.03573660388966e-06
ENSG00000227500.11	4.50573	-21.0556	3.80379	-5.53541	3.10503069631061e-08	1.04344853208502e-06
ENSG00000106018.14	6.83364	-20.8707	3.77086	-5.53474	3.11682088910186e-08	1.04519154730305e-06
ENSG00000227354.7	4.45507	-21.0433	3.8038	-5.53216	3.16311562153984e-08	1.05847344730936e-06
ENSG00000163870.16	8.44034	-21.036	3.8034	-5.53085	3.18679267437237e-08	1.06414671835371e-06
ENSG00000124562.10	4.54389	-21.0239	3.80379	-5.52709	3.25594203245599e-08	1.08494843136239e-06
ENSG00000113946.4	4.61296	-21.0214	3.80377	-5.52645	3.26779990663228e-08	1.08661212021378e-06
ENSG00000144152.13	4.35351	-21.0119	3.80382	-5.5239	3.31553408031893e-08	1.1001734470291e-06
ENSG00000174080.12	4.39571	-20.9702	3.80382	-5.51295	3.5287481832704e-08	1.16847335240176e-06
ENSG00000182183.15	6.30856	-20.8689	3.80355	-5.48668	4.09559474214527e-08	1.35334182836483e-06
ENSG00000121058.5	6.6876	-20.8394	3.80352	-5.47897	4.27797183461197e-08	1.4106612124633e-06
ENSG00000103067.14	3.74734	-20.8063	3.80396	-5.46963	4.50975787013106e-08	1.48400098894874e-06
ENSG00000172824.17	6.39682	-20.777	3.80354	-5.46253	4.69398149145417e-08	1.5414178225464e-06
ENSG00000110446.12	6.40478	-20.7754	3.80354	-5.46213	4.70459942597346e-08	1.54170599822584e-06
ENSG00000153790.12	5.22136	-20.7684	3.80368	-5.46008	4.75916929236028e-08	1.55636635453468e-06
ENSG00000145191.15	6.76088	-20.7219	3.80351	-5.44811	5.09089051280613e-08	1.66141474302465e-06
ENSG00000197296.6	6.54443	-20.6951	3.80353	-5.44101	5.29793583661159e-08	1.72542651073844e-06
ENSG00000123080.12	6.79023	-20.5789	3.80351	-5.41051	6.28454269134357e-08	2.04254089771224e-06
ENSG00000198355.5	5.83094	-20.5345	3.8036	-5.39871	6.71233188537905e-08	2.17710633364302e-06
ENSG00000173200.13	41.6698	-11.0754	2.05972	-5.37714	7.56778262521561e-08	2.44954730862807e-06
ENSG00000147724.12	39.3638	-10.3036	1.91679	-5.37543	7.6399781500619e-08	2.46786886039143e-06
ENSG00000106397.12	4.71457	-20.2591	3.80376	-5.32608	1.00354782239927e-07	3.23506210446754e-06
ENSG00000104738.19	3.93989	-20.1231	3.80391	-5.2901	1.22251008614325e-07	3.93290439908036e-06
ENSG00000197566.10	3.90875	-20.0944	3.80392	-5.28254	1.27402978202012e-07	4.09033334478994e-06
ENSG00000104973.19	45.0503	-11.2101	2.12906	-5.26529	1.39966997387132e-07	4.48461059644437e-06
ENSG00000287383.1	3.25648	-19.8213	3.80412	-5.21048	1.88357090720023e-07	6.02286067053842e-06
ENSG00000228793.3	39.7342	-11.0302	2.13126	-5.17543	2.27386622985425e-07	7.25620054155908e-06
ENSG00000164434.12	54.6349	-10.0867	1.96773	-5.12604	2.95898474797224e-07	9.42350313700295e-06
ENSG00000178538.10	67.7718	-9.51141	1.86981	-5.08682	3.64108916756839e-07	1.15725219566812e-05
ENSG00000004468.13	45.9616	-8.90117	1.75217	-5.08008	3.77276886122162e-07	1.19670111293419e-05
ENSG00000085831.16	35.9493	-10.8945	2.15313	-5.05986	4.19572340451357e-07	1.32819820093282e-05
ENSG00000176390.12	65.2538	-8.09767	1.60788	-5.03624	4.74761797476453e-07	1.49990613382381e-05
ENSG00000143727.16	32.661	-10.7623	2.17085	-4.95766	7.13484933967123e-07	2.24960946908996e-05
ENSG00000173145.11	42.245	-11.1627	2.27391	-4.90904	9.152196098745e-07	2.87993955966075e-05
ENSG00000125124.14	34.253	-9.58422	1.96814	-4.86967	1.11782975975341e-06	3.51051774551129e-05
ENSG00000124839.13	28.8829	-10.5895	2.17994	-4.85769	1.18763513093286e-06	3.72235422819907e-05
ENSG00000167325.15	33.3232	-9.63863	2.0013	-4.81618	1.46332753416717e-06	4.57738106932768e-05
ENSG00000146147.15	21.6731	-10.1678	2.14431	-4.74177	2.11855314474626e-06	6.61389727318417e-05
ENSG00000274211.6	41.0675	-9.53129	2.01182	-4.73765	2.1620932550617e-06	6.7365378033694e-05
ENSG00000122203.15	46.8795	-9.67654	2.04396	-4.7342	2.19918606405759e-06	6.83864774497123e-05
ENSG00000219438.9	20.9649	-10.1199	2.14241	-4.7236	2.31700579082364e-06	7.19089561905031e-05
ENSG00000235493.2	54.8067	-9.24339	1.97531	-4.67947	2.87624084483057e-06	8.9090293722071e-05
ENSG00000136878.14	38.0821	-9.42991	2.02091	-4.66618	3.06856327866124e-06	9.47129943286142e-05
ENSG00000267659.5	40.4627	-8.60147	1.8434	-4.6661	3.06973503225797e-06	9.47129943286142e-05
ENSG00000267106.9	33.6794	-10.856	2.33462	-4.65	3.31931259432031e-06	0.000102214
ENSG00000225840.2	105.263	4.41826	0.954971	4.62659	3.7174400850159e-06	0.000114252
ENSG00000166268.11	52.3925	-9.1569	1.98027	-4.62407	3.76285855539711e-06	0.000115423
ENSG00000126267.11	32.2978	-10.7969	2.33808	-4.61786	3.87718662354142e-06	0.0001187
ENSG00000184517.12	32.3266	-10.7986	2.34188	-4.6111	4.00537840905727e-06	0.000122388
ENSG00000060971.19	31.8714	-10.7787	2.34076	-4.6048	4.12866773832505e-06	0.000125912
ENSG00000154065.17	19.5401	-10.0315	2.1826	-4.59612	4.30440468415023e-06	0.000131019
ENSG00000112511.18	39.6639	-10.2843	2.24027	-4.59063	4.41912372237148e-06	0.000134253
ENSG00000269386.6	28.2413	-10.5967	2.30973	-4.58783	4.47870300520992e-06	0.000135803
ENSG00000142583.18	34.5518	-10.9118	2.40154	-4.54366	5.52848193249919e-06	0.000167313
ENSG00000005469.12	38.8467	-8.0841	1.78013	-4.5413	5.59075799447216e-06	0.000168875
ENSG00000161526.15	52.5735	-8.85984	1.95817	-4.52454	6.05256852174818e-06	0.000182476
ENSG00000196372.13	43.5695	-9.94926	2.20345	-4.51531	6.32253735625813e-06	0.000190253
ENSG00000170502.13	29.1009	-9.82694	2.1941	-4.4788	7.50627017100741e-06	0.000225444
ENSG00000140941.14	54.2274	-9.67298	2.16036	-4.47749	7.55248233231505e-06	0.000226403
ENSG00000144524.18	51.7214	-9.12329	2.04409	-4.46324	8.07289338215395e-06	0.000241546
ENSG00000291063.1	13.3383	-9.4688	2.12792	-4.44979	8.59554718831244e-06	0.000256699
ENSG00000178028.14	25.4154	-10.4603	2.36102	-4.43041	9.40551761199894e-06	0.000280359
ENSG00000245322.8	20.4546	-7.76024	1.75499	-4.42182	9.78726071262295e-06	0.000291189
ENSG00000134258.18	30.3745	-9.11332	2.0695	-4.40364	1.06451139155514e-05	0.000316118
ENSG00000286733.1	33.1387	-9.22643	2.09719	-4.39942	1.08539791573091e-05	0.000321717
ENSG00000054598.9	43.3126	-9.32842	2.12132	-4.39746	1.09524375177359e-05	0.000324028
ENSG00000005175.10	44.2897	-8.09782	1.84237	-4.39532	1.10609995259248e-05	0.00032663
ENSG00000250331.2	11.0527	-9.18913	2.09535	-4.38548	1.15728271295806e-05	0.000341107
ENSG00000137103.20	35.6357	-10.1542	2.31737	-4.38177	1.17720716458278e-05	0.000346335
ENSG00000157765.13	35.6648	-10.9876	2.51415	-4.3703	1.24077660080119e-05	0.00036436
ENSG00000102316.17	26.4403	-9.20595	2.11168	-4.35954	1.30335466153524e-05	0.000382028
ENSG00000281641.3	37.7868	-7.7674	1.78641	-4.34805	1.37355042629003e-05	0.000401859
ENSG00000254929.6	29.7008	-7.58112	1.75939	-4.30895	1.64031620490941e-05	0.000479021
ENSG00000120656.14	25.7278	-9.76575	2.26723	-4.30736	1.65218027709041e-05	0.000481597
ENSG00000119688.21	25.3542	-9.26352	2.15126	-4.30609	1.6616427106618e-05	0.000483465
ENSG00000214226.9	28.069	-7.93271	1.84244	-4.30554	1.66575261925744e-05	0.000483771
ENSG00000185697.17	24.463	-8.79177	2.04254	-4.30433	1.67488923830306e-05	0.000485534
ENSG00000288016.3	32.4541	-10.0232	2.33277	-4.2967	1.73356471922315e-05	0.000501625
ENSG00000030304.15	32.3122	-8.43218	1.96276	-4.29608	1.73842599960585e-05	0.000502113
ENSG00000228309.7	39.9396	-9.48995	2.21007	-4.29397	1.75509586020702e-05	0.000506005
ENSG00000183762.13	31.4757	-9.97725	2.3256	-4.29019	1.78518537871579e-05	0.000513744
ENSG00000116824.5	29.7212	-10.7249	2.50766	-4.27685	1.89560381498797e-05	0.00054453
ENSG00000123411.15	29.958	-9.90683	2.3249	-4.26119	2.03338306285929e-05	0.00058305
ENSG00000122574.12	63.8231	-10.2304	2.40566	-4.25263	2.11278943755382e-05	0.000604724
ENSG00000169896.18	16.7582	-9.85454	2.32722	-4.23446	2.29097820319777e-05	0.000654542
ENSG00000174915.12	47.9301	-9.78403	2.31578	-4.22494	2.3900336006272e-05	0.000681612
ENSG00000180448.11	38.5623	-9.80783	2.32876	-4.21161	2.53560026351946e-05	0.000721825
ENSG00000166197.17	25.7976	-9.78226	2.33408	-4.19105	2.77663850787639e-05	0.000789024
ENSG00000137766.18	57.7573	-7.63417	1.82204	-4.1899	2.79072892820395e-05	0.000791607
ENSG00000117090.16	41.8979	-8.17378	1.95411	-4.18287	2.87850440127297e-05	0.000815044
ENSG00000169599.13	21.012	-10.2107	2.44156	-4.18206	2.88876791090815e-05	0.00081649
ENSG00000073464.13	21.6457	-10.258	2.45974	-4.17037	3.04104760467762e-05	0.000857998
ENSG00000085415.16	27.5697	-9.12019	2.19229	-4.16011	3.18092329462907e-05	0.000895866
ENSG00000116514.17	28.2366	-9.43016	2.27213	-4.15035	3.31963965901684e-05	0.000933273
ENSG00000067596.12	35.2575	-8.77156	2.1152	-4.14692	3.36975500790984e-05	0.000945682
ENSG00000165061.15	128.774	-7.79597	1.88159	-4.14328	3.42368551232038e-05	0.000959117
ENSG00000036448.10	29.0497	-10.7132	2.5923	-4.13271	3.58511540256385e-05	0.00100257
ENSG00000186638.17	28.0704	-9.82976	2.38495	-4.12158	3.76286764112841e-05	0.00105042
ENSG00000001460.18	25.9829	-10.5467	2.56221	-4.11623	3.85126242184205e-05	0.0010732
ENSG00000168778.13	21.0446	-8.59133	2.08963	-4.11141	3.93257993168929e-05	0.00109393
ENSG00000141551.15	25.3083	-10.5088	2.56208	-4.10166	4.10202494044548e-05	0.00113907
ENSG00000135929.9	54.341	-9.49006	2.3218	-4.08737	4.3628763617882e-05	0.00120938
ENSG00000171163.16	25.5926	-9.28995	2.2771	-4.07973	4.50888023725157e-05	0.00124767
ENSG00000114956.20	49.0645	-9.14176	2.24198	-4.07754	4.55140577094811e-05	0.00125724
ENSG00000116977.19	35.0113	-8.19902	2.01216	-4.07474	4.60662375776304e-05	0.00127027
ENSG00000143740.15	27.261	-9.87862	2.42979	-4.06563	4.79027440831247e-05	0.00131862
ENSG00000152382.6	13.075	-9.50496	2.34242	-4.05776	4.95459920968801e-05	0.00136148
ENSG00000250842.1	29.511	-9.91865	2.45153	-4.04589	5.21238277431057e-05	0.00142736
ENSG00000166405.16	36.0273	-8.58684	2.12235	-4.04591	5.21198780223503e-05	0.00142736
ENSG00000152578.15	246.528	-5.96453	1.47571	-4.04181	5.30408784602074e-05	0.00144997
ENSG00000157916.20	24.8684	-8.84714	2.19131	-4.03738	5.40525101052541e-05	0.00147507
ENSG00000250237.3	18.3582	-10.0291	2.48448	-4.03669	5.421006261037e-05	0.00147683
ENSG00000242242.7	25.111	-8.02525	1.99033	-4.03212	5.52770034759202e-05	0.00150331
ENSG00000286163.1	27.3079	-6.23645	1.55324	-4.01513	5.94127308198127e-05	0.00161301
ENSG00000019186.10	32.2224	-9.18887	2.29063	-4.01151	6.033214375189e-05	0.00163517
ENSG00000197050.11	33.8351	-8.3873	2.09776	-3.99822	6.38206388194658e-05	0.00172676
ENSG00000011201.12	25.264	-7.82118	1.95638	-3.99778	6.39402162593401e-05	0.00172704
ENSG00000103942.13	23.2125	-8.87502	2.22187	-3.9944	6.48582782438019e-05	0.00174885
ENSG00000023909.10	40.0762	-9.04011	2.26484	-3.99149	6.56581851474088e-05	0.00176741
ENSG00000151498.12	17.0841	-9.92803	2.49309	-3.98222	6.82734197711113e-05	0.00183469
ENSG00000135912.11	27.8596	-8.99317	2.26248	-3.97492	7.04040886948279e-05	0.00188874
ENSG00000242802.9	16.1324	11.871	2.9883	3.97247	7.11305263060568e-05	0.001905
ENSG00000136518.17	20.0254	-10.1749	2.5655	-3.96606	7.30707577036379e-05	0.00195366
ENSG00000135473.16	28.579	-9.06228	2.29036	-3.95671	7.59887763436966e-05	0.00202825
ENSG00000213928.10	20.4979	-10.2137	2.58781	-3.94687	7.91798377262611e-05	0.00210986
ENSG00000149182.15	31.4582	-9.21691	2.33712	-3.9437	8.02342010146976e-05	0.00213436
ENSG00000119326.15	46.1937	-7.98991	2.02987	-3.93617	8.27932656134987e-05	0.00219874
ENSG00000204271.13	36.2535	-7.81477	1.992	-3.92308	8.74232888934316e-05	0.00231782
ENSG00000223381.2	32.9942	-8.75416	2.23305	-3.92027	8.84507480926512e-05	0.00234113
ENSG00000101190.13	19.1226	-10.1123	2.581	-3.91796	8.93006570604521e-05	0.00235968
ENSG00000128242.13	68.1561	-7.74263	1.97862	-3.91314	9.11032796496932e-05	0.0024033
ENSG00000172059.11	34.9283	-9.07262	2.32598	-3.90056	9.59714392967813e-05	0.00252751
ENSG00000100982.12	18.9522	-10.1031	2.59408	-3.89466	9.83362148396213e-05	0.00258549
ENSG00000166206.16	56.9413	-6.61437	1.70089	-3.88878	0.000100748	0.00264359
ENSG00000131143.10	22.1145	-10.3402	2.6592	-3.88847	0.00010088	0.00264359
ENSG00000290466.1	21.4938	-8.33232	2.1472	-3.88056	0.000104217	0.00272202
ENSG00000106009.16	29.0504	-10.7579	2.77211	-3.88076	0.000104133	0.00272202
ENSG00000115107.20	50.2255	-8.74345	2.25372	-3.87956	0.000104646	0.00272873
ENSG00000177426.22	37.8709	-7.23636	1.86584	-3.87833	0.000105175	0.00273801
ENSG00000168159.15	27.1582	-8.18578	2.11242	-3.87507	0.000106593	0.00277038
ENSG00000156587.16	31.8388	-8.66424	2.23724	-3.87274	0.000107618	0.00279243
ENSG00000211890.4	53.6801	-8.07431	2.08514	-3.87232	0.000107806	0.00279271
ENSG00000178537.10	22.9095	-10.3982	2.68878	-3.86728	0.000110056	0.00284636
ENSG00000089091.17	65.9158	-7.62682	1.9724	-3.86678	0.000110283	0.00284756
ENSG00000070087.15	23.1895	-10.4186	2.70378	-3.85337	0.000116505	0.00300332
ENSG00000226465.5	29.9658	-9.15443	2.37865	-3.84858	0.000118805	0.00305763
ENSG00000184194.6	31.1709	-8.67838	2.25571	-3.84729	0.000119434	0.00306883
ENSG00000152207.8	15.2366	-9.77789	2.54394	-3.8436	0.000121241	0.00311021
ENSG00000215252.12	49.3526	-7.34952	1.91303	-3.84183	0.000122122	0.00312774
ENSG00000232053.7	26.6821	-6.99039	1.82084	-3.83909	0.00012349	0.00315766
ENSG00000286746.1	30.6108	-7.84508	2.04528	-3.8357	0.000125205	0.00319637
ENSG00000108370.17	32.2564	-8.71548	2.27283	-3.83463	0.000125753	0.00320518
ENSG00000196670.14	26.8746	-8.16661	2.13263	-3.82936	0.000128476	0.00326769
ENSG00000148606.15	87.7352	-6.75363	1.76377	-3.82909	0.000128618	0.00326769
ENSG00000147231.14	14.1512	-9.66761	2.52662	-3.8263	0.000130084	0.00329963
ENSG00000166323.13	34.1776	-6.04084	1.58146	-3.81979	0.000133563	0.00338245
ENSG00000169118.18	44.0473	-7.7937	2.04156	-3.81752	0.000134799	0.00340288
ENSG00000187792.5	38.2572	-8.46901	2.21834	-3.81773	0.000134686	0.00340288
ENSG00000124429.18	49.0234	-7.39202	1.94084	-3.80868	0.000139712	0.00352127
ENSG00000196214.11	47.3802	-7.82617	2.05608	-3.80636	0.000141025	0.00354873
ENSG00000284634.1	22.4528	-9.04566	2.37884	-3.80255	0.000143213	0.00359806
ENSG00000204394.13	32.8852	-9.22106	2.42533	-3.80198	0.000143543	0.00360064
ENSG00000104442.10	31.9636	-7.17658	1.88896	-3.79921	0.000145156	0.00363532
ENSG00000170860.4	25.6206	-9.30972	2.45216	-3.79654	0.000146732	0.00366899
ENSG00000006282.22	34.0094	-9.33764	2.46012	-3.79561	0.000147282	0.00367694
ENSG00000006432.16	25.8891	-8.39279	2.2127	-3.79301	0.000148834	0.00370983
ENSG00000196227.11	25.5154	-9.30475	2.4619	-3.77949	0.000157149	0.00391094
ENSG00000118276.12	34.0456	-8.8229	2.3383	-3.77321	0.000161158	0.00400441
ENSG00000002549.13	39.524	-8.68805	2.30499	-3.76924	0.000163748	0.00406238
ENSG00000254968.8	28.8593	-8.224	2.18253	-3.76811	0.000164491	0.00407159
ENSG00000110921.14	13.3348	-9.5881	2.54469	-3.76789	0.000164633	0.00407159
ENSG00000090621.15	25.8992	-8.87712	2.35688	-3.76648	0.000165567	0.0040883
ENSG00000174684.7	12.174	12.8244	3.4176	3.75245	0.000175112	0.00431724
ENSG00000175445.17	38.5827	-8.71639	2.32499	-3.749	0.000177543	0.00437037
ENSG00000160111.15	23.1822	-8.76562	2.34441	-3.73895	0.000184791	0.00454173
ENSG00000127054.22	23.2608	-9.60858	2.57252	-3.73509	0.00018765	0.00459771
ENSG00000104312.8	66.42	-6.36468	1.70399	-3.73516	0.000187593	0.00459771
ENSG00000079387.15	75.0423	-6.80917	1.82466	-3.73175	0.000190156	0.00465192
ENSG00000134198.10	34.8255	-8.51028	2.28342	-3.72699	0.00019378	0.00473325
ENSG00000131100.13	83.5148	-6.16251	1.65385	-3.72616	0.000194422	0.00474162
ENSG00000145287.11	19.7259	-10.1956	2.73867	-3.72284	0.000196991	0.00479688
ENSG00000111906.18	23.7586	-7.91759	2.12783	-3.72098	0.000198452	0.00482503
ENSG00000234129.10	58.5308	-5.39727	1.45075	-3.72034	0.000198956	0.00482986
ENSG00000172466.16	28.2716	-9.05722	2.439	-3.7135	0.000204414	0.00495477
ENSG00000081059.20	52.0091	-7.82891	2.10896	-3.71222	0.000205449	0.00497224
ENSG00000166123.14	26.0442	-7.92666	2.13603	-3.71093	0.000206498	0.00498999
ENSG00000196150.14	27.1594	-9.4023	2.53531	-3.70854	0.000208455	0.00502962
ENSG00000143067.5	86.2745	-5.96503	1.60987	-3.70529	0.000211145	0.00508676
ENSG00000221926.13	16.1513	-9.05538	2.44801	-3.69907	0.000216389	0.00520516
ENSG00000102554.14	17.3327	-10.0039	2.70974	-3.69181	0.000222661	0.00534793
ENSG00000132109.10	27.4651	-9.42024	2.55424	-3.68807	0.000225961	0.00541895
ENSG00000180185.13	13.8953	-9.66635	2.62207	-3.68653	0.000227333	0.00544362
ENSG00000228063.4	14.4037	-9.7205	2.64189	-3.67938	0.000233804	0.0055901
ENSG00000144837.9	29.3076	-8.08903	2.19944	-3.67778	0.000235275	0.00560834
ENSG00000024862.18	21.6108	-10.343	2.81214	-3.67797	0.0002351	0.00560834
ENSG00000179387.10	105.887	-6.10105	1.66132	-3.67241	0.000240278	0.00571898
ENSG00000165443.12	138.18	-5.85693	1.59695	-3.66758	0.000244853	0.00581912
ENSG00000111271.15	44.9154	-7.9417	2.16689	-3.66502	0.000247322	0.005869
ENSG00000235106.10	25.1995	-9.7439	2.66208	-3.66025	0.000251965	0.00597022
ENSG00000154059.11	39.3697	-7.62902	2.08997	-3.65029	0.00026194	0.0061973
ENSG00000156689.7	16.5151	-9.93875	2.7268	-3.64484	0.00026756	0.0063208
ENSG00000136319.12	81.7273	-5.99401	1.64481	-3.64418	0.000268241	0.00632746
ENSG00000140299.14	13.3496	-9.61388	2.64062	-3.64077	0.000271823	0.00640239
ENSG00000115486.13	85.5332	-6.1854	1.7003	-3.63783	0.000274942	0.00646625
ENSG00000143473.14	27.6427	-7.57412	2.0839	-3.63459	0.000278425	0.00653844
ENSG00000249240.2	31.3	-8.52066	2.34922	-3.62702	0.000286709	0.00672301
ENSG00000188626.7	14.9176	-8.94765	2.4725	-3.61887	0.000295888	0.00692799
ENSG00000153930.13	28.6131	-6.45333	1.78409	-3.61715	0.000297864	0.00696395
ENSG00000180769.10	30.8672	-9.59827	2.65538	-3.61465	0.000300755	0.00701084
ENSG00000166035.11	41.8081	-8.06801	2.23194	-3.6148	0.000300578	0.00701084
ENSG00000129625.13	12.62	-9.53494	2.64757	-3.60139	0.000316516	0.00736738
ENSG00000112146.17	82.6843	-6.18022	1.71724	-3.59891	0.000319548	0.00741613
ENSG00000146733.14	13.3268	-9.61848	2.67239	-3.59921	0.000319185	0.00741613
ENSG00000237037.9	45.5233	-6.98091	1.94384	-3.59131	0.000329025	0.00762491
ENSG00000101049.18	23.9661	-7.93369	2.20938	-3.59091	0.000329526	0.00762536
ENSG00000197937.13	50.4456	-7.74267	2.15743	-3.58884	0.000332152	0.0076749
ENSG00000103160.12	29.7594	-8.12919	2.26655	-3.58658	0.000335038	0.00773028
ENSG00000135916.16	48.1999	-7.51876	2.09778	-3.58416	0.00033817	0.00779121
ENSG00000183166.12	22.2305	-7.03184	1.96256	-3.58299	0.000339677	0.00781456
ENSG00000153896.19	19.7327	-10.2228	2.85385	-3.58212	0.000340821	0.0078295
ENSG00000215018.10	49.604	-5.53636	1.54764	-3.57729	0.000347172	0.00796381
ENSG00000109917.11	27.6606	-9.43919	2.64106	-3.57402	0.000351548	0.00805253
ENSG00000111445.14	30.5122	-10.052	2.81476	-3.57117	0.000355394	0.00812887
ENSG00000156500.16	100.807	-5.81222	1.6288	-3.5684	0.000359169	0.00820335
ENSG00000151657.12	41.0185	-7.21237	2.02717	-3.55786	0.000373892	0.00852733
ENSG00000284418.3	340.526	-4.16171	1.17185	-3.55141	0.00038318	0.00872658
ENSG00000211899.10	52.3282	-6.67387	1.88401	-3.54238	0.00039654	0.00901788
ENSG00000142168.15	14.7023	-9.78184	2.76651	-3.53581	0.00040653	0.00923178
ENSG00000180626.10	26.8931	-9.40087	2.65937	-3.53499	0.000407788	0.00924708
ENSG00000147488.13	40.5299	-7.68284	2.17568	-3.53124	0.000413618	0.00936588
ENSG00000054277.14	12.7549	-9.56524	2.7104	-3.52908	0.000417002	0.00942901
ENSG00000176273.15	20.5046	-8.71118	2.47108	-3.52524	0.000423093	0.00955308
ENSG00000126106.14	22.3369	-9.12837	2.59345	-3.51977	0.000431915	0.0097384
ENSG00000154719.14	65.7667	-5.60906	1.59562	-3.51529	0.00043928	0.00989037
ENSG00000148926.10	40.3361	-7.59711	2.1648	-3.50938	0.00044915	0.0100982
ENSG00000080709.17	9.8096	-9.16654	2.61393	-3.5068	0.000453526	0.0101677
ENSG00000105325.15	40.2056	-7.58405	2.16249	-3.5071	0.000453024	0.0101677
ENSG00000293316.1	40.1978	-7.44001	2.12229	-3.50565	0.000455489	0.0101973
ENSG00000197885.11	21.6715	-8.09781	2.31606	-3.49637	0.000471626	0.0105436
ENSG00000147383.11	19.5001	-9.3823	2.68499	-3.49435	0.000475222	0.010609
ENSG00000138356.14	76.5694	-5.84832	1.67398	-3.49366	0.000476456	0.0106179
ENSG00000132541.11	22.3602	-8.22558	2.35462	-3.49337	0.00047696	0.0106179
ENSG00000151773.13	39.9831	-6.37933	1.82874	-3.48838	0.000485962	0.0108031
ENSG00000120645.12	31.2792	-7.00826	2.01054	-3.48577	0.000490727	0.0108937
ENSG00000136492.10	37.7344	-7.16739	2.06003	-3.47926	0.000502807	0.0111463
ENSG00000266202.1	23.7501	-8.92675	2.57259	-3.46994	0.000520565	0.0115238
ENSG00000065970.9	75.8318	-5.85769	1.6902	-3.46568	0.000528899	0.0116919
ENSG00000114650.21	39.3164	-7.99406	2.31202	-3.4576	0.000545002	0.0120311
ENSG00000118514.14	29.632	-7.36171	2.12988	-3.4564	0.000547438	0.012068
ENSG00000172531.16	18.6009	-8.57209	2.48154	-3.45434	0.000551641	0.0121438
ENSG00000134470.21	19.1649	-8.61599	2.49998	-3.44642	0.000568058	0.0124878
ENSG00000185666.16	21.5338	-7.23326	2.10613	-3.43438	0.000593912	0.013038
ENSG00000004779.10	12.5435	-9.56077	2.79282	-3.42334	0.000618561	0.0135604
ENSG00000167680.17	37.6604	-7.21206	2.10722	-3.42255	0.000620367	0.0135811
ENSG00000088280.21	10.5713	-9.29823	2.71722	-3.42196	0.000621712	0.0135918
ENSG00000155959.12	21.7579	-9.09727	2.66	-3.42003	0.000626151	0.01367
ENSG00000109919.10	71.2398	-6.34626	1.86071	-3.41068	0.000648019	0.0141085
ENSG00000100764.14	14.4306	-8.93678	2.62001	-3.41097	0.000647316	0.0141085
ENSG00000170989.10	74.7558	-6.78505	1.99137	-3.40722	0.000656281	0.0142687
ENSG00000150756.14	35.5589	-7.75057	2.27687	-3.40404	0.000663965	0.014416
ENSG00000131831.18	23.7369	-8.02403	2.35896	-3.40152	0.000670133	0.01453
ENSG00000103510.20	32.2251	-7.90235	2.32405	-3.40025	0.00067325	0.0145776
ENSG00000110852.5	35.8699	-7.04074	2.07247	-3.39727	0.000680622	0.014717
ENSG00000289842.1	28.5113	-8.03426	2.36629	-3.3953	0.000685531	0.014803
ENSG00000102054.18	20.5038	-7.75132	2.28748	-3.38859	0.000702525	0.0151493
ENSG00000011143.19	10.5393	-9.30202	2.74973	-3.38289	0.000717269	0.0154462
ENSG00000149231.16	92.0291	-6.17921	1.82769	-3.38089	0.000722521	0.0155381
ENSG00000121413.13	57.7896	-6.71272	1.99587	-3.36331	0.000770138	0.0165397
ENSG00000155657.29	25.6899	-8.21685	2.44906	-3.3551	0.00079335	0.0170151
ENSG00000284879.1	18.6183	-4.67261	1.39324	-3.35378	0.000797147	0.0170734
ENSG00000235706.9	41.0908	-7.23051	2.16316	-3.34257	0.000830055	0.0177542
ENSG00000123178.16	24.0956	-7.96781	2.38909	-3.33508	0.000852738	0.0182148
ENSG00000008710.20	27.1335	-7.48436	2.24629	-3.33187	0.000862649	0.0184016
ENSG00000211584.14	20.0387	-7.71383	2.31739	-3.32867	0.000872623	0.0185893
ENSG00000099797.15	19.7438	-8.04568	2.41737	-3.32827	0.000873862	0.0185907
ENSG00000138442.11	23.2536	-7.79175	2.34449	-3.32343	0.000889188	0.0188408
ENSG00000078902.16	26.6084	-8.10364	2.43812	-3.32372	0.000888257	0.0188408
ENSG00000089351.15	20.3359	-7.55808	2.27391	-3.32382	0.00088792	0.0188408
ENSG00000025708.14	12.5222	-9.57846	2.88468	-3.32046	0.00089869	0.0190167
ENSG00000164038.16	49.8347	-6.6679	2.00919	-3.3187	0.000904375	0.0191114
ENSG00000129245.13	29.1267	-7.05308	2.12558	-3.31819	0.000906035	0.019121
ENSG00000169021.6	236.886	-4.14981	1.252	-3.31454	0.000917933	0.0193463
ENSG00000080561.14	23.6512	-7.92319	2.39171	-3.31278	0.000923745	0.0194429
ENSG00000143751.10	15.9279	-9.94966	3.00533	-3.31067	0.000930729	0.0195639
ENSG00000005882.12	49.9728	-6.6936	2.02321	-3.3084	0.000938291	0.0196966
ENSG00000245832.7	21.3723	-5.14605	1.556	-3.30724	0.000942202	0.0197525
ENSG00000076003.5	49.2554	-6.4716	1.95848	-3.30441	0.000951771	0.0199268
ENSG00000242082.2	29.2389	-6.82619	2.06621	-3.30373	0.000954091	0.0199489
ENSG00000140403.13	16.5318	-8.28868	2.5104	-3.30174	0.00096088	0.0200644
ENSG00000110876.10	16.2132	-9.97846	3.02298	-3.30086	0.000963881	0.0201005
ENSG00000249001.6	10.8476	-8.08027	2.44851	-3.30008	0.000966573	0.0201172
ENSG00000214128.11	16.8429	-8.26574	2.50485	-3.29989	0.000967222	0.0201172
ENSG00000117305.15	19.6237	-8.95499	2.71616	-3.29693	0.000977463	0.0203035
ENSG00000134321.13	19.2045	-8.92357	2.70925	-3.29374	0.000988649	0.0204821
ENSG00000113368.12	47.6518	-7.28735	2.21241	-3.29386	0.000988229	0.0204821
ENSG00000143319.17	19.4008	-8.91227	2.7065	-3.29292	0.000991538	0.0205151
ENSG00000270722.1	17.7443	-6.95114	2.11169	-3.29175	0.000995674	0.0205738
ENSG00000163516.14	38.5439	-7.51107	2.28305	-3.28993	0.00100213	0.0206802
ENSG00000151552.13	36.7863	-7.10484	2.15985	-3.2895	0.00100365	0.0206846
ENSG00000177192.14	24.208	-7.79956	2.37225	-3.28784	0.00100961	0.0207803
ENSG00000278996.1	14368.6	1.67615	0.511269	3.27841	0.00104393	0.0214589
ENSG00000113578.18	16.4361	-8.30693	2.53445	-3.27761	0.00104691	0.0214923
ENSG00000163636.11	23.8753	-8.14536	2.49273	-3.26764	0.00108447	0.0222345
ENSG00000117597.18	37.261	-7.27983	2.23046	-3.26382	0.0010992	0.0225073
ENSG00000023839.12	44.6615	-6.49071	1.99054	-3.26077	0.00111109	0.0227214
ENSG00000188612.12	22.6395	-8.49516	2.60558	-3.26038	0.00111264	0.0227238
ENSG00000165678.22	61.7805	-4.83916	1.48519	-3.25827	0.00112092	0.0228633
ENSG00000180964.17	16.6784	-9.24346	2.84053	-3.25413	0.00113738	0.0231692
ENSG00000064601.21	10.2598	-9.2879	2.85644	-3.25157	0.00114769	0.0233492
ENSG00000132005.9	75.1547	-6.52742	2.00859	-3.24975	0.00115507	0.0234691
ENSG00000158941.17	14.7288	-7.91587	2.43731	-3.2478	0.00116303	0.0235744
ENSG00000149452.16	21.5426	-8.16566	2.51425	-3.24775	0.00116323	0.0235744
ENSG00000046647.14	31.4983	-6.53802	2.01523	-3.24431	0.00117735	0.0238301
ENSG00000226742.4	9.24784	10.1572	3.13712	3.23774	0.00120482	0.0243549
ENSG00000109775.11	90.4867	-5.03872	1.55807	-3.23394	0.00122095	0.0246494
ENSG00000237638.3	28.5047	-8.19055	2.53672	-3.2288	0.0012431	0.0250648
ENSG00000226310.2	20.2163	-8.70368	2.696	-3.22837	0.00124499	0.0250708
ENSG00000076924.12	21.8598	-8.73726	2.70801	-3.22645	0.00125335	0.0252072
ENSG00000156510.13	25.5251	-7.56985	2.34656	-3.22593	0.00125563	0.025221
ENSG00000234741.10	37.7744	-6.06547	1.88055	-3.22537	0.00125811	0.0252388
ENSG00000013561.18	17.6068	-9.27784	2.87884	-3.22277	0.00126959	0.0254368
ENSG00000260372.7	19.6353	-7.70668	2.39332	-3.22008	0.00128154	0.0256438
ENSG00000049245.13	77.8209	-6.13461	1.90597	-3.21863	0.00128805	0.0257414
ENSG00000106483.12	23.4982	-7.56253	2.3508	-3.217	0.00129539	0.0258554
ENSG00000253710.5	26.9258	-6.99832	2.17757	-3.21382	0.00130983	0.0261108
ENSG00000084623.12	21.3874	-9.08941	2.82943	-3.21245	0.00131606	0.0261887
ENSG00000157087.20	77.4762	-5.25778	1.6368	-3.21224	0.00131705	0.0261887
ENSG00000100632.11	33.4861	-7.48999	2.33458	-3.20827	0.00133534	0.0265192
ENSG00000269834.8	32.7546	-7.17428	2.23654	-3.20776	0.00133772	0.0265332
ENSG00000147533.19	11.6065	-9.48737	2.9606	-3.20455	0.00135275	0.0267976
ENSG00000003509.16	11.7077	-8.65593	2.70371	-3.2015	0.00136715	0.0270491
ENSG00000128951.14	13.7415	-9.74712	3.0487	-3.19715	0.00138795	0.0274263
ENSG00000130159.15	11.482	-9.47342	2.96766	-3.19222	0.00141183	0.0278634
ENSG00000163568.16	24.2407	-7.9625	2.49645	-3.18953	0.00142506	0.0280895
ENSG00000168395.16	29.4717	-6.91566	2.16954	-3.18761	0.00143454	0.0282411
ENSG00000010932.17	30.6168	-6.12291	1.92758	-3.17647	0.00149078	0.0292877
ENSG00000087502.19	90.2735	-5.46657	1.72102	-3.17635	0.0014914	0.0292877
ENSG00000167077.13	20.6666	-8.67185	2.74071	-3.16409	0.00155568	0.0305122
ENSG00000147996.17	38.1659	-5.08918	1.60925	-3.16247	0.00156439	0.0306451
ENSG00000141034.10	21.0015	-7.76228	2.45797	-3.158	0.00158857	0.0310802
ENSG00000165304.8	50.0961	-6.44405	2.04187	-3.15595	0.00159977	0.0312607
ENSG00000109927.11	14.5393	-8.52321	2.70127	-3.15526	0.00160353	0.0312955
ENSG00000119986.7	21.9236	3.23276	1.0252	3.15331	0.00161433	0.0314313
ENSG00000110900.16	16.3785	-10.0089	3.17412	-3.15328	0.00161446	0.0314313
ENSG00000058804.12	15.5052	-8.61983	2.73607	-3.15044	0.00163025	0.0316998
ENSG00000179627.10	3.48257	11.8629	3.76941	3.14714	0.00164878	0.0320207
ENSG00000082516.9	14.4452	-8.21751	2.61539	-3.14198	0.00167808	0.0325498
ENSG00000137767.14	38.0962	-8.58848	2.73511	-3.14009	0.00168895	0.0327205
ENSG00000149403.13	15.6312	-8.61043	2.74332	-3.13869	0.00169703	0.0328369
ENSG00000276231.5	17.9271	-9.32352	2.97726	-3.13158	0.00173869	0.0336019
ENSG00000146830.11	42.6085	-5.8534	1.87162	-3.12746	0.00176325	0.0340351
ENSG00000140525.20	24.8321	-7.00816	2.24323	-3.12414	0.00178328	0.0343797
ENSG00000105443.17	15.0151	-8.57599	2.75432	-3.11365	0.00184789	0.0355819
ENSG00000080189.15	55.5404	-5.28474	1.69798	-3.11236	0.00185597	0.0356942
ENSG00000163520.14	30.9742	-6.70692	2.15716	-3.10915	0.00187627	0.0360408
ENSG00000274570.6	12.9414	-8.34879	2.6892	-3.10457	0.00190558	0.0365595
ENSG00000066248.15	29.6578	-8.23594	2.6565	-3.1003	0.00193323	0.037045
ENSG00000162408.11	66.5761	-5.91155	1.9084	-3.09764	0.00195067	0.037334
ENSG00000138061.13	44.0776	-5.97366	1.92889	-3.09694	0.00195529	0.0373772
ENSG00000163002.13	74.3635	-5.11628	1.6525	-3.09608	0.00196094	0.0373949
ENSG00000251279.3	15.3598	-8.13774	2.62811	-3.09642	0.00195874	0.0373949
ENSG00000166855.9	69.1526	-4.72791	1.52844	-3.09329	0.00197953	0.037704
ENSG00000254101.8	31.0681	-5.05353	1.63588	-3.08918	0.00200712	0.0381834
ENSG00000181588.17	11.9542	-9.56032	3.11056	-3.0735	0.00211562	0.0401994
ENSG00000281327.4	3.81818	11.5692	3.76929	3.06933	0.00214536	0.0407156
ENSG00000186197.15	16.6456	-6.89113	2.24657	-3.0674	0.00215928	0.0408818
ENSG00000159307.20	14.8805	-8.56604	2.79243	-3.06759	0.00215795	0.0408818
ENSG00000104881.16	36.2749	-7.0462	2.29818	-3.06598	0.00216954	0.0410269
ENSG00000261404.7	111.899	-4.98153	1.62589	-3.06388	0.0021849	0.041268
ENSG00000205581.11	16.451	-8.71629	2.85781	-3.04999	0.00228846	0.0431725
ENSG00000084207.18	11.406	-9.49548	3.12089	-3.04255	0.0023458	0.0442015
ENSG00000168883.20	29.8012	-6.5646	2.15791	-3.04211	0.00234929	0.0442147
ENSG00000148843.15	33.4391	-7.36565	2.42739	-3.03439	0.00241024	0.0453079
ENSG00000100084.14	30.3361	-6.24096	2.0633	-3.02475	0.00248841	0.046722
ENSG00000287976.1	15.8818	-8.66718	2.8713	-3.01855	0.00253987	0.0476316
ENSG00000159713.11	3.93959	11.3664	3.76925	3.01557	0.00256494	0.0480447
ENSG00000087258.17	20.1695	-7.7591	2.57918	-3.00836	0.00262661	0.0491419
ENSG00000113739.11	97.2841	-4.34723	1.44548	-3.00747	0.00263432	0.0492279
ENSG00000187105.9	14.6039	7.44454	2.47591	3.0068	0.00264017	0.049279
ENSG00000172831.14	15.3199	-8.31145	2.76841	-3.00224	0.00267999	0.0499634
ENSG00000214491.9	13.8784	-8.46942	2.82532	-2.99768	0.00272039	0.050657
ENSG00000157766.19	18.2489	-7.55361	2.5205	-2.99688	0.00272761	0.0507316
ENSG00000162419.13	38.3381	-6.65054	2.22014	-2.99555	0.00273951	0.0508932
ENSG00000116750.14	96.0477	-4.28452	1.43245	-2.99103	0.00278034	0.051591
ENSG00000183793.14	15.1848	-5.95947	1.99374	-2.9891	0.00279802	0.0518584
ENSG00000113070.8	21.3758	-7.7718	2.60129	-2.98767	0.00281109	0.0520396
ENSG00000196277.17	13.1036	-6.45868	2.16209	-2.98724	0.0028151	0.0520531
ENSG00000163746.13	11.0584	-7.45828	2.49898	-2.98453	0.0028401	0.0524541
ENSG00000181467.5	18.1994	-7.11099	2.38481	-2.98179	0.00286571	0.0528654
ENSG00000126458.4	20.9111	-7.74029	2.60167	-2.97512	0.00292874	0.0538542
ENSG00000154654.15	18.9194	-7.21812	2.42623	-2.97504	0.00292952	0.0538542
ENSG00000073169.15	64.0524	-4.99768	1.67965	-2.97542	0.00292586	0.0538542
ENSG00000288587.1	12.0935	-7.96755	2.68606	-2.96626	0.00301445	0.0553511
ENSG00000096080.12	18.8443	-8.92512	3.01419	-2.96104	0.00306604	0.0562333
ENSG00000185015.8	44.7008	-6.04134	2.04587	-2.95294	0.00314758	0.057662
ENSG00000146857.5	10.2531	-8.02727	2.72699	-2.94364	0.00324378	0.0593555
ENSG00000046653.15	40.6476	-6.40177	2.17632	-2.94156	0.00326569	0.0596874
ENSG00000188986.9	11.8197	-8.72597	2.968	-2.94002	0.00328193	0.0599151
ENSG00000163714.18	300.338	-2.18154	0.743159	-2.93549	0.00333021	0.0607264
ENSG00000268533.1	18.3745	-7.55721	2.5828	-2.92598	0.00343372	0.062542
ENSG00000162585.17	19.084	-7.44651	2.54679	-2.92387	0.00345704	0.0628943
ENSG00000109390.13	15.8068	-7.34915	2.51383	-2.92349	0.00346134	0.0629002
ENSG00000226067.7	13.9789	-4.61745	1.58136	-2.91992	0.00350127	0.0635528
ENSG00000111275.13	29.3491	-6.2107	2.12821	-2.91828	0.00351971	0.0638143
ENSG00000224613.7	30.2325	-6.23371	2.13786	-2.91587	0.00354702	0.0642359
ENSG00000293110.1	56.8116	-4.87215	1.67335	-2.91161	0.00359574	0.0650438
ENSG00000188994.14	809.074	-1.89527	0.652844	-2.90311	0.00369482	0.0667598
ENSG00000104412.8	165.244	-3.54896	1.22274	-2.90246	0.00370246	0.0668216
ENSG00000146574.16	13.0794	-6.23055	2.15189	-2.89539	0.00378692	0.0682681
ENSG00000227244.3	11.2727	-7.8103	2.70776	-2.88442	0.0039214	0.0706119
ENSG00000171877.21	21.232	-7.20484	2.4992	-2.88286	0.00394081	0.0708808
ENSG00000169016.17	13.3094	-7.1083	2.46746	-2.88081	0.00396652	0.0712622
ENSG00000090661.12	93.9837	-4.89543	1.70002	-2.87962	0.0039815	0.0714503
ENSG00000244265.2	16.5277	-8.73967	3.03979	-2.87509	0.00403908	0.0724015
ENSG00000166501.14	396.003	-2.29207	0.799611	-2.86649	0.00415057	0.0743158
ENSG00000129696.13	1.66051	10.7599	3.77098	2.85335	0.00432607	0.0772833
ENSG00000135148.12	26.1148	-5.83501	2.0449	-2.85344	0.00432481	0.0772833
ENSG00000149115.14	31.5931	-5.86978	2.05779	-2.85247	0.00433809	0.0774107
ENSG00000146192.15	48.4375	-6.75996	2.37407	-2.84741	0.00440762	0.0785629
ENSG00000166788.10	19.5847	-7.29206	2.56692	-2.84079	0.00450023	0.0801233
ENSG00000144115.18	13.8545	-7.15899	2.52594	-2.83419	0.00459414	0.0817035
ENSG00000075643.6	7.68544	-8.937	3.1558	-2.83193	0.00462678	0.0821916
ENSG00000171016.13	19.4828	-5.81904	2.06538	-2.81742	0.0048411	0.0858839
ENSG00000187688.15	14.3904	-8.54085	3.03176	-2.81713	0.00484549	0.0858839
ENSG00000289350.1	14.3145	-7.59975	2.69811	-2.81669	0.00485213	0.0859056
ENSG00000157693.15	25.0093	-6.36086	2.26669	-2.80623	0.00501246	0.088645
ENSG00000058453.17	248.506	1.67865	0.59834	2.80551	0.00502365	0.0887438
ENSG00000070814.22	6.91882	-8.78357	3.13222	-2.80427	0.00504311	0.0889882
ENSG00000141646.17	81.8838	-3.74677	1.33947	-2.7972	0.00515482	0.0908581
ENSG00000286503.1	11.2534	-8.68185	3.10553	-2.79561	0.0051802	0.0912038
ENSG00000170004.19	262.773	2.33737	0.837385	2.79127	0.00525021	0.0923337
ENSG00000013503.10	70.8898	-4.1195	1.47707	-2.78897	0.00528756	0.0928873
ENSG00000141582.15	26.8667	-8.07554	2.90013	-2.78454	0.00536034	0.0940615
ENSG00000230960.3	16.8393	-6.8574	2.46302	-2.78415	0.00536684	0.0940713
ENSG00000168356.13	22.5913	-6.16887	2.21646	-2.7832	0.00538252	0.0942417
ENSG00000287562.1	24.2068	-6.84129	2.4714	-2.76818	0.00563698	0.098588
ENSG00000153975.10	46.9003	-5.85967	2.11749	-2.76727	0.00565286	0.0987565
ENSG00000143971.9	35.7118	-6.02152	2.1785	-2.76407	0.00570846	0.0996181
ENSG00000131446.17	76.2268	-5.23559	1.89445	-2.76365	0.00571583	0.0996367
ENSG00000173812.11	92.7821	-4.29803	1.55691	-2.76062	0.00576915	0.100456
ENSG00000183978.8	16.5	-8.25395	2.99172	-2.75893	0.00579902	0.100865
ENSG00000234199.3	9.66249	-9.309	3.39166	-2.74467	0.00605714	0.105239
ENSG00000178921.14	3.59818	10.3423	3.76937	2.74377	0.00607374	0.105411
ENSG00000117228.11	63.7857	-4.64958	1.698	-2.73827	0.00617634	0.107075
ENSG00000133661.17	7.57509	-7.21649	2.63722	-2.7364	0.00621155	0.107567
ENSG00000022976.16	8.95418	-7.19268	2.62993	-2.73493	0.00623937	0.107931
ENSG00000111615.14	12.573	-8.86553	3.24933	-2.72842	0.00636388	0.109964
ENSG00000050393.12	22.8352	-5.54258	2.03247	-2.72702	0.00639089	0.110311
ENSG00000110660.15	25.5807	-6.71164	2.46525	-2.7225	0.00647906	0.111711
ENSG00000087495.17	30.6183	-7.29726	2.68442	-2.71837	0.00656036	0.11299
ENSG00000114023.16	49.64	-4.95209	1.82711	-2.71034	0.00672141	0.115638
ENSG00000165934.13	73.8066	-4.65581	1.71814	-2.70979	0.00673254	0.115703
ENSG00000223786.1	20.8928	-4.44677	1.64269	-2.70701	0.00678922	0.116551
ENSG00000283360.1	10.2074	-8.58843	3.17431	-2.70561	0.00681793	0.116917
ENSG00000226320.6	51.254	-4.22712	1.568	-2.69587	0.00702048	0.12026
ENSG00000130511.16	10.6402	-9.47165	3.53134	-2.68217	0.00731461	0.125163
ENSG00000108819.11	101.695	-3.54989	1.3241	-2.681	0.00734035	0.125468
ENSG00000181458.10	73.9851	-5.14154	1.91807	-2.68059	0.00734933	0.125486
ENSG00000144452.15	7.14636	-8.86359	3.31019	-2.67767	0.00741361	0.126447
ENSG00000125912.11	21.6102	-7.28309	2.7223	-2.67534	0.00746529	0.127191
ENSG00000119953.14	23.3119	-6.81109	2.55636	-2.66437	0.00771321	0.131274
ENSG00000163251.4	52.1264	-5.00836	1.88175	-2.66155	0.00777823	0.132238
ENSG00000129197.15	10.3157	-8.07052	3.0346	-2.6595	0.0078256	0.132901
ENSG00000164011.18	14.1566	-8.53261	3.2099	-2.65822	0.00785549	0.133265
ENSG00000086827.9	13.6886	-7.38562	2.78419	-2.6527	0.00798508	0.135319
ENSG00000214456.8	2.21357	9.99913	3.77024	2.65212	0.00799884	0.135407
ENSG00000131626.19	55.9328	-4.78917	1.81001	-2.64594	0.00814641	0.137672
ENSG00000251363.3	15.7993	-8.07164	3.05075	-2.64579	0.00815005	0.137672
ENSG00000279742.1	6.97605	-8.8344	3.34037	-2.64474	0.00817548	0.137808
ENSG00000131845.15	11.5391	-7.81916	2.95624	-2.64497	0.00816974	0.137808
ENSG00000110958.16	169.882	-3.35577	1.26979	-2.64277	0.00822302	0.138462
ENSG00000105701.16	7.27621	-7.54993	2.8602	-2.63965	0.00829918	0.139596
ENSG00000279301.5	13.7494	-8.49196	3.22609	-2.63227	0.00848156	0.142512
ENSG00000174206.13	28.6534	-5.46876	2.07971	-2.62958	0.00854896	0.143492
ENSG00000058085.15	30.2562	-6.41003	2.44018	-2.62687	0.00861752	0.144368
ENSG00000172828.13	47.4102	-4.65149	1.77079	-2.62679	0.0086194	0.144368
ENSG00000130826.19	13.305	-7.08343	2.69839	-2.62506	0.00866333	0.144951
ENSG00000179406.10	25.3797	-5.44311	2.07435	-2.62401	0.00869014	0.145246
ENSG00000007923.17	80.8942	-4.19117	1.59799	-2.62277	0.00872188	0.145622
ENSG00000127952.17	47.6242	-5.4992	2.1006	-2.61792	0.00884675	0.147551
ENSG00000279968.3	10.1624	6.82164	2.60658	2.61708	0.00886853	0.147759
ENSG00000175003.15	1.87828	9.86107	3.77065	2.61522	0.00891702	0.148411
ENSG00000182993.5	13.8286	-8.50201	3.25333	-2.61332	0.00896662	0.149079
ENSG00000249437.8	14.7977	-5.03473	1.92928	-2.60964	0.00906384	0.150538
ENSG00000166557.14	49.4069	-5.35914	2.05443	-2.60858	0.00909186	0.150845
ENSG00000249141.1	39.0531	-5.28782	2.03064	-2.60402	0.00921367	0.152706
ENSG00000183520.12	7.74899	-9.00646	3.46138	-2.60199	0.00926851	0.153454
ENSG00000135697.10	27.5399	-6.22643	2.39978	-2.59458	0.00947056	0.156635
ENSG00000203797.12	8.94455	-7.8604	3.03137	-2.59302	0.00951386	0.157187
ENSG00000290951.1	32.408	-3.31516	1.27956	-2.59087	0.00957343	0.158006
ENSG00000105851.11	48.6353	-4.77118	1.84245	-2.58959	0.00960895	0.158428
ENSG00000091073.20	12.7864	-6.75255	2.60897	-2.5882	0.00964791	0.15875
ENSG00000196652.12	18.9905	-7.10032	2.74337	-2.58818	0.00964858	0.15875
ENSG00000200408.1	2.75681	1.97101	0.761838	2.58718	0.00967657	0.159045
ENSG00000230333.6	8.3478	-6.62182	2.5605	-2.58615	0.00970558	0.159357
ENSG00000172717.17	1.00602	9.73788	3.7729	2.58101	0.00985126	0.161581
ENSG00000115947.14	261.461	-2.24372	0.871296	-2.57515	0.0100196	0.164172
ENSG00000224699.12	51.609	-4.57005	1.77682	-2.57203	0.0101104	0.165489
ENSG00000123219.13	46.7189	-4.77226	1.86474	-2.55921	0.0104911	0.171543
ENSG00000227036.11	15.5745	-6.77286	2.64899	-2.55676	0.0105651	0.172574
ENSG00000274349.5	3.67616	8.02679	3.1486	2.54932	0.0107933	0.176121
ENSG00000104897.10	4.09929	9.59735	3.76918	2.54627	0.0108882	0.177485
ENSG00000171502.15	11.2542	-3.14797	1.23818	-2.54241	0.011009	0.179271
ENSG00000136960.13	245.894	-2.68265	1.05654	-2.53908	0.0111145	0.180802
ENSG00000172243.18	34.1327	-5.15882	2.03751	-2.53193	0.0113438	0.184343
ENSG00000155592.16	19.3286	-6.61628	2.61482	-2.5303	0.0113965	0.18482
ENSG00000167772.12	124.334	-3.8449	1.51933	-2.53066	0.0113849	0.18482
ENSG00000137055.15	59.4819	-4.80958	1.90123	-2.52972	0.0114155	0.184938
ENSG00000166562.9	20.8899	-6.77775	2.6905	-2.51914	0.0117642	0.190393
ENSG00000255028.5	5.92037	5.75084	2.28324	2.51872	0.0117784	0.190427
ENSG00000107077.21	738.704	-1.46551	0.582394	-2.51636	0.0118575	0.191511
ENSG00000272636.5	6.79551	-7.97251	3.17067	-2.51446	0.0119215	0.192349
ENSG00000120210.8	20.0443	-4.64921	1.85379	-2.50794	0.0121437	0.195534
ENSG00000101188.5	1.7499	9.45752	3.77084	2.50807	0.0121393	0.195534
ENSG00000162654.9	124.767	-3.11146	1.24323	-2.50273	0.0123241	0.198237
ENSG00000155111.15	512.376	-2.05679	0.821997	-2.50219	0.0123427	0.198335
ENSG00000293546.1	50.1024	-4.58523	1.83932	-2.49289	0.0126707	0.2034
ENSG00000143393.17	92.6414	-4.2497	1.7073	-2.48913	0.0128057	0.205358
ENSG00000110436.13	26.7091	-5.18022	2.08256	-2.48743	0.0128671	0.206134
ENSG00000147647.13	309.162	-2.47841	0.997627	-2.4843	0.0129806	0.207742
ENSG00000281131.1	28.8913	-4.74215	1.90955	-2.48338	0.0130141	0.208068
ENSG00000131876.18	22.1283	-5.9071	2.38178	-2.48012	0.0131339	0.209771
ENSG00000169760.18	4032.55	-1.16672	0.471121	-2.47648	0.0132685	0.211708
ENSG00000140992.19	53.4333	-4.30341	1.73901	-2.47463	0.0133373	0.212591
ENSG00000249781.7	31.4001	-9.39841	3.80293	-2.47136	0.0134601	0.213901
ENSG00000273142.1	9.36174	-7.94162	3.2134	-2.47141	0.0134583	0.213901
ENSG00000282933.4	12.6386	5.5546	2.24735	2.47162	0.0134503	0.213901
ENSG00000171863.15	41.1762	-5.5575	2.24948	-2.47057	0.0134899	0.213997
ENSG00000196357.12	15.1668	-7.2538	2.93619	-2.47048	0.0134931	0.213997
ENSG00000248457.1	24.0239	-6.3332	2.56878	-2.46545	0.0136842	0.21681
ENSG00000197363.11	1.06997	9.2933	3.77262	2.46335	0.0137644	0.217864
ENSG00000067533.6	62.9686	-4.31371	1.75403	-2.45931	0.0139205	0.220114
ENSG00000152380.10	11.1693	-7.70045	3.13277	-2.45803	0.0139701	0.220677
ENSG00000064666.15	21.4116	-6.1096	2.48627	-2.45734	0.0139971	0.220883
ENSG00000133393.13	32.9491	-5.29294	2.15479	-2.45636	0.0140351	0.221262
ENSG00000105948.13	13.2458	-7.20113	2.93299	-2.45522	0.0140798	0.221679
ENSG00000166548.17	26.5186	-6.88262	2.80354	-2.45497	0.0140895	0.221679
ENSG00000291100.1	6.31008	-8.72993	3.56365	-2.44972	0.0142969	0.224718
ENSG00000186532.12	59.8475	-4.55783	1.86188	-2.44797	0.0143665	0.225588
ENSG00000178202.14	38.2869	-5.25064	2.14883	-2.44349	0.0145459	0.22818
ENSG00000152193.8	43.3421	-4.55187	1.86421	-2.44171	0.0146178	0.229079
ENSG00000164265.9	1.37808	9.20068	3.7716	2.43946	0.0147091	0.230055
ENSG00000154258.17	10.3595	-8.09491	3.31814	-2.43959	0.0147038	0.230055
ENSG00000091129.22	307.436	-2.48984	1.02082	-2.43907	0.0147253	0.23008
ENSG00000056558.11	90.1559	-3.7011	1.51834	-2.4376	0.0147852	0.23079
ENSG00000134046.12	304.402	-1.90567	0.781961	-2.43703	0.0148083	0.230922
ENSG00000164118.13	45.2864	-4.42935	1.81924	-2.43472	0.0149033	0.231842
ENSG00000110218.9	22.4074	-4.65428	1.9117	-2.43463	0.0149071	0.231842
ENSG00000129667.13	71.627	-3.99655	1.64161	-2.43453	0.0149113	0.231842
ENSG00000134109.11	137.799	-3.25328	1.33842	-2.43068	0.0150703	0.234086
ENSG00000166199.13	36.6506	-5.12597	2.11141	-2.42775	0.0151929	0.235758
ENSG00000132275.11	7.1735	-7.55267	3.12017	-2.42059	0.0154952	0.240213
ENSG00000202264.1	7.576	3.42453	1.41525	2.41974	0.0155316	0.240307
ENSG00000017797.13	153.902	-3.47599	1.43644	-2.41987	0.015526	0.240307
ENSG00000235731.3	28.0201	-4.71362	1.9522	-2.41451	0.0157563	0.243546
ENSG00000137752.25	6.09409	-8.68645	3.5992	-2.41344	0.0158029	0.244027
ENSG00000101608.13	13.9924	-7.00434	2.91168	-2.4056	0.0161458	0.24908
ENSG00000106028.11	140.675	-2.96084	1.23332	-2.4007	0.0163636	0.252194
ENSG00000290549.1	30.7218	-4.19484	1.74875	-2.39877	0.0164504	0.253284
ENSG00000168961.17	23.4241	-5.35562	2.23455	-2.39673	0.0165419	0.254447
ENSG00000047410.14	164.638	-3.14235	1.31237	-2.3944	0.0166477	0.255382
ENSG00000165118.15	7.11958	-8.9292	3.72932	-2.39432	0.0166511	0.255382
ENSG00000102241.12	8.32897	-7.80117	3.25741	-2.3949	0.016625	0.255382
ENSG00000290794.1	8.34738	-7.78002	3.25183	-2.39251	0.0167337	0.2564
ENSG00000050730.16	7.17208	-8.94215	3.74162	-2.38992	0.0168523	0.257967
ENSG00000144579.9	18.1908	-5.78905	2.42824	-2.38405	0.0171233	0.261862
ENSG00000186868.18	174.847	-2.76587	1.16043	-2.38348	0.0171497	0.262014
ENSG00000173786.17	21.8843	-6.74845	2.83607	-2.3795	0.017336	0.264603
ENSG00000132341.12	20.0432	-5.89166	2.47651	-2.37901	0.017359	0.264699
ENSG00000105967.16	203.289	-2.58278	1.08891	-2.37188	0.0176977	0.269267
ENSG00000149428.21	25.8212	-5.78412	2.4392	-2.37132	0.0177247	0.269267
ENSG00000103932.12	20.8337	-5.71127	2.40852	-2.37128	0.0177266	0.269267
ENSG00000254004.7	43.1405	-4.73042	1.99486	-2.3713	0.0177257	0.269267
ENSG00000157111.13	7.60762	-8.20459	3.46341	-2.36893	0.0178396	0.270464
ENSG00000091622.16	11.577	-7.75751	3.27444	-2.36911	0.0178311	0.270464
ENSG00000283900.1	1.60413	8.9296	3.77111	2.3679	0.0178895	0.270962
ENSG00000184408.10	49.0333	-4.82964	2.04165	-2.36555	0.0180032	0.272424
ENSG00000137221.14	43.4222	-4.74608	2.00757	-2.36409	0.0180742	0.273236
ENSG00000283907.2	203.019	2.2217	0.940245	2.36289	0.0181329	0.273862
ENSG00000258733.7	171.843	-2.53638	1.07662	-2.35586	0.0184797	0.278833
ENSG00000103064.15	9.22999	-5.99516	2.54604	-2.35469	0.0185379	0.279446
ENSG00000025039.15	81.6281	-3.68537	1.56584	-2.3536	0.0185927	0.280006
ENSG00000222011.9	34.8058	-3.27584	1.39365	-2.35055	0.0187459	0.282043
ENSG00000113597.18	38.6003	-4.32477	1.84096	-2.34919	0.0188142	0.282802
ENSG00000137968.17	15.3459	-3.80003	1.61913	-2.34696	0.0189272	0.284232
ENSG00000179335.20	45.7088	-4.3648	1.86259	-2.3434	0.0191088	0.286686
ENSG00000137841.12	5.52184	-8.55395	3.65131	-2.34271	0.0191444	0.286948
ENSG00000286622.1	10.524	-7.06085	3.01544	-2.34156	0.0192032	0.287557
ENSG00000103037.12	11.0855	-8.20621	3.50617	-2.34051	0.0192576	0.288099
ENSG00000172915.20	675.217	-1.31063	0.560599	-2.33792	0.0193916	0.289831
ENSG00000170074.21	12.4774	-3.75232	1.60779	-2.33384	0.0196043	0.292734
ENSG00000279453.1	13.9605	-7.12846	3.0561	-2.33253	0.0196727	0.293478
ENSG00000198860.14	81.4444	-4.14011	1.77664	-2.3303	0.0197903	0.294954
ENSG00000096717.12	122.476	-3.25525	1.39801	-2.32848	0.0198865	0.296109
ENSG00000069956.14	96.2895	-2.97703	1.28153	-2.32302	0.020178	0.300167
ENSG00000197299.13	10.8586	-7.66694	3.30332	-2.32098	0.0202877	0.301516
ENSG00000100461.18	126.81	-3.55316	1.53133	-2.32031	0.020324	0.301772
ENSG00000169436.18	21.1982	-6.63162	2.86004	-2.31871	0.0204106	0.302773
ENSG00000099381.20	33.8531	-4.66864	2.01417	-2.31789	0.0204551	0.303149
ENSG00000227088.2	8.74401	-4.41574	1.9065	-2.31615	0.0205498	0.304268
ENSG00000085982.16	299.516	-2.09809	0.91069	-2.30384	0.0212314	0.314066
ENSG00000156876.10	9.19203	-6.30965	2.73973	-2.30302	0.0212778	0.314458
ENSG00000287925.1	6.25926	-8.75711	3.80356	-2.30235	0.0213157	0.314724
ENSG00000196743.9	40.8832	-4.08256	1.77355	-2.30192	0.0213399	0.314788
ENSG00000201822.1	47.8249	2.49522	1.08562	2.29843	0.0215373	0.317405
ENSG00000144395.18	10.8963	-6.77909	2.95811	-2.2917	0.0219232	0.322791
ENSG00000134376.17	18.0869	-6.54385	2.85667	-2.29072	0.0219795	0.323319
ENSG00000238755.3	33.2641	-4.61579	2.0163	-2.28924	0.0220655	0.324283
ENSG00000186352.9	8.53813	-6.08855	2.66095	-2.28811	0.0221308	0.324941
ENSG00000120498.14	9.62839	-4.17497	1.82586	-2.28658	0.0222202	0.325951
ENSG00000163814.8	94.1506	-3.82058	1.67151	-2.28571	0.0222711	0.326154
ENSG00000119574.13	1.19181	8.62182	3.77217	2.28564	0.0222752	0.326154
ENSG00000089250.20	6.75609	-6.5418	2.8733	-2.27676	0.0228007	0.333445
ENSG00000141540.11	13.0411	-7.02967	3.08791	-2.27651	0.0228154	0.333445
ENSG00000139910.20	215.532	-2.48793	1.09341	-2.27539	0.0228826	0.33412
ENSG00000147872.10	336.36	-1.99919	0.87883	-2.27483	0.0229163	0.334304
ENSG00000165238.17	11.9138	7.35499	3.23389	2.27434	0.0229453	0.334418
ENSG00000132153.15	89.7861	-3.54118	1.55957	-2.27061	0.0231703	0.337387
ENSG00000196338.15	12.9535	-7.01879	3.09285	-2.26936	0.0232463	0.338183
ENSG00000133710.17	11.8065	-5.29739	2.34187	-2.26204	0.0236951	0.344395
ENSG00000196517.13	1.56268	8.52402	3.77119	2.2603	0.0238027	0.345641
ENSG00000198380.13	165.63	-2.4077	1.06567	-2.25933	0.0238628	0.346196
ENSG00000178184.16	26.5544	-5.17032	2.29385	-2.254	0.0241964	0.350715
ENSG00000251372.8	14.6299	-3.98981	1.77361	-2.24954	0.024478	0.354472
ENSG00000280029.4	87.3068	-3.76269	1.67786	-2.24255	0.0249259	0.360628
ENSG00000025770.19	5.31044	-8.52214	3.80367	-2.24051	0.025058	0.362208
ENSG00000144827.9	14.8135	-7.20549	3.21688	-2.2399	0.0250975	0.362449
ENSG00000158062.21	21.4275	-6.34436	2.83398	-2.23868	0.0251768	0.362932
ENSG00000290928.1	74.0736	-4.33339	1.93555	-2.23884	0.0251666	0.362932
ENSG00000290762.1	49.5313	-4.41811	1.97644	-2.23539	0.0253921	0.365701
ENSG00000254363.6	15.3182	-5.74983	2.57383	-2.23396	0.0254855	0.366713
ENSG00000258454.1	5.16862	-8.48484	3.80369	-2.23069	0.0257018	0.36949
ENSG00000227124.11	56.1167	-4.20518	1.88606	-2.22961	0.0257734	0.370183
ENSG00000023228.15	76.8062	-3.74083	1.67897	-2.22805	0.025877	0.371334
ENSG00000138459.9	22.1264	-4.93762	2.2166	-2.22757	0.0259094	0.371462
ENSG00000089737.19	82.8592	-3.78477	1.69996	-2.22639	0.0259879	0.372251
ENSG00000187546.14	316.26	-2.10437	0.946753	-2.22272	0.0262346	0.375444
ENSG00000072694.22	4.96619	-8.42677	3.80372	-2.2154	0.0267324	0.382222
ENSG00000168769.14	446.355	-1.4589	0.659815	-2.21107	0.027031	0.386143
ENSG00000134265.13	36.7655	-4.769	2.16193	-2.2059	0.0273913	0.390938
ENSG00000112514.18	8.64557	-7.52921	3.41511	-2.20468	0.0274768	0.391805
ENSG00000159658.15	126.776	-2.87467	1.30748	-2.19863	0.0279042	0.397541
ENSG00000142751.15	13.7626	-7.09946	3.22965	-2.19821	0.027934	0.397607
ENSG00000169891.18	132.867	-2.54567	1.1583	-2.19776	0.0279664	0.397711
ENSG00000158691.15	15.3973	-6.05699	2.75938	-2.19505	0.0281599	0.400103
ENSG00000168672.4	22.781	-6.7601	3.08274	-2.19288	0.0283157	0.401956
ENSG00000152558.15	280.888	-1.84509	0.842603	-2.18975	0.0285421	0.404807
ENSG00000273540.5	7.50418	-4.02445	1.8398	-2.18744	0.0287106	0.406833
ENSG00000112658.8	29.9845	-4.75571	2.18013	-2.18138	0.029155	0.412428
ENSG00000086061.16	73.1707	-3.70308	1.69761	-2.18135	0.0291576	0.412428
ENSG00000230097.2	8.60043	6.28164	2.8808	2.18052	0.0292189	0.412926
ENSG00000166676.17	9.45099	-6.30064	2.89704	-2.17485	0.0296411	0.418518
ENSG00000100324.14	6.21136	-7.36814	3.3914	-2.1726	0.0298107	0.420539
ENSG00000125741.6	55.4393	-3.78492	1.74318	-2.17127	0.0299105	0.421571
ENSG00000235139.2	204.613	-2.35227	1.08383	-2.17032	0.0299825	0.422209
ENSG00000108591.10	11.0577	-6.79032	3.13027	-2.16925	0.0300641	0.422606
ENSG00000160014.17	108.394	-3.31012	1.52576	-2.16949	0.0300458	0.422606
ENSG00000156103.16	33.8282	-3.63596	1.6785	-2.16619	0.0302963	0.425493
ENSG00000248693.1	43.1836	-3.39332	1.56818	-2.16386	0.0304749	0.427622
ENSG00000236008.5	12.8839	-6.47253	2.99173	-2.16347	0.0305051	0.427665
ENSG00000166965.13	1.04352	8.16095	3.77281	2.1631	0.0305336	0.427686
ENSG00000228541.3	5.90395	-7.86213	3.64009	-2.15988	0.0307823	0.430789
ENSG00000076248.12	13.107	-7.02841	3.25514	-2.15917	0.0308368	0.43117
ENSG00000150991.16	261.669	-2.15461	0.999594	-2.15549	0.0311239	0.4348
ENSG00000131080.15	61.5912	-3.45334	1.60323	-2.15399	0.031241	0.436052
ENSG00000113761.12	153.249	-2.4435	1.13482	-2.15319	0.0313034	0.436537
ENSG00000163755.9	53.1137	-3.65745	1.701	-2.15017	0.0315416	0.439472
ENSG00000071794.16	50.9747	-3.68797	1.71669	-2.1483	0.0316898	0.440762
ENSG00000141279.18	181.61	-1.95884	0.91167	-2.14863	0.0316636	0.440762
ENSG00000108953.17	528.854	-1.68667	0.785415	-2.14749	0.0317539	0.441265
ENSG00000184908.20	17.5577	-6.42846	2.99714	-2.14486	0.0319639	0.443793
ENSG00000226419.9	41.5462	-3.5382	1.6505	-2.14371	0.0320561	0.444684
ENSG00000198521.12	124.417	-2.5319	1.18175	-2.1425	0.0321531	0.445638
ENSG00000122779.18	173.881	-2.63872	1.23266	-2.14067	0.0323003	0.446977
ENSG00000106526.12	282.403	-2.17406	1.01563	-2.1406	0.0323062	0.446977
ENSG00000153071.15	54.882	-4.58602	2.14288	-2.14012	0.0323453	0.447128
ENSG00000115415.21	362.967	-1.92382	0.901896	-2.13309	0.0329174	0.454242
ENSG00000151503.14	58.9766	-3.74022	1.75328	-2.13327	0.0329026	0.454242
ENSG00000048342.18	595.605	-1.60634	0.753566	-2.13164	0.0330361	0.455087
ENSG00000101224.18	41.4532	-4.30037	2.01729	-2.13176	0.0330268	0.455087
ENSG00000143416.21	1.4167	8.01938	3.77152	2.1263	0.0334782	0.460776
ENSG00000163348.4	10.4708	-6.71101	3.16379	-2.12119	0.0339057	0.466254
ENSG00000167384.11	11.1764	-6.04285	2.85532	-2.11635	0.0343153	0.471477
ENSG00000114738.11	17.1949	-5.80996	2.74705	-2.11498	0.0344316	0.472666
ENSG00000138398.17	209.847	-2.33332	1.10616	-2.10938	0.0349115	0.478424
ENSG00000228878.10	22.0045	-5.03865	2.38847	-2.10957	0.0348952	0.478424
ENSG00000197147.15	99.0529	-3.18234	1.50933	-2.10844	0.0349928	0.47892
ENSG00000175497.17	9.65638	-2.6505	1.2572	-2.10826	0.0350083	0.47892
ENSG00000116237.16	6.47111	-7.9983	3.79554	-2.10729	0.0350927	0.479661
ENSG00000143889.16	132.585	-2.81734	1.33839	-2.10502	0.0352899	0.480695
ENSG00000147687.19	147.579	-2.80295	1.33137	-2.10531	0.0352644	0.480695
ENSG00000136378.15	1.22147	7.94116	3.77209	2.10524	0.03527	0.480695
ENSG00000126368.6	6.6638	-7.48227	3.55335	-2.1057	0.0352307	0.480695
ENSG00000123191.18	62.863	-3.39551	1.61529	-2.10211	0.0355438	0.483739
ENSG00000133112.17	284.466	-2.05735	0.979167	-2.10112	0.0356303	0.484498
ENSG00000185100.12	66.085	-3.54824	1.69022	-2.09928	0.035792	0.48628
ENSG00000113580.15	898.935	-1.21147	0.577332	-2.09839	0.0358705	0.486928
ENSG00000185658.14	480.266	-1.30777	0.623849	-2.09629	0.0360566	0.489035
ENSG00000143870.13	47.3038	-4.17705	2.00298	-2.08542	0.0370314	0.500968
ENSG00000129055.13	10.1859	-6.32056	3.03069	-2.08552	0.0370225	0.500968
ENSG00000157303.11	37.2938	5.81808	2.78982	2.08547	0.0370269	0.500968
ENSG00000160695.16	12.0421	-6.90456	3.31153	-2.085	0.0370689	0.501047
[truncated: 15,529 more rows]

## Sheet: DEG_Class_A_vs_B
	baseMean	log2FoldChange	lfcSE	stat	pvalue	padj	significance
[truncated: 16,023 more rows]

[truncated: 9 more sheets: DEG_Class_A_vs_C, DEG_Class_A_vs_D, DEG_Class_B_vs_C, DEG_Class_B_vs_D, DEG_Class_C_vs_D, DEG_Gender_F_vs_M, DEG_Size_1_vs_2, DEG_Size_1_vs_3, DEG_Size_2_vs_3]
