# Supplementary material for: Transcriptomic profiling of clear cell renal cell carcinoma reveals age-dependent molecular signatures and clinical stratification patterns
Source: PLoS One. 2026 Mar 10;21(3):e0344424. doi: 10.1371/journal.pone.0344424 (PMC12974835; doi:10.1371/journal.pone.0344424)
Supplement: S3 Table — (XLSX) [file pone.0344424.s003.xlsx]

## Sheet: S2_Table
Comparison	Enrichment_Type	ID	Description	pvalue	qvalue
CAIX_CAIX_Pos_vs_CAIX_Neg	GO_BP	GO:0031589	cell-substrate adhesion	2.06e-14	1.04e-10
CAIX_CAIX_Pos_vs_CAIX_Neg	GO_BP	GO:0010810	regulation of cell-substrate adhesion	1.84e-12	4.63e-09
CAIX_CAIX_Pos_vs_CAIX_Neg	GO_BP	GO:0007264	small GTPase mediated signal transduction	3.17e-12	4.93e-09
CAIX_CAIX_Pos_vs_CAIX_Neg	GO_BP	GO:0001952	regulation of cell-matrix adhesion	3.91e-12	4.93e-09
CAIX_CAIX_Pos_vs_CAIX_Neg	GO_BP	GO:0007160	cell-matrix adhesion	5.58e-12	5.62e-09
CAIX_CAIX_Pos_vs_CAIX_Neg	GO_BP	GO:0150116	regulation of cell-substrate junction organization	3.42e-11	2.87e-08
CAIX_CAIX_Pos_vs_CAIX_Neg	GO_BP	GO:0048041	focal adhesion assembly	8.89e-11	6.4e-08
CAIX_CAIX_Pos_vs_CAIX_Neg	GO_BP	GO:0022604	regulation of cell morphogenesis	1.4e-10	8.05e-08
CAIX_CAIX_Pos_vs_CAIX_Neg	GO_BP	GO:0071496	cellular response to external stimulus	1.52e-10	8.05e-08
CAIX_CAIX_Pos_vs_CAIX_Neg	GO_BP	GO:0051893	regulation of focal adhesion assembly	1.76e-10	8.05e-08
CAIX_CAIX_Pos_vs_CAIX_Neg	GO_BP	GO:0090109	regulation of cell-substrate junction assembly	1.76e-10	8.05e-08
CAIX_CAIX_Pos_vs_CAIX_Neg	GO_BP	GO:0150115	cell-substrate junction organization	4.86e-10	2.04e-07
CAIX_CAIX_Pos_vs_CAIX_Neg	GO_BP	GO:0002181	cytoplasmic translation	8.5e-10	3.27e-07
CAIX_CAIX_Pos_vs_CAIX_Neg	GO_BP	GO:0007044	cell-substrate junction assembly	9.1e-10	3.27e-07
CAIX_CAIX_Pos_vs_CAIX_Neg	GO_BP	GO:0072001	renal system development	1.99e-09	6.67e-07
CAIX_CAIX_Pos_vs_CAIX_Neg	GO_BP	GO:0007265	Ras protein signal transduction	4.05e-09	1.26e-06
CAIX_CAIX_Pos_vs_CAIX_Neg	GO_BP	GO:0001822	kidney development	4.26e-09	1.26e-06
CAIX_CAIX_Pos_vs_CAIX_Neg	GO_BP	GO:0031669	cellular response to nutrient levels	4.84e-09	1.31e-06
CAIX_CAIX_Pos_vs_CAIX_Neg	GO_BP	GO:0031668	cellular response to extracellular stimulus	4.96e-09	1.31e-06
CAIX_CAIX_Pos_vs_CAIX_Neg	GO_BP	GO:0051056	regulation of small GTPase mediated signal transduction	5.62e-09	1.42e-06
CAIX_CAIX_Pos_vs_CAIX_Neg	GO_BP	GO:1903829	positive regulation of protein localization	6.06e-09	1.45e-06
CAIX_CAIX_Pos_vs_CAIX_Neg	GO_BP	GO:0007015	actin filament organization	1.59e-08	3.64e-06
CAIX_CAIX_Pos_vs_CAIX_Neg	GO_BP	GO:0022411	cellular component disassembly	1.79e-08	3.93e-06
CAIX_CAIX_Pos_vs_CAIX_Neg	GO_BP	GO:0048193	Golgi vesicle transport	3.97e-08	8.1e-06
CAIX_CAIX_Pos_vs_CAIX_Neg	GO_BP	GO:0031647	regulation of protein stability	4.02e-08	8.1e-06
CAIX_CAIX_Pos_vs_CAIX_Neg	GO_BP	GO:0010506	regulation of autophagy	6.04e-08	1.14e-05
CAIX_CAIX_Pos_vs_CAIX_Neg	GO_BP	GO:0043161	proteasome-mediated ubiquitin-dependent protein catabolic process	6.09e-08	1.14e-05
CAIX_CAIX_Pos_vs_CAIX_Neg	GO_BP	GO:1901888	regulation of cell junction assembly	7.83e-08	1.41e-05
CAIX_CAIX_Pos_vs_CAIX_Neg	GO_BP	GO:0016049	cell growth	9.45e-08	1.64e-05
CAIX_CAIX_Pos_vs_CAIX_Neg	GO_BP	GO:0016236	macroautophagy	1.25e-07	2.1e-05
CAIX_CAIX_Pos_vs_CAIX_Neg	GO_BP	GO:1901653	cellular response to peptide	1.44e-07	2.34e-05
CAIX_CAIX_Pos_vs_CAIX_Neg	GO_BP	GO:0045862	positive regulation of proteolysis	1.63e-07	2.57e-05
CAIX_CAIX_Pos_vs_CAIX_Neg	GO_BP	GO:0071375	cellular response to peptide hormone stimulus	2.36e-07	3.6e-05
CAIX_CAIX_Pos_vs_CAIX_Neg	GO_BP	GO:0051347	positive regulation of transferase activity	2.91e-07	4.32e-05
CAIX_CAIX_Pos_vs_CAIX_Neg	GO_BP	GO:2000060	positive regulation of ubiquitin-dependent protein catabolic process	3.56e-07	5.12e-05
CAIX_CAIX_Pos_vs_CAIX_Neg	GO_BP	GO:0045732	positive regulation of protein catabolic process	4.02e-07	5.62e-05
CAIX_CAIX_Pos_vs_CAIX_Neg	GO_BP	GO:0010811	positive regulation of cell-substrate adhesion	4.52e-07	6.15e-05
CAIX_CAIX_Pos_vs_CAIX_Neg	GO_BP	GO:0034329	cell junction assembly	4.66e-07	6.18e-05
CAIX_CAIX_Pos_vs_CAIX_Neg	GO_BP	GO:0198738	cell-cell signaling by wnt	4.97e-07	6.42e-05
CAIX_CAIX_Pos_vs_CAIX_Neg	GO_BP	GO:0042176	regulation of protein catabolic process	5.3e-07	6.68e-05
CAIX_CAIX_Pos_vs_CAIX_Neg	GO_BP	GO:0001954	positive regulation of cell-matrix adhesion	5.61e-07	6.89e-05
CAIX_CAIX_Pos_vs_CAIX_Neg	GO_BP	GO:0016055	Wnt signaling pathway	6.31e-07	7.57e-05
CAIX_CAIX_Pos_vs_CAIX_Neg	GO_BP	GO:0008360	regulation of cell shape	6.58e-07	7.7e-05
CAIX_CAIX_Pos_vs_CAIX_Neg	GO_BP	GO:0033674	positive regulation of kinase activity	6.76e-07	7.73e-05
CAIX_CAIX_Pos_vs_CAIX_Neg	GO_BP	GO:0045785	positive regulation of cell adhesion	7.31e-07	8.12e-05
CAIX_CAIX_Pos_vs_CAIX_Neg	GO_BP	GO:0060562	epithelial tube morphogenesis	7.41e-07	8.12e-05
CAIX_CAIX_Pos_vs_CAIX_Neg	GO_BP	GO:2000114	regulation of establishment of cell polarity	7.7e-07	8.25e-05
CAIX_CAIX_Pos_vs_CAIX_Neg	GO_BP	GO:0001763	morphogenesis of a branching structure	8.02e-07	8.27e-05
CAIX_CAIX_Pos_vs_CAIX_Neg	GO_BP	GO:0001558	regulation of cell growth	8.05e-07	8.27e-05
CAIX_CAIX_Pos_vs_CAIX_Neg	GO_BP	GO:0001701	in utero embryonic development	8.43e-07	8.49e-05
CAIX_CAIX_Pos_vs_CAIX_Neg	GO_BP	GO:0006368	transcription elongation by RNA polymerase II	9.34e-07	9.22e-05
CAIX_CAIX_Pos_vs_CAIX_Neg	GO_BP	GO:1903052	positive regulation of proteolysis involved in protein catabolic process	1.21e-06	0.000117612
CAIX_CAIX_Pos_vs_CAIX_Neg	GO_BP	GO:0048545	response to steroid hormone	1.25e-06	0.000118934
CAIX_CAIX_Pos_vs_CAIX_Neg	GO_BP	GO:0032878	regulation of establishment or maintenance of cell polarity	1.46e-06	0.000134199
CAIX_CAIX_Pos_vs_CAIX_Neg	GO_BP	GO:0016032	viral process	1.47e-06	0.000134199
CAIX_CAIX_Pos_vs_CAIX_Neg	GO_BP	GO:0031667	response to nutrient levels	1.57e-06	0.000140556
CAIX_CAIX_Pos_vs_CAIX_Neg	GO_BP	GO:0010634	positive regulation of epithelial cell migration	1.61e-06	0.000140556
CAIX_CAIX_Pos_vs_CAIX_Neg	GO_BP	GO:1990778	protein localization to cell periphery	1.62e-06	0.000140556
CAIX_CAIX_Pos_vs_CAIX_Neg	GO_BP	GO:0007254	JNK cascade	1.69e-06	0.00014466
CAIX_CAIX_Pos_vs_CAIX_Neg	GO_BP	GO:0032868	response to insulin	1.93e-06	0.000161711
CAIX_CAIX_Pos_vs_CAIX_Neg	GO_BP	GO:0032956	regulation of actin cytoskeleton organization	2.2e-06	0.000181694
CAIX_CAIX_Pos_vs_CAIX_Neg	GO_BP	GO:0006354	DNA-templated transcription elongation	2.36e-06	0.000191461
CAIX_CAIX_Pos_vs_CAIX_Neg	GO_BP	GO:1904951	positive regulation of establishment of protein localization	2.72e-06	0.000216982
CAIX_CAIX_Pos_vs_CAIX_Neg	GO_BP	GO:0061572	actin filament bundle organization	2.76e-06	0.000216982
CAIX_CAIX_Pos_vs_CAIX_Neg	GO_BP	GO:0034504	protein localization to nucleus	2.84e-06	0.000219863
CAIX_CAIX_Pos_vs_CAIX_Neg	GO_BP	GO:0043434	response to peptide hormone	3.11e-06	0.000237035
CAIX_CAIX_Pos_vs_CAIX_Neg	GO_BP	GO:0032970	regulation of actin filament-based process	3.16e-06	0.00023726
CAIX_CAIX_Pos_vs_CAIX_Neg	GO_BP	GO:0032869	cellular response to insulin stimulus	3.2e-06	0.00023726
CAIX_CAIX_Pos_vs_CAIX_Neg	GO_BP	GO:0061912	selective autophagy	4.26e-06	0.000308067
CAIX_CAIX_Pos_vs_CAIX_Neg	GO_BP	GO:0061138	morphogenesis of a branching epithelium	4.28e-06	0.000308067
CAIX_CAIX_Pos_vs_CAIX_Neg	GO_BP	GO:0031929	TOR signaling	4.42e-06	0.000313471
CAIX_CAIX_Pos_vs_CAIX_Neg	GO_BP	GO:0051017	actin filament bundle assembly	5.15e-06	0.000360487
CAIX_CAIX_Pos_vs_CAIX_Neg	GO_BP	GO:2000058	regulation of ubiquitin-dependent protein catabolic process	5.48e-06	0.000376707
CAIX_CAIX_Pos_vs_CAIX_Neg	GO_BP	GO:0045860	positive regulation of protein kinase activity	5.54e-06	0.000376707
CAIX_CAIX_Pos_vs_CAIX_Neg	GO_BP	GO:0016570	histone modification	7.6e-06	0.000503346
CAIX_CAIX_Pos_vs_CAIX_Neg	GO_BP	GO:0030010	establishment of cell polarity	7.6e-06	0.000503346
CAIX_CAIX_Pos_vs_CAIX_Neg	GO_BP	GO:0007163	establishment or maintenance of cell polarity	8.25e-06	0.000539619
CAIX_CAIX_Pos_vs_CAIX_Neg	GO_BP	GO:0030522	intracellular receptor signaling pathway	8.51e-06	0.000549649
CAIX_CAIX_Pos_vs_CAIX_Neg	GO_BP	GO:0032006	regulation of TOR signaling	9.53e-06	0.000600581
CAIX_CAIX_Pos_vs_CAIX_Neg	GO_BP	GO:0031032	actomyosin structure organization	9.62e-06	0.000600581
CAIX_CAIX_Pos_vs_CAIX_Neg	GO_BP	GO:0016072	rRNA metabolic process	9.66e-06	0.000600581
CAIX_CAIX_Pos_vs_CAIX_Neg	GO_BP	GO:0007249	canonical NF-kappaB signal transduction	1.02e-05	0.000628297
CAIX_CAIX_Pos_vs_CAIX_Neg	GO_BP	GO:0019080	viral gene expression	1.04e-05	0.000631187
CAIX_CAIX_Pos_vs_CAIX_Neg	GO_BP	GO:0000209	protein polyubiquitination	1.09e-05	0.000652811
CAIX_CAIX_Pos_vs_CAIX_Neg	GO_BP	GO:0072659	protein localization to plasma membrane	1.15e-05	0.000683845
CAIX_CAIX_Pos_vs_CAIX_Neg	GO_BP	GO:0016482	cytosolic transport	1.29e-05	0.000750798
CAIX_CAIX_Pos_vs_CAIX_Neg	GO_BP	GO:0002931	response to ischemia	1.3e-05	0.000750798
CAIX_CAIX_Pos_vs_CAIX_Neg	GO_BP	GO:1902903	regulation of supramolecular fiber organization	1.31e-05	0.000750798
CAIX_CAIX_Pos_vs_CAIX_Neg	GO_BP	GO:0006888	endoplasmic reticulum to Golgi vesicle-mediated transport	1.37e-05	0.000770736
CAIX_CAIX_Pos_vs_CAIX_Neg	GO_BP	GO:0051895	negative regulation of focal adhesion assembly	1.4e-05	0.000770736
CAIX_CAIX_Pos_vs_CAIX_Neg	GO_BP	GO:0150118	negative regulation of cell-substrate junction organization	1.4e-05	0.000770736
CAIX_CAIX_Pos_vs_CAIX_Neg	GO_BP	GO:0009267	cellular response to starvation	1.41e-05	0.000770736
CAIX_CAIX_Pos_vs_CAIX_Neg	GO_BP	GO:0031098	stress-activated protein kinase signaling cascade	1.43e-05	0.000773092
CAIX_CAIX_Pos_vs_CAIX_Neg	GO_BP	GO:1903050	regulation of proteolysis involved in protein catabolic process	1.57e-05	0.000838647
CAIX_CAIX_Pos_vs_CAIX_Neg	GO_BP	GO:0046578	regulation of Ras protein signal transduction	1.59e-05	0.000839485
CAIX_CAIX_Pos_vs_CAIX_Neg	GO_BP	GO:0009791	post-embryonic development	1.6e-05	0.000839485
CAIX_CAIX_Pos_vs_CAIX_Neg	GO_BP	GO:0016197	endosomal transport	1.66e-05	0.000856544
CAIX_CAIX_Pos_vs_CAIX_Neg	GO_BP	GO:0034470	ncRNA processing	1.67e-05	0.000856544
CAIX_CAIX_Pos_vs_CAIX_Neg	GO_BP	GO:0098727	maintenance of cell number	1.78e-05	0.000907842
CAIX_CAIX_Pos_vs_CAIX_Neg	GO_BP	GO:0000470	maturation of LSU-rRNA	1.83e-05	0.000921745
CAIX_CAIX_Pos_vs_CAIX_Neg	GO_BP	GO:0051495	positive regulation of cytoskeleton organization	1.95e-05	0.000971357
CAIX_CAIX_Pos_vs_CAIX_Neg	GO_BP	GO:0018209	peptidyl-serine modification	2.02e-05	0.000998622
CAIX_CAIX_Pos_vs_CAIX_Neg	GO_BP	GO:0018205	peptidyl-lysine modification	2.07e-05	0.00101151
CAIX_CAIX_Pos_vs_CAIX_Neg	GO_BP	GO:0060560	developmental growth involved in morphogenesis	2.2e-05	0.00106348
CAIX_CAIX_Pos_vs_CAIX_Neg	GO_BP	GO:0051403	stress-activated MAPK cascade	2.25e-05	0.00107809
CAIX_CAIX_Pos_vs_CAIX_Neg	GO_BP	GO:0010975	regulation of neuron projection development	2.35e-05	0.00111418
CAIX_CAIX_Pos_vs_CAIX_Neg	GO_BP	GO:0110053	regulation of actin filament organization	2.38e-05	0.00111418
CAIX_CAIX_Pos_vs_CAIX_Neg	GO_BP	GO:0090132	epithelium migration	2.39e-05	0.00111418
CAIX_CAIX_Pos_vs_CAIX_Neg	GO_BP	GO:0001101	response to acid chemical	2.44e-05	0.00112132
CAIX_CAIX_Pos_vs_CAIX_Neg	GO_BP	GO:0150117	positive regulation of cell-substrate junction organization	2.45e-05	0.00112132
CAIX_CAIX_Pos_vs_CAIX_Neg	GO_BP	GO:1902905	positive regulation of supramolecular fiber organization	2.53e-05	0.00114835
CAIX_CAIX_Pos_vs_CAIX_Neg	GO_BP	GO:0010631	epithelial cell migration	2.62e-05	0.00117881
CAIX_CAIX_Pos_vs_CAIX_Neg	GO_BP	GO:0006605	protein targeting	2.66e-05	0.00118325
CAIX_CAIX_Pos_vs_CAIX_Neg	GO_BP	GO:0070482	response to oxygen levels	2.78e-05	0.00122939
CAIX_CAIX_Pos_vs_CAIX_Neg	GO_BP	GO:0032386	regulation of intracellular transport	2.92e-05	0.0012765
CAIX_CAIX_Pos_vs_CAIX_Neg	GO_BP	GO:0016241	regulation of macroautophagy	3.16e-05	0.00136486
CAIX_CAIX_Pos_vs_CAIX_Neg	GO_BP	GO:0019827	stem cell population maintenance	3.17e-05	0.00136486
CAIX_CAIX_Pos_vs_CAIX_Neg	GO_BP	GO:0042594	response to starvation	3.25e-05	0.00138794
CAIX_CAIX_Pos_vs_CAIX_Neg	GO_BP	GO:0034243	regulation of transcription elongation by RNA polymerase II	3.33e-05	0.00140918
CAIX_CAIX_Pos_vs_CAIX_Neg	GO_BP	GO:0048754	branching morphogenesis of an epithelial tube	3.43e-05	0.00144116
CAIX_CAIX_Pos_vs_CAIX_Neg	GO_BP	GO:0040029	epigenetic regulation of gene expression	3.5e-05	0.00145499
CAIX_CAIX_Pos_vs_CAIX_Neg	GO_BP	GO:0042692	muscle cell differentiation	3.58e-05	0.0014663
CAIX_CAIX_Pos_vs_CAIX_Neg	GO_BP	GO:1901654	response to ketone	3.58e-05	0.0014663
CAIX_CAIX_Pos_vs_CAIX_Neg	GO_BP	GO:0097484	dendrite extension	3.65e-05	0.00148037
CAIX_CAIX_Pos_vs_CAIX_Neg	GO_BP	GO:0033157	regulation of intracellular protein transport	3.84e-05	0.00154565
CAIX_CAIX_Pos_vs_CAIX_Neg	GO_BP	GO:0030038	contractile actin filament bundle assembly	3.95e-05	0.00156626
CAIX_CAIX_Pos_vs_CAIX_Neg	GO_BP	GO:0043149	stress fiber assembly	3.95e-05	0.00156626
CAIX_CAIX_Pos_vs_CAIX_Neg	GO_BP	GO:0072073	kidney epithelium development	4.06e-05	0.00159834
CAIX_CAIX_Pos_vs_CAIX_Neg	GO_BP	GO:0007030	Golgi organization	4.25e-05	0.00165844
CAIX_CAIX_Pos_vs_CAIX_Neg	GO_BP	GO:1901873	regulation of post-translational protein modification	4.29e-05	0.00166016
CAIX_CAIX_Pos_vs_CAIX_Neg	GO_BP	GO:0010632	regulation of epithelial cell migration	4.36e-05	0.00167589
CAIX_CAIX_Pos_vs_CAIX_Neg	GO_BP	GO:2000278	regulation of DNA biosynthetic process	4.44e-05	0.00169417
CAIX_CAIX_Pos_vs_CAIX_Neg	GO_BP	GO:0090130	tissue migration	4.61e-05	0.00174429
CAIX_CAIX_Pos_vs_CAIX_Neg	GO_BP	GO:0008380	RNA splicing	4.85e-05	0.00182121
CAIX_CAIX_Pos_vs_CAIX_Neg	GO_BP	GO:0036010	protein localization to endosome	4.94e-05	0.00184288
CAIX_CAIX_Pos_vs_CAIX_Neg	GO_BP	GO:0042273	ribosomal large subunit biogenesis	5.28e-05	0.00194801
CAIX_CAIX_Pos_vs_CAIX_Neg	GO_BP	GO:1902459	positive regulation of stem cell population maintenance	5.3e-05	0.00194801
CAIX_CAIX_Pos_vs_CAIX_Neg	GO_BP	GO:0030099	myeloid cell differentiation	5.47e-05	0.00199672
CAIX_CAIX_Pos_vs_CAIX_Neg	GO_BP	GO:0002064	epithelial cell development	5.56e-05	0.00201612
CAIX_CAIX_Pos_vs_CAIX_Neg	GO_BP	GO:0048008	platelet-derived growth factor receptor signaling pathway	5.76e-05	0.00207068
CAIX_CAIX_Pos_vs_CAIX_Neg	GO_BP	GO:0032784	regulation of DNA-templated transcription elongation	5.86e-05	0.00208164
CAIX_CAIX_Pos_vs_CAIX_Neg	GO_BP	GO:0051222	positive regulation of protein transport	5.87e-05	0.00208164
CAIX_CAIX_Pos_vs_CAIX_Neg	GO_BP	GO:0038202	TORC1 signaling	6.67e-05	0.00231509
CAIX_CAIX_Pos_vs_CAIX_Neg	GO_BP	GO:0072163	mesonephric epithelium development	6.67e-05	0.00231509
CAIX_CAIX_Pos_vs_CAIX_Neg	GO_BP	GO:0072164	mesonephric tubule development	6.67e-05	0.00231509
CAIX_CAIX_Pos_vs_CAIX_Neg	GO_BP	GO:0035725	sodium ion transmembrane transport	6.77e-05	0.00233628
CAIX_CAIX_Pos_vs_CAIX_Neg	GO_BP	GO:0006520	amino acid metabolic process	7.04e-05	0.00241302
CAIX_CAIX_Pos_vs_CAIX_Neg	GO_BP	GO:0045936	negative regulation of phosphate metabolic process	7.13e-05	0.00242738
CAIX_CAIX_Pos_vs_CAIX_Neg	GO_BP	GO:0030307	positive regulation of cell growth	7.2e-05	0.0024342
CAIX_CAIX_Pos_vs_CAIX_Neg	GO_BP	GO:1903008	organelle disassembly	7.39e-05	0.00246413
CAIX_CAIX_Pos_vs_CAIX_Neg	GO_BP	GO:0018105	peptidyl-serine phosphorylation	7.4e-05	0.00246413
CAIX_CAIX_Pos_vs_CAIX_Neg	GO_BP	GO:2000036	regulation of stem cell population maintenance	7.51e-05	0.00246413
CAIX_CAIX_Pos_vs_CAIX_Neg	GO_BP	GO:0032436	positive regulation of proteasomal ubiquitin-dependent protein catabolic process	7.54e-05	0.00246413
CAIX_CAIX_Pos_vs_CAIX_Neg	GO_BP	GO:1903432	regulation of TORC1 signaling	7.54e-05	0.00246413
CAIX_CAIX_Pos_vs_CAIX_Neg	GO_BP	GO:0006814	sodium ion transport	7.6e-05	0.00246857
CAIX_CAIX_Pos_vs_CAIX_Neg	GO_BP	GO:0043200	response to amino acid	7.82e-05	0.00252588
CAIX_CAIX_Pos_vs_CAIX_Neg	GO_BP	GO:0010507	negative regulation of autophagy	7.99e-05	0.00254746
CAIX_CAIX_Pos_vs_CAIX_Neg	GO_BP	GO:0010563	negative regulation of phosphorus metabolic process	8.08e-05	0.00254746
CAIX_CAIX_Pos_vs_CAIX_Neg	GO_BP	GO:0001823	mesonephros development	8.12e-05	0.00254746
CAIX_CAIX_Pos_vs_CAIX_Neg	GO_BP	GO:1901655	cellular response to ketone	8.12e-05	0.00254746
CAIX_CAIX_Pos_vs_CAIX_Neg	GO_BP	GO:0070936	protein K48-linked ubiquitination	8.14e-05	0.00254746
CAIX_CAIX_Pos_vs_CAIX_Neg	GO_BP	GO:0016050	vesicle organization	8.28e-05	0.00257402
CAIX_CAIX_Pos_vs_CAIX_Neg	GO_BP	GO:0071902	positive regulation of protein serine/threonine kinase activity	8.77e-05	0.00268056
CAIX_CAIX_Pos_vs_CAIX_Neg	GO_BP	GO:0010038	response to metal ion	8.77e-05	0.00268056
CAIX_CAIX_Pos_vs_CAIX_Neg	GO_BP	GO:0032232	negative regulation of actin filament bundle assembly	8.78e-05	0.00268056
CAIX_CAIX_Pos_vs_CAIX_Neg	GO_BP	GO:0046777	protein autophosphorylation	8.86e-05	0.00268734
CAIX_CAIX_Pos_vs_CAIX_Neg	GO_BP	GO:0032259	methylation	9.33e-05	0.00281428
CAIX_CAIX_Pos_vs_CAIX_Neg	GO_BP	GO:0043414	macromolecule methylation	9.45e-05	0.00283411
CAIX_CAIX_Pos_vs_CAIX_Neg	GO_BP	GO:1901800	positive regulation of proteasomal protein catabolic process	9.91e-05	0.00295386
CAIX_CAIX_Pos_vs_CAIX_Neg	GO_BP	GO:0048588	developmental cell growth	0.000100774	0.00298515
CAIX_CAIX_Pos_vs_CAIX_Neg	GO_BP	GO:0045216	cell-cell junction organization	0.00010187	0.00299999
CAIX_CAIX_Pos_vs_CAIX_Neg	GO_BP	GO:0030111	regulation of Wnt signaling pathway	0.000103636	0.00303424
CAIX_CAIX_Pos_vs_CAIX_Neg	GO_BP	GO:0048284	organelle fusion	0.00010498	0.00305582
CAIX_CAIX_Pos_vs_CAIX_Neg	GO_BP	GO:1990138	neuron projection extension	0.000107779	0.00311927
CAIX_CAIX_Pos_vs_CAIX_Neg	GO_BP	GO:0043122	regulation of canonical NF-kappaB signal transduction	0.000111529	0.00320935
CAIX_CAIX_Pos_vs_CAIX_Neg	GO_BP	GO:0030278	regulation of ossification	0.000115547	0.00330607
CAIX_CAIX_Pos_vs_CAIX_Neg	GO_BP	GO:0060841	venous blood vessel development	0.000117755	0.00335023
CAIX_CAIX_Pos_vs_CAIX_Neg	GO_BP	GO:0048638	regulation of developmental growth	0.000120046	0.00337117
CAIX_CAIX_Pos_vs_CAIX_Neg	GO_BP	GO:0001657	ureteric bud development	0.0001205	0.00337117
CAIX_CAIX_Pos_vs_CAIX_Neg	GO_BP	GO:0060993	kidney morphogenesis	0.0001205	0.00337117
CAIX_CAIX_Pos_vs_CAIX_Neg	GO_BP	GO:0071383	cellular response to steroid hormone stimulus	0.000122899	0.0034193
CAIX_CAIX_Pos_vs_CAIX_Neg	GO_BP	GO:1901875	positive regulation of post-translational protein modification	0.000127706	0.00353352
CAIX_CAIX_Pos_vs_CAIX_Neg	GO_BP	GO:0031334	positive regulation of protein-containing complex assembly	0.000137499	0.00377663
CAIX_CAIX_Pos_vs_CAIX_Neg	GO_BP	GO:0044794	positive regulation by host of viral process	0.000137992	0.00377663
CAIX_CAIX_Pos_vs_CAIX_Neg	GO_BP	GO:0060271	cilium assembly	0.000144128	0.0039209
CAIX_CAIX_Pos_vs_CAIX_Neg	GO_BP	GO:0030518	intracellular steroid hormone receptor signaling pathway	0.000144913	0.0039209
CAIX_CAIX_Pos_vs_CAIX_Neg	GO_BP	GO:0032984	protein-containing complex disassembly	0.0001456	0.0039209
CAIX_CAIX_Pos_vs_CAIX_Neg	GO_BP	GO:0036293	response to decreased oxygen levels	0.000152487	0.00408453
CAIX_CAIX_Pos_vs_CAIX_Neg	GO_BP	GO:0001953	negative regulation of cell-matrix adhesion	0.000153565	0.00409166
CAIX_CAIX_Pos_vs_CAIX_Neg	GO_BP	GO:0043484	regulation of RNA splicing	0.000154767	0.00410196
CAIX_CAIX_Pos_vs_CAIX_Neg	GO_BP	GO:0071559	response to transforming growth factor beta	0.000156007	0.00411319
CAIX_CAIX_Pos_vs_CAIX_Neg	GO_BP	GO:0098781	ncRNA transcription	0.000159018	0.00417072
CAIX_CAIX_Pos_vs_CAIX_Neg	GO_BP	GO:0071214	cellular response to abiotic stimulus	0.000161008	0.00417939
CAIX_CAIX_Pos_vs_CAIX_Neg	GO_BP	GO:0104004	cellular response to environmental stimulus	0.000161008	0.00417939
CAIX_CAIX_Pos_vs_CAIX_Neg	GO_BP	GO:0032434	regulation of proteasomal ubiquitin-dependent protein catabolic process	0.000163864	0.00423171
CAIX_CAIX_Pos_vs_CAIX_Neg	GO_BP	GO:0050821	protein stabilization	0.000166353	0.00427407
CAIX_CAIX_Pos_vs_CAIX_Neg	GO_BP	GO:0061136	regulation of proteasomal protein catabolic process	0.000178937	0.00457405
CAIX_CAIX_Pos_vs_CAIX_Neg	GO_BP	GO:0016242	negative regulation of macroautophagy	0.000185609	0.00468633
CAIX_CAIX_Pos_vs_CAIX_Neg	GO_BP	GO:0046685	response to arsenic-containing substance	0.000185609	0.00468633
CAIX_CAIX_Pos_vs_CAIX_Neg	GO_BP	GO:0001666	response to hypoxia	0.000186121	0.00468633
CAIX_CAIX_Pos_vs_CAIX_Neg	GO_BP	GO:0021537	telencephalon development	0.000189036	0.00473604
CAIX_CAIX_Pos_vs_CAIX_Neg	GO_BP	GO:0071625	vocalization behavior	0.000192052	0.00478779
CAIX_CAIX_Pos_vs_CAIX_Neg	GO_BP	GO:0044782	cilium organization	0.000194428	0.0048136
CAIX_CAIX_Pos_vs_CAIX_Neg	GO_BP	GO:1903828	negative regulation of protein localization	0.000194999	0.0048136
CAIX_CAIX_Pos_vs_CAIX_Neg	GO_BP	GO:0034446	substrate adhesion-dependent cell spreading	0.00019938	0.00489773
CAIX_CAIX_Pos_vs_CAIX_Neg	GO_BP	GO:0051098	regulation of binding	0.000207727	0.00507801
CAIX_CAIX_Pos_vs_CAIX_Neg	GO_BP	GO:0098779	positive regulation of mitophagy in response to mitochondrial depolarization	0.000209509	0.00509684
CAIX_CAIX_Pos_vs_CAIX_Neg	GO_BP	GO:0010812	negative regulation of cell-substrate adhesion	0.000223868	0.00541374
CAIX_CAIX_Pos_vs_CAIX_Neg	GO_BP	GO:0038127	ERBB signaling pathway	0.000224686	0.00541374
CAIX_CAIX_Pos_vs_CAIX_Neg	GO_BP	GO:0043087	regulation of GTPase activity	0.000229247	0.00549734
CAIX_CAIX_Pos_vs_CAIX_Neg	GO_BP	GO:0061326	renal tubule development	0.000235012	0.00560888
CAIX_CAIX_Pos_vs_CAIX_Neg	GO_BP	GO:0001667	ameboidal-type cell migration	0.000242876	0.00576921
CAIX_CAIX_Pos_vs_CAIX_Neg	GO_BP	GO:0045778	positive regulation of ossification	0.000248117	0.00581745
CAIX_CAIX_Pos_vs_CAIX_Neg	GO_BP	GO:0097581	lamellipodium organization	0.000248161	0.00581745
CAIX_CAIX_Pos_vs_CAIX_Neg	GO_BP	GO:0035196	miRNA processing	0.000248372	0.00581745
CAIX_CAIX_Pos_vs_CAIX_Neg	GO_BP	GO:0042542	response to hydrogen peroxide	0.000254071	0.00592338
CAIX_CAIX_Pos_vs_CAIX_Neg	GO_BP	GO:0009306	protein secretion	0.000261519	0.00606892
CAIX_CAIX_Pos_vs_CAIX_Neg	GO_BP	GO:0031960	response to corticosteroid	0.000269925	0.00623151
CAIX_CAIX_Pos_vs_CAIX_Neg	GO_BP	GO:0072006	nephron development	0.000271	0.00623151
CAIX_CAIX_Pos_vs_CAIX_Neg	GO_BP	GO:0009612	response to mechanical stimulus	0.000275553	0.00626665
CAIX_CAIX_Pos_vs_CAIX_Neg	GO_BP	GO:0030032	lamellipodium assembly	0.000276262	0.00626665
CAIX_CAIX_Pos_vs_CAIX_Neg	GO_BP	GO:0060260	regulation of transcription initiation by RNA polymerase II	0.000276262	0.00626665
CAIX_CAIX_Pos_vs_CAIX_Neg	GO_BP	GO:0031400	negative regulation of protein modification process	0.0002801	0.00632522
CAIX_CAIX_Pos_vs_CAIX_Neg	GO_BP	GO:0002573	myeloid leukocyte differentiation	0.000286094	0.00640997
CAIX_CAIX_Pos_vs_CAIX_Neg	GO_BP	GO:1905475	regulation of protein localization to membrane	0.000286399	0.00640997
CAIX_CAIX_Pos_vs_CAIX_Neg	GO_BP	GO:0032008	positive regulation of TOR signaling	0.000290793	0.00647952
CAIX_CAIX_Pos_vs_CAIX_Neg	GO_BP	GO:0070085	glycosylation	0.000292554	0.00648307
CAIX_CAIX_Pos_vs_CAIX_Neg	GO_BP	GO:0035592	establishment of protein localization to extracellular region	0.000293527	0.00648307
CAIX_CAIX_Pos_vs_CAIX_Neg	GO_BP	GO:0110020	regulation of actomyosin structure organization	0.000296943	0.00652987
CAIX_CAIX_Pos_vs_CAIX_Neg	GO_BP	GO:0007549	dosage compensation	0.000301768	0.00657853
CAIX_CAIX_Pos_vs_CAIX_Neg	GO_BP	GO:0051497	negative regulation of stress fiber assembly	0.000301768	0.00657853
CAIX_CAIX_Pos_vs_CAIX_Neg	GO_BP	GO:0071692	protein localization to extracellular region	0.000308439	0.00669498
CAIX_CAIX_Pos_vs_CAIX_Neg	GO_BP	GO:0016311	dephosphorylation	0.000313447	0.00677161
CAIX_CAIX_Pos_vs_CAIX_Neg	GO_BP	GO:0043254	regulation of protein-containing complex assembly	0.000314659	0.00677161
CAIX_CAIX_Pos_vs_CAIX_Neg	GO_BP	GO:1903320	regulation of protein modification by small protein conjugation or removal	0.000316688	0.00678627
CAIX_CAIX_Pos_vs_CAIX_Neg	GO_BP	GO:0030198	extracellular matrix organization	0.000326673	0.00697059
CAIX_CAIX_Pos_vs_CAIX_Neg	GO_BP	GO:0070302	regulation of stress-activated protein kinase signaling cascade	0.000331077	0.00703475
CAIX_CAIX_Pos_vs_CAIX_Neg	GO_BP	GO:0030048	actin filament-based movement	0.000350084	0.00740399
CAIX_CAIX_Pos_vs_CAIX_Neg	GO_BP	GO:0071364	cellular response to epidermal growth factor stimulus	0.000354312	0.00740399
CAIX_CAIX_Pos_vs_CAIX_Neg	GO_BP	GO:0006486	protein glycosylation	0.000354336	0.00740399
CAIX_CAIX_Pos_vs_CAIX_Neg	GO_BP	GO:0043413	macromolecule glycosylation	0.000354336	0.00740399
CAIX_CAIX_Pos_vs_CAIX_Neg	GO_BP	GO:0031670	cellular response to nutrient	0.000360452	0.00746981
CAIX_CAIX_Pos_vs_CAIX_Neg	GO_BP	GO:0046580	negative regulation of Ras protein signal transduction	0.000360452	0.00746981
CAIX_CAIX_Pos_vs_CAIX_Neg	GO_BP	GO:0043062	extracellular structure organization	0.000369102	0.0076177
CAIX_CAIX_Pos_vs_CAIX_Neg	GO_BP	GO:0006403	RNA localization	0.000378159	0.00777277
CAIX_CAIX_Pos_vs_CAIX_Neg	GO_BP	GO:0036294	cellular response to decreased oxygen levels	0.000390115	0.00798592
CAIX_CAIX_Pos_vs_CAIX_Neg	GO_BP	GO:0051090	regulation of DNA-binding transcription factor activity	0.000400744	0.0081703
CAIX_CAIX_Pos_vs_CAIX_Neg	GO_BP	GO:0050808	synapse organization	0.000408252	0.0082898
CAIX_CAIX_Pos_vs_CAIX_Neg	GO_BP	GO:0045229	external encapsulating structure organization	0.000416474	0.00842278
CAIX_CAIX_Pos_vs_CAIX_Neg	GO_BP	GO:2000142	regulation of DNA-templated transcription initiation	0.000424713	0.00855506
CAIX_CAIX_Pos_vs_CAIX_Neg	GO_BP	GO:0007584	response to nutrient	0.000428382	0.00856622
CAIX_CAIX_Pos_vs_CAIX_Neg	GO_BP	GO:0042326	negative regulation of phosphorylation	0.000428669	0.00856622
CAIX_CAIX_Pos_vs_CAIX_Neg	GO_BP	GO:0072080	nephron tubule development	0.000439904	0.00866795
CAIX_CAIX_Pos_vs_CAIX_Neg	GO_BP	GO:0001945	lymph vessel development	0.000440645	0.00866795
CAIX_CAIX_Pos_vs_CAIX_Neg	GO_BP	GO:0008053	mitochondrial fusion	0.000440645	0.00866795
CAIX_CAIX_Pos_vs_CAIX_Neg	GO_BP	GO:0009048	dosage compensation by inactivation of X chromosome	0.000440645	0.00866795
CAIX_CAIX_Pos_vs_CAIX_Neg	GO_BP	GO:1900024	regulation of substrate adhesion-dependent cell spreading	0.000452588	0.00886825
CAIX_CAIX_Pos_vs_CAIX_Neg	GO_BP	GO:0032231	regulation of actin filament bundle assembly	0.000466127	0.00909813
CAIX_CAIX_Pos_vs_CAIX_Neg	GO_BP	GO:0043401	steroid hormone mediated signaling pathway	0.000471438	0.00916063
CAIX_CAIX_Pos_vs_CAIX_Neg	GO_BP	GO:0010232	vascular transport	0.000474787	0.00916063
CAIX_CAIX_Pos_vs_CAIX_Neg	GO_BP	GO:0150104	transport across blood-brain barrier	0.000474787	0.00916063
CAIX_CAIX_Pos_vs_CAIX_Neg	GO_BP	GO:1905666	regulation of protein localization to endosome	0.000477924	0.00918597
CAIX_CAIX_Pos_vs_CAIX_Neg	GO_BP	GO:0036303	lymph vessel morphogenesis	0.000485775	0.00930138
CAIX_CAIX_Pos_vs_CAIX_Neg	GO_BP	GO:0071560	cellular response to transforming growth factor beta stimulus	0.000496869	0.00947775
CAIX_CAIX_Pos_vs_CAIX_Neg	GO_BP	GO:0062197	cellular response to chemical stress	0.000499368	0.00948948
CAIX_CAIX_Pos_vs_CAIX_Neg	GO_BP	GO:1902895	positive regulation of miRNA transcription	0.000503404	0.00953021
CAIX_CAIX_Pos_vs_CAIX_Neg	GO_BP	GO:0070849	response to epidermal growth factor	0.000520731	0.00979686
CAIX_CAIX_Pos_vs_CAIX_Neg	GO_BP	GO:0060443	mammary gland morphogenesis	0.00052138	0.00979686
CAIX_CAIX_Pos_vs_CAIX_Neg	GO_BP	GO:0060840	artery development	0.000530961	0.00993981
CAIX_CAIX_Pos_vs_CAIX_Neg	GO_BP	GO:0003018	vascular process in circulatory system	0.000537401	0.0100231
CAIX_CAIX_Pos_vs_CAIX_Neg	GO_BP	GO:1904044	response to aldosterone	0.000540148	0.0100372
CAIX_CAIX_Pos_vs_CAIX_Neg	GO_BP	GO:0006470	protein dephosphorylation	0.000547233	0.0100792
CAIX_CAIX_Pos_vs_CAIX_Neg	GO_BP	GO:0016925	protein sumoylation	0.000548051	0.0100792
CAIX_CAIX_Pos_vs_CAIX_Neg	GO_BP	GO:0072594	establishment of protein localization to organelle	0.000548416	0.0100792
CAIX_CAIX_Pos_vs_CAIX_Neg	GO_BP	GO:0006364	rRNA processing	0.000557642	0.0102115
CAIX_CAIX_Pos_vs_CAIX_Neg	GO_BP	GO:0008286	insulin receptor signaling pathway	0.000560123	0.0102198
CAIX_CAIX_Pos_vs_CAIX_Neg	GO_BP	GO:0046328	regulation of JNK cascade	0.000566803	0.0102554
CAIX_CAIX_Pos_vs_CAIX_Neg	GO_BP	GO:0030177	positive regulation of Wnt signaling pathway	0.000567281	0.0102554
CAIX_CAIX_Pos_vs_CAIX_Neg	GO_BP	GO:0043123	positive regulation of canonical NF-kappaB signal transduction	0.000568185	0.0102554
CAIX_CAIX_Pos_vs_CAIX_Neg	GO_BP	GO:0001503	ossification	0.000572207	0.0102589
CAIX_CAIX_Pos_vs_CAIX_Neg	GO_BP	GO:0044346	fibroblast apoptotic process	0.000574491	0.0102589
CAIX_CAIX_Pos_vs_CAIX_Neg	GO_BP	GO:0051894	positive regulation of focal adhesion assembly	0.000574491	0.0102589
CAIX_CAIX_Pos_vs_CAIX_Neg	GO_BP	GO:0051897	positive regulation of phosphatidylinositol 3-kinase/protein kinase B signal transduction	0.000584631	0.0104031
CAIX_CAIX_Pos_vs_CAIX_Neg	GO_BP	GO:0031396	regulation of protein ubiquitination	0.000601758	0.0106702
CAIX_CAIX_Pos_vs_CAIX_Neg	GO_BP	GO:0007178	transmembrane receptor protein serine/threonine kinase signaling pathway	0.000608793	0.010729
CAIX_CAIX_Pos_vs_CAIX_Neg	GO_BP	GO:0016358	dendrite development	0.000611944	0.010729
CAIX_CAIX_Pos_vs_CAIX_Neg	GO_BP	GO:0022612	gland morphogenesis	0.000613363	0.010729
CAIX_CAIX_Pos_vs_CAIX_Neg	GO_BP	GO:0030397	membrane disassembly	0.000613597	0.010729
CAIX_CAIX_Pos_vs_CAIX_Neg	GO_BP	GO:0032872	regulation of stress-activated MAPK cascade	0.000647284	0.0112788
CAIX_CAIX_Pos_vs_CAIX_Neg	GO_BP	GO:0000082	G1/S transition of mitotic cell cycle	0.000658469	0.0114342
CAIX_CAIX_Pos_vs_CAIX_Neg	GO_BP	GO:0002764	immune response-regulating signaling pathway	0.000677339	0.0116913
CAIX_CAIX_Pos_vs_CAIX_Neg	GO_BP	GO:0071260	cellular response to mechanical stimulus	0.000677921	0.0116913
CAIX_CAIX_Pos_vs_CAIX_Neg	GO_BP	GO:0006892	post-Golgi vesicle-mediated transport	0.00068866	0.0118355
CAIX_CAIX_Pos_vs_CAIX_Neg	GO_BP	GO:0019082	viral protein processing	0.000695681	0.0118355
CAIX_CAIX_Pos_vs_CAIX_Neg	GO_BP	GO:1901889	negative regulation of cell junction assembly	0.000695681	0.0118355
CAIX_CAIX_Pos_vs_CAIX_Neg	GO_BP	GO:1903649	regulation of cytoplasmic transport	0.000695681	0.0118355
CAIX_CAIX_Pos_vs_CAIX_Neg	GO_BP	GO:0019081	viral translation	0.000703641	0.0118906
CAIX_CAIX_Pos_vs_CAIX_Neg	GO_BP	GO:0032495	response to muramyl dipeptide	0.000703641	0.0118906
CAIX_CAIX_Pos_vs_CAIX_Neg	GO_BP	GO:0140747	regulation of ncRNA transcription	0.000708203	0.0119276
CAIX_CAIX_Pos_vs_CAIX_Neg	GO_BP	GO:0006979	response to oxidative stress	0.000710875	0.0119327
CAIX_CAIX_Pos_vs_CAIX_Neg	GO_BP	GO:0009299	mRNA transcription	0.000722379	0.0119495
CAIX_CAIX_Pos_vs_CAIX_Neg	GO_BP	GO:0044788	modulation by host of viral process	0.000722379	0.0119495
CAIX_CAIX_Pos_vs_CAIX_Neg	GO_BP	GO:1902041	regulation of extrinsic apoptotic signaling pathway via death domain receptors	0.000722379	0.0119495
CAIX_CAIX_Pos_vs_CAIX_Neg	GO_BP	GO:0090316	positive regulation of intracellular protein transport	0.000722991	0.0119495
CAIX_CAIX_Pos_vs_CAIX_Neg	GO_BP	GO:2000573	positive regulation of DNA biosynthetic process	0.00072374	0.0119495
CAIX_CAIX_Pos_vs_CAIX_Neg	GO_BP	GO:0000302	response to reactive oxygen species	0.000737031	0.0121292
CAIX_CAIX_Pos_vs_CAIX_Neg	GO_BP	GO:0016571	histone methylation	0.000749331	0.0122137
CAIX_CAIX_Pos_vs_CAIX_Neg	GO_BP	GO:0035909	aorta morphogenesis	0.000749331	0.0122137
CAIX_CAIX_Pos_vs_CAIX_Neg	GO_BP	GO:0007266	Rho protein signal transduction	0.000751341	0.0122137
CAIX_CAIX_Pos_vs_CAIX_Neg	GO_BP	GO:0030501	positive regulation of bone mineralization	0.000752566	0.0122137
CAIX_CAIX_Pos_vs_CAIX_Neg	GO_BP	GO:0048732	gland development	0.000756711	0.0122137
CAIX_CAIX_Pos_vs_CAIX_Neg	GO_BP	GO:0032535	regulation of cellular component size	0.000759356	0.0122137
CAIX_CAIX_Pos_vs_CAIX_Neg	GO_BP	GO:0000463	maturation of LSU-rRNA from tricistronic rRNA transcript (SSU-rRNA, 5.8S rRNA, LSU-rRNA)	0.000762475	0.0122137
CAIX_CAIX_Pos_vs_CAIX_Neg	GO_BP	GO:0034349	glial cell apoptotic process	0.000762475	0.0122137
CAIX_CAIX_Pos_vs_CAIX_Neg	GO_BP	GO:0051054	positive regulation of DNA metabolic process	0.000763995	0.0122137
CAIX_CAIX_Pos_vs_CAIX_Neg	GO_BP	GO:0031346	positive regulation of cell projection organization	0.000780995	0.012446
CAIX_CAIX_Pos_vs_CAIX_Neg	GO_BP	GO:0019058	viral life cycle	0.000796797	0.0126577
CAIX_CAIX_Pos_vs_CAIX_Neg	GO_BP	GO:0042254	ribosome biogenesis	0.000816346	0.0129241
CAIX_CAIX_Pos_vs_CAIX_Neg	GO_BP	GO:0072009	nephron epithelium development	0.000818698	0.0129241
CAIX_CAIX_Pos_vs_CAIX_Neg	GO_BP	GO:0003012	muscle system process	0.000853461	0.0134308
CAIX_CAIX_Pos_vs_CAIX_Neg	GO_BP	GO:0071709	membrane assembly	0.000865837	0.0135831
CAIX_CAIX_Pos_vs_CAIX_Neg	GO_BP	GO:0018210	peptidyl-threonine modification	0.000880684	0.0137247
CAIX_CAIX_Pos_vs_CAIX_Neg	GO_BP	GO:0033143	regulation of intracellular steroid hormone receptor signaling pathway	0.000882419	0.0137247
CAIX_CAIX_Pos_vs_CAIX_Neg	GO_BP	GO:0060537	muscle tissue development	0.000883042	0.0137247
CAIX_CAIX_Pos_vs_CAIX_Neg	GO_BP	GO:0045995	regulation of embryonic development	0.000889589	0.0137839
CAIX_CAIX_Pos_vs_CAIX_Neg	GO_BP	GO:0010212	response to ionizing radiation	0.000900622	0.0139121
CAIX_CAIX_Pos_vs_CAIX_Neg	GO_BP	GO:0019079	viral genome replication	0.000906219	0.0139558
CAIX_CAIX_Pos_vs_CAIX_Neg	GO_BP	GO:0034332	adherens junction organization	0.000912625	0.013969
CAIX_CAIX_Pos_vs_CAIX_Neg	GO_BP	GO:0043113	receptor clustering	0.000912625	0.013969
CAIX_CAIX_Pos_vs_CAIX_Neg	GO_BP	GO:1903859	regulation of dendrite extension	0.000943868	0.0143768
CAIX_CAIX_Pos_vs_CAIX_Neg	GO_BP	GO:0034976	response to endoplasmic reticulum stress	0.000946638	0.0143768
CAIX_CAIX_Pos_vs_CAIX_Neg	GO_BP	GO:0071453	cellular response to oxygen levels	0.000947834	0.0143768
CAIX_CAIX_Pos_vs_CAIX_Neg	GO_BP	GO:0006998	nuclear envelope organization	0.000957579	0.0144376
CAIX_CAIX_Pos_vs_CAIX_Neg	GO_BP	GO:1990928	response to amino acid starvation	0.000957579	0.0144376
CAIX_CAIX_Pos_vs_CAIX_Neg	GO_BP	GO:0097191	extrinsic apoptotic signaling pathway	0.000970756	0.0145926
CAIX_CAIX_Pos_vs_CAIX_Neg	GO_BP	GO:0048844	artery morphogenesis	0.000976294	0.0146322
CAIX_CAIX_Pos_vs_CAIX_Neg	GO_BP	GO:1902115	regulation of organelle assembly	0.000980143	0.0146463
CAIX_CAIX_Pos_vs_CAIX_Neg	GO_BP	GO:0001933	negative regulation of protein phosphorylation	0.000992114	0.0147813
CAIX_CAIX_Pos_vs_CAIX_Neg	GO_BP	GO:0034198	cellular response to amino acid starvation	0.0009994	0.0148459
CAIX_CAIX_Pos_vs_CAIX_Neg	GO_BP	GO:0034067	protein localization to Golgi apparatus	0.00101855	0.0150859
CAIX_CAIX_Pos_vs_CAIX_Neg	GO_BP	GO:0050804	modulation of chemical synaptic transmission	0.00102548	0.0151441
CAIX_CAIX_Pos_vs_CAIX_Neg	GO_BP	GO:0009066	aspartate family amino acid metabolic process	0.00103647	0.0152171
CAIX_CAIX_Pos_vs_CAIX_Neg	GO_BP	GO:2001222	regulation of neuron migration	0.00103647	0.0152171
CAIX_CAIX_Pos_vs_CAIX_Neg	GO_BP	GO:1905477	positive regulation of protein localization to membrane	0.00105412	0.0153487
CAIX_CAIX_Pos_vs_CAIX_Neg	GO_BP	GO:0003382	epithelial cell morphogenesis	0.00106642	0.0153487
CAIX_CAIX_Pos_vs_CAIX_Neg	GO_BP	GO:0021591	ventricular system development	0.00106642	0.0153487
CAIX_CAIX_Pos_vs_CAIX_Neg	GO_BP	GO:0034968	histone lysine methylation	0.00106642	0.0153487
CAIX_CAIX_Pos_vs_CAIX_Neg	GO_BP	GO:0000394	RNA splicing, via endonucleolytic cleavage and ligation	0.00106677	0.0153487
CAIX_CAIX_Pos_vs_CAIX_Neg	GO_BP	GO:1904925	positive regulation of autophagy of mitochondrion in response to mitochondrial depolarization	0.00106677	0.0153487
CAIX_CAIX_Pos_vs_CAIX_Neg	GO_BP	GO:1990173	protein localization to nucleoplasm	0.00106677	0.0153487
CAIX_CAIX_Pos_vs_CAIX_Neg	GO_BP	GO:0044772	mitotic cell cycle phase transition	0.00107199	0.0153799
CAIX_CAIX_Pos_vs_CAIX_Neg	GO_BP	GO:0007229	integrin-mediated signaling pathway	0.00107771	0.0153979
CAIX_CAIX_Pos_vs_CAIX_Neg	GO_BP	GO:0030225	macrophage differentiation	0.00108242	0.0153979
CAIX_CAIX_Pos_vs_CAIX_Neg	GO_BP	GO:2000630	positive regulation of miRNA metabolic process	0.00108242	0.0153979
CAIX_CAIX_Pos_vs_CAIX_Neg	GO_BP	GO:1903322	positive regulation of protein modification by small protein conjugation or removal	0.00108777	0.0154215
CAIX_CAIX_Pos_vs_CAIX_Neg	GO_BP	GO:0043500	muscle adaptation	0.0010902	0.0154215
CAIX_CAIX_Pos_vs_CAIX_Neg	GO_BP	GO:0001941	postsynaptic membrane organization	0.00109733	0.0154788
CAIX_CAIX_Pos_vs_CAIX_Neg	GO_BP	GO:0045927	positive regulation of growth	0.00110178	0.0154981
CAIX_CAIX_Pos_vs_CAIX_Neg	GO_BP	GO:0009743	response to carbohydrate	0.00110951	0.0155623
CAIX_CAIX_Pos_vs_CAIX_Neg	GO_BP	GO:0051146	striated muscle cell differentiation	0.00111252	0.0155623
CAIX_CAIX_Pos_vs_CAIX_Neg	GO_BP	GO:0099177	regulation of trans-synaptic signaling	0.00112088	0.0156358
CAIX_CAIX_Pos_vs_CAIX_Neg	GO_BP	GO:0043491	phosphatidylinositol 3-kinase/protein kinase B signal transduction	0.00112823	0.0156948
CAIX_CAIX_Pos_vs_CAIX_Neg	GO_BP	GO:0031330	negative regulation of cellular catabolic process	0.00113247	0.0157104
CAIX_CAIX_Pos_vs_CAIX_Neg	GO_BP	GO:0006900	vesicle budding from membrane	0.00114286	0.0158111
CAIX_CAIX_Pos_vs_CAIX_Neg	GO_BP	GO:0044843	cell cycle G1/S phase transition	0.00116994	0.0161412
CAIX_CAIX_Pos_vs_CAIX_Neg	GO_BP	GO:0032388	positive regulation of intracellular transport	0.00118898	0.0163592
CAIX_CAIX_Pos_vs_CAIX_Neg	GO_BP	GO:0010720	positive regulation of cell development	0.00120042	0.0164715
CAIX_CAIX_Pos_vs_CAIX_Neg	GO_BP	GO:0001843	neural tube closure	0.00121085	0.0165695
CAIX_CAIX_Pos_vs_CAIX_Neg	GO_BP	GO:0061333	renal tubule morphogenesis	0.00124047	0.0169288
CAIX_CAIX_Pos_vs_CAIX_Neg	GO_BP	GO:0043409	negative regulation of MAPK cascade	0.00128996	0.017523
CAIX_CAIX_Pos_vs_CAIX_Neg	GO_BP	GO:0010586	miRNA metabolic process	0.00129369	0.017523
CAIX_CAIX_Pos_vs_CAIX_Neg	GO_BP	GO:0051058	negative regulation of small GTPase mediated signal transduction	0.00129444	0.017523
CAIX_CAIX_Pos_vs_CAIX_Neg	GO_BP	GO:2001236	regulation of extrinsic apoptotic signaling pathway	0.00130504	0.0176191
CAIX_CAIX_Pos_vs_CAIX_Neg	GO_BP	GO:0043406	positive regulation of MAP kinase activity	0.00131963	0.0177264
CAIX_CAIX_Pos_vs_CAIX_Neg	GO_BP	GO:2000144	positive regulation of DNA-templated transcription initiation	0.00132003	0.0177264
CAIX_CAIX_Pos_vs_CAIX_Neg	GO_BP	GO:0007034	vacuolar transport	0.00134083	0.0179524
CAIX_CAIX_Pos_vs_CAIX_Neg	GO_BP	GO:0035148	tube formation	0.00134399	0.0179524
CAIX_CAIX_Pos_vs_CAIX_Neg	GO_BP	GO:0043547	positive regulation of GTPase activity	0.00135976	0.018115
CAIX_CAIX_Pos_vs_CAIX_Neg	GO_BP	GO:0009410	response to xenobiotic stimulus	0.00139982	0.0185995
CAIX_CAIX_Pos_vs_CAIX_Neg	GO_BP	GO:1904375	regulation of protein localization to cell periphery	0.00140795	0.0186125
CAIX_CAIX_Pos_vs_CAIX_Neg	GO_BP	GO:0035904	aorta development	0.00141727	0.0186125
CAIX_CAIX_Pos_vs_CAIX_Neg	GO_BP	GO:0030900	forebrain development	0.00142128	0.0186125
CAIX_CAIX_Pos_vs_CAIX_Neg	GO_BP	GO:0032873	negative regulation of stress-activated MAPK cascade	0.00142806	0.0186125
CAIX_CAIX_Pos_vs_CAIX_Neg	GO_BP	GO:0070303	negative regulation of stress-activated protein kinase signaling cascade	0.00142806	0.0186125
CAIX_CAIX_Pos_vs_CAIX_Neg	GO_BP	GO:0098927	vesicle-mediated transport between endosomal compartments	0.00142806	0.0186125
CAIX_CAIX_Pos_vs_CAIX_Neg	GO_BP	GO:1902275	regulation of chromatin organization	0.00142806	0.0186125
CAIX_CAIX_Pos_vs_CAIX_Neg	GO_BP	GO:0010595	positive regulation of endothelial cell migration	0.00143037	0.0186125
CAIX_CAIX_Pos_vs_CAIX_Neg	GO_BP	GO:0002028	regulation of sodium ion transport	0.00143735	0.0186552
CAIX_CAIX_Pos_vs_CAIX_Neg	GO_BP	GO:0021670	lateral ventricle development	0.00147158	0.0188349
CAIX_CAIX_Pos_vs_CAIX_Neg	GO_BP	GO:0072497	mesenchymal stem cell differentiation	0.00147158	0.0188349
CAIX_CAIX_Pos_vs_CAIX_Neg	GO_BP	GO:0098911	regulation of ventricular cardiac muscle cell action potential	0.00147158	0.0188349
CAIX_CAIX_Pos_vs_CAIX_Neg	GO_BP	GO:1902946	protein localization to early endosome	0.00147158	0.0188349
CAIX_CAIX_Pos_vs_CAIX_Neg	GO_BP	GO:1905668	positive regulation of protein localization to endosome	0.00147158	0.0188349
CAIX_CAIX_Pos_vs_CAIX_Neg	GO_BP	GO:1903830	magnesium ion transmembrane transport	0.00147364	0.0188349
CAIX_CAIX_Pos_vs_CAIX_Neg	GO_BP	GO:0006984	ER-nucleus signaling pathway	0.00148689	0.0189082
CAIX_CAIX_Pos_vs_CAIX_Neg	GO_BP	GO:0042789	mRNA transcription by RNA polymerase II	0.00148689	0.0189082
CAIX_CAIX_Pos_vs_CAIX_Neg	GO_BP	GO:0001764	neuron migration	0.00149878	0.0189817
CAIX_CAIX_Pos_vs_CAIX_Neg	GO_BP	GO:0030073	insulin secretion	0.00150464	0.0189817
CAIX_CAIX_Pos_vs_CAIX_Neg	GO_BP	GO:0060606	tube closure	0.0015055	0.0189817
CAIX_CAIX_Pos_vs_CAIX_Neg	GO_BP	GO:0030324	lung development	0.00150775	0.0189817
CAIX_CAIX_Pos_vs_CAIX_Neg	GO_BP	GO:0060261	positive regulation of transcription initiation by RNA polymerase II	0.00151826	0.0190664
CAIX_CAIX_Pos_vs_CAIX_Neg	GO_BP	GO:2001237	negative regulation of extrinsic apoptotic signaling pathway	0.001552	0.0194028
CAIX_CAIX_Pos_vs_CAIX_Neg	GO_BP	GO:0060541	respiratory system development	0.00155275	0.0194028
CAIX_CAIX_Pos_vs_CAIX_Neg	GO_BP	GO:0000266	mitochondrial fission	0.00157376	0.01948
CAIX_CAIX_Pos_vs_CAIX_Neg	GO_BP	GO:0002183	cytoplasmic translational initiation	0.00157376	0.01948
CAIX_CAIX_Pos_vs_CAIX_Neg	GO_BP	GO:0030323	respiratory tube development	0.00158097	0.01948
CAIX_CAIX_Pos_vs_CAIX_Neg	GO_BP	GO:0000289	nuclear-transcribed mRNA poly(A) tail shortening	0.00159132	0.01948
CAIX_CAIX_Pos_vs_CAIX_Neg	GO_BP	GO:0034405	response to fluid shear stress	0.00159132	0.01948
CAIX_CAIX_Pos_vs_CAIX_Neg	GO_BP	GO:0070293	renal absorption	0.00159132	0.01948
CAIX_CAIX_Pos_vs_CAIX_Neg	GO_BP	GO:0090162	establishment of epithelial cell polarity	0.00159132	0.01948
CAIX_CAIX_Pos_vs_CAIX_Neg	GO_BP	GO:1904385	cellular response to angiotensin	0.00159132	0.01948
CAIX_CAIX_Pos_vs_CAIX_Neg	GO_BP	GO:0045773	positive regulation of axon extension	0.00159374	0.01948
CAIX_CAIX_Pos_vs_CAIX_Neg	GO_BP	GO:0051896	regulation of phosphatidylinositol 3-kinase/protein kinase B signal transduction	0.00164434	0.0200498
CAIX_CAIX_Pos_vs_CAIX_Neg	GO_BP	GO:0051258	protein polymerization	0.00170009	0.0206508
CAIX_CAIX_Pos_vs_CAIX_Neg	GO_BP	GO:1903533	regulation of protein targeting	0.00170183	0.0206508
CAIX_CAIX_Pos_vs_CAIX_Neg	GO_BP	GO:0045446	endothelial cell differentiation	0.00173045	0.020923
CAIX_CAIX_Pos_vs_CAIX_Neg	GO_BP	GO:0045639	positive regulation of myeloid cell differentiation	0.00173258	0.020923
CAIX_CAIX_Pos_vs_CAIX_Neg	GO_BP	GO:0043405	regulation of MAP kinase activity	0.00179256	0.0215786
CAIX_CAIX_Pos_vs_CAIX_Neg	GO_BP	GO:2000628	regulation of miRNA metabolic process	0.00179543	0.0215786
CAIX_CAIX_Pos_vs_CAIX_Neg	GO_BP	GO:0046854	phosphatidylinositol phosphate biosynthetic process	0.00183756	0.0220323
CAIX_CAIX_Pos_vs_CAIX_Neg	GO_BP	GO:0014706	striated muscle tissue development	0.00184262	0.0220404
CAIX_CAIX_Pos_vs_CAIX_Neg	GO_BP	GO:0043502	regulation of muscle adaptation	0.00186043	0.0222009
CAIX_CAIX_Pos_vs_CAIX_Neg	GO_BP	GO:0007173	epidermal growth factor receptor signaling pathway	0.00191865	0.0228414
CAIX_CAIX_Pos_vs_CAIX_Neg	GO_BP	GO:0002757	immune response-activating signaling pathway	0.00197138	0.0230538
CAIX_CAIX_Pos_vs_CAIX_Neg	GO_BP	GO:0032623	interleukin-2 production	0.00197879	0.0230538
CAIX_CAIX_Pos_vs_CAIX_Neg	GO_BP	GO:0032663	regulation of interleukin-2 production	0.00197879	0.0230538
CAIX_CAIX_Pos_vs_CAIX_Neg	GO_BP	GO:0033059	cellular pigmentation	0.00197879	0.0230538
CAIX_CAIX_Pos_vs_CAIX_Neg	GO_BP	GO:0019852	L-ascorbic acid metabolic process	0.00198227	0.0230538
CAIX_CAIX_Pos_vs_CAIX_Neg	GO_BP	GO:0030242	autophagy of peroxisome	0.00198227	0.0230538
CAIX_CAIX_Pos_vs_CAIX_Neg	GO_BP	GO:0032025	response to cobalt ion	0.00198227	0.0230538
CAIX_CAIX_Pos_vs_CAIX_Neg	GO_BP	GO:0051081	nuclear membrane disassembly	0.00198227	0.0230538
CAIX_CAIX_Pos_vs_CAIX_Neg	GO_BP	GO:0060628	regulation of ER to Golgi vesicle-mediated transport	0.00198227	0.0230538
CAIX_CAIX_Pos_vs_CAIX_Neg	GO_BP	GO:1901334	lactone metabolic process	0.00198227	0.0230538
CAIX_CAIX_Pos_vs_CAIX_Neg	GO_BP	GO:1904377	positive regulation of protein localization to cell periphery	0.00200838	0.0233037
CAIX_CAIX_Pos_vs_CAIX_Neg	GO_BP	GO:0051648	vesicle localization	0.00201979	0.0233822
CAIX_CAIX_Pos_vs_CAIX_Neg	GO_BP	GO:1904262	negative regulation of TORC1 signaling	0.00203961	0.0234741
CAIX_CAIX_Pos_vs_CAIX_Neg	GO_BP	GO:0010508	positive regulation of autophagy	0.00204171	0.0234741
CAIX_CAIX_Pos_vs_CAIX_Neg	GO_BP	GO:0098876	vesicle-mediated transport to the plasma membrane	0.00204171	0.0234741
CAIX_CAIX_Pos_vs_CAIX_Neg	GO_BP	GO:0014020	primary neural tube formation	0.00208413	0.0238975
CAIX_CAIX_Pos_vs_CAIX_Neg	GO_BP	GO:0071897	DNA biosynthetic process	0.00208803	0.0238975
CAIX_CAIX_Pos_vs_CAIX_Neg	GO_BP	GO:1904923	regulation of autophagy of mitochondrion in response to mitochondrial depolarization	0.00212765	0.0241307
CAIX_CAIX_Pos_vs_CAIX_Neg	GO_BP	GO:2001028	positive regulation of endothelial cell chemotaxis	0.00212765	0.0241307
CAIX_CAIX_Pos_vs_CAIX_Neg	GO_BP	GO:0045022	early endosome to late endosome transport	0.00213259	0.0241307
CAIX_CAIX_Pos_vs_CAIX_Neg	GO_BP	GO:0071763	nuclear membrane organization	0.00213259	0.0241307
CAIX_CAIX_Pos_vs_CAIX_Neg	GO_BP	GO:0006479	protein methylation	0.00213716	0.0241307
CAIX_CAIX_Pos_vs_CAIX_Neg	GO_BP	GO:0008213	protein alkylation	0.00213716	0.0241307
CAIX_CAIX_Pos_vs_CAIX_Neg	GO_BP	GO:0031331	positive regulation of cellular catabolic process	0.00217552	0.0243785
CAIX_CAIX_Pos_vs_CAIX_Neg	GO_BP	GO:0051650	establishment of vesicle localization	0.00217553	0.0243785
CAIX_CAIX_Pos_vs_CAIX_Neg	GO_BP	GO:0006081	cellular aldehyde metabolic process	0.00217847	0.0243785
CAIX_CAIX_Pos_vs_CAIX_Neg	GO_BP	GO:1902893	regulation of miRNA transcription	0.00217847	0.0243785
CAIX_CAIX_Pos_vs_CAIX_Neg	GO_BP	GO:0002726	positive regulation of T cell cytokine production	0.00219586	0.0245078
CAIX_CAIX_Pos_vs_CAIX_Neg	GO_BP	GO:0008361	regulation of cell size	0.00219976	0.0245078
CAIX_CAIX_Pos_vs_CAIX_Neg	GO_BP	GO:0006898	receptor-mediated endocytosis	0.00220924	0.0245591
CAIX_CAIX_Pos_vs_CAIX_Neg	GO_BP	GO:0097193	intrinsic apoptotic signaling pathway	0.00222696	0.0247015
CAIX_CAIX_Pos_vs_CAIX_Neg	GO_BP	GO:0071456	cellular response to hypoxia	0.00224842	0.0248848
CAIX_CAIX_Pos_vs_CAIX_Neg	GO_BP	GO:0045815	transcription initiation-coupled chromatin remodeling	0.00227732	0.0250359
CAIX_CAIX_Pos_vs_CAIX_Neg	GO_BP	GO:1990776	response to angiotensin	0.00227732	0.0250359
CAIX_CAIX_Pos_vs_CAIX_Neg	GO_BP	GO:0060612	adipose tissue development	0.00227971	0.0250359
CAIX_CAIX_Pos_vs_CAIX_Neg	GO_BP	GO:0051492	regulation of stress fiber assembly	0.00228542	0.0250359
CAIX_CAIX_Pos_vs_CAIX_Neg	GO_BP	GO:0060603	mammary gland duct morphogenesis	0.00228694	0.0250359
CAIX_CAIX_Pos_vs_CAIX_Neg	GO_BP	GO:0010976	positive regulation of neuron projection development	0.00229421	0.0250611
CAIX_CAIX_Pos_vs_CAIX_Neg	GO_BP	GO:0010464	regulation of mesenchymal cell proliferation	0.00232328	0.025269
CAIX_CAIX_Pos_vs_CAIX_Neg	GO_BP	GO:0140058	neuron projection arborization	0.00232328	0.025269
CAIX_CAIX_Pos_vs_CAIX_Neg	GO_BP	GO:0106106	cold-induced thermogenesis	0.00238712	0.0259074
CAIX_CAIX_Pos_vs_CAIX_Neg	GO_BP	GO:0009100	glycoprotein metabolic process	0.00242846	0.0262454
CAIX_CAIX_Pos_vs_CAIX_Neg	GO_BP	GO:0060070	canonical Wnt signaling pathway	0.00242869	0.0262454
CAIX_CAIX_Pos_vs_CAIX_Neg	GO_BP	GO:0030520	intracellular estrogen receptor signaling pathway	0.00243715	0.0262804
CAIX_CAIX_Pos_vs_CAIX_Neg	GO_BP	GO:0090092	regulation of transmembrane receptor protein serine/threonine kinase signaling pathway	0.00246702	0.0265457
CAIX_CAIX_Pos_vs_CAIX_Neg	GO_BP	GO:0051091	positive regulation of DNA-binding transcription factor activity	0.00251365	0.0269897
CAIX_CAIX_Pos_vs_CAIX_Neg	GO_BP	GO:0071241	cellular response to inorganic substance	0.00252865	0.0270601
CAIX_CAIX_Pos_vs_CAIX_Neg	GO_BP	GO:0000422	autophagy of mitochondrion	0.0025417	0.0270601
CAIX_CAIX_Pos_vs_CAIX_Neg	GO_BP	GO:0042147	retrograde transport, endosome to Golgi	0.0025417	0.0270601
CAIX_CAIX_Pos_vs_CAIX_Neg	GO_BP	GO:0061726	mitochondrion disassembly	0.0025417	0.0270601
CAIX_CAIX_Pos_vs_CAIX_Neg	GO_BP	GO:0001885	endothelial cell development	0.00255338	0.0270701
CAIX_CAIX_Pos_vs_CAIX_Neg	GO_BP	GO:0044091	membrane biogenesis	0.00255338	0.0270701
CAIX_CAIX_Pos_vs_CAIX_Neg	GO_BP	GO:0072175	epithelial tube formation	0.00256018	0.0270852
CAIX_CAIX_Pos_vs_CAIX_Neg	GO_BP	GO:0038084	vascular endothelial growth factor signaling pathway	0.00259684	0.0274154
CAIX_CAIX_Pos_vs_CAIX_Neg	GO_BP	GO:0010042	response to manganese ion	0.00264051	0.0277022
CAIX_CAIX_Pos_vs_CAIX_Neg	GO_BP	GO:0015693	magnesium ion transport	0.00264051	0.0277022
CAIX_CAIX_Pos_vs_CAIX_Neg	GO_BP	GO:0045945	positive regulation of transcription by RNA polymerase III	0.00264051	0.0277022
CAIX_CAIX_Pos_vs_CAIX_Neg	GO_BP	GO:0006970	response to osmotic stress	0.00266462	0.0278391
CAIX_CAIX_Pos_vs_CAIX_Neg	GO_BP	GO:0072028	nephron morphogenesis	0.00266462	0.0278391
CAIX_CAIX_Pos_vs_CAIX_Neg	GO_BP	GO:0006413	translational initiation	0.00270213	0.0281144
CAIX_CAIX_Pos_vs_CAIX_Neg	GO_BP	GO:0030282	bone mineralization	0.00270213	0.0281144
CAIX_CAIX_Pos_vs_CAIX_Neg	GO_BP	GO:0061614	miRNA transcription	0.0027623	0.0286811
CAIX_CAIX_Pos_vs_CAIX_Neg	GO_BP	GO:0001894	tissue homeostasis	0.00277429	0.0286874
CAIX_CAIX_Pos_vs_CAIX_Neg	GO_BP	GO:0060249	anatomical structure homeostasis	0.00277429	0.0286874
CAIX_CAIX_Pos_vs_CAIX_Neg	GO_BP	GO:0071248	cellular response to metal ion	0.00283515	0.0292566
CAIX_CAIX_Pos_vs_CAIX_Neg	GO_BP	GO:0003007	heart morphogenesis	0.00284415	0.0292895
CAIX_CAIX_Pos_vs_CAIX_Neg	GO_BP	GO:0060348	bone development	0.00285984	0.0293909
CAIX_CAIX_Pos_vs_CAIX_Neg	GO_BP	GO:0042770	signal transduction in response to DNA damage	0.00288944	0.0296347
CAIX_CAIX_Pos_vs_CAIX_Neg	GO_BP	GO:1903214	regulation of protein targeting to mitochondrion	0.00291141	0.0297993
CAIX_CAIX_Pos_vs_CAIX_Neg	GO_BP	GO:0030100	regulation of endocytosis	0.00294024	0.0300334
CAIX_CAIX_Pos_vs_CAIX_Neg	GO_BP	GO:0003229	ventricular cardiac muscle tissue development	0.00297356	0.0302549
CAIX_CAIX_Pos_vs_CAIX_Neg	GO_BP	GO:0009749	response to glucose	0.00300253	0.0302549
CAIX_CAIX_Pos_vs_CAIX_Neg	GO_BP	GO:0033673	negative regulation of kinase activity	0.00300253	0.0302549
CAIX_CAIX_Pos_vs_CAIX_Neg	GO_BP	GO:0035024	negative regulation of Rho protein signal transduction	0.0030039	0.0302549
CAIX_CAIX_Pos_vs_CAIX_Neg	GO_BP	GO:0060444	branching involved in mammary gland duct morphogenesis	0.0030039	0.0302549
CAIX_CAIX_Pos_vs_CAIX_Neg	GO_BP	GO:0034394	protein localization to cell surface	0.00300399	0.0302549
CAIX_CAIX_Pos_vs_CAIX_Neg	GO_BP	GO:0051865	protein autoubiquitination	0.00300399	0.0302549
CAIX_CAIX_Pos_vs_CAIX_Neg	GO_BP	GO:0009895	negative regulation of catabolic process	0.00301072	0.0302621
CAIX_CAIX_Pos_vs_CAIX_Neg	GO_BP	GO:0009101	glycoprotein biosynthetic process	0.00304622	0.030558
CAIX_CAIX_Pos_vs_CAIX_Neg	GO_BP	GO:0030513	positive regulation of BMP signaling pathway	0.00305786	0.0305666
CAIX_CAIX_Pos_vs_CAIX_Neg	GO_BP	GO:0006388	tRNA splicing, via endonucleolytic cleavage and ligation	0.00306144	0.0305666
CAIX_CAIX_Pos_vs_CAIX_Neg	GO_BP	GO:0001738	morphogenesis of a polarized epithelium	0.00306528	0.0305666
CAIX_CAIX_Pos_vs_CAIX_Neg	GO_BP	GO:0050773	regulation of dendrite development	0.00308293	0.0306818
CAIX_CAIX_Pos_vs_CAIX_Neg	GO_BP	GO:0006399	tRNA metabolic process	0.0031147	0.0309368
CAIX_CAIX_Pos_vs_CAIX_Neg	GO_BP	GO:0000423	mitophagy	0.00318912	0.0315516
CAIX_CAIX_Pos_vs_CAIX_Neg	GO_BP	GO:0071548	response to dexamethasone	0.00318912	0.0315516
CAIX_CAIX_Pos_vs_CAIX_Neg	GO_BP	GO:0018279	protein N-linked glycosylation via asparagine	0.00323525	0.0317584
CAIX_CAIX_Pos_vs_CAIX_Neg	GO_BP	GO:0035162	embryonic hemopoiesis	0.00323525	0.0317584
CAIX_CAIX_Pos_vs_CAIX_Neg	GO_BP	GO:0071549	cellular response to dexamethasone stimulus	0.00323525	0.0317584
CAIX_CAIX_Pos_vs_CAIX_Neg	GO_BP	GO:1903861	positive regulation of dendrite extension	0.00323525	0.0317584
CAIX_CAIX_Pos_vs_CAIX_Neg	GO_BP	GO:0008654	phospholipid biosynthetic process	0.00332733	0.0325983
CAIX_CAIX_Pos_vs_CAIX_Neg	GO_BP	GO:0050851	antigen receptor-mediated signaling pathway	0.00333579	0.0325983
CAIX_CAIX_Pos_vs_CAIX_Neg	GO_BP	GO:0031398	positive regulation of protein ubiquitination	0.00334024	0.0325983
CAIX_CAIX_Pos_vs_CAIX_Neg	GO_BP	GO:0090140	regulation of mitochondrial fission	0.00339677	0.0330859
CAIX_CAIX_Pos_vs_CAIX_Neg	GO_BP	GO:0000959	mitochondrial RNA metabolic process	0.00343258	0.0332418
CAIX_CAIX_Pos_vs_CAIX_Neg	GO_BP	GO:0006890	retrograde vesicle-mediated transport, Golgi to endoplasmic reticulum	0.00343258	0.0332418
CAIX_CAIX_Pos_vs_CAIX_Neg	GO_BP	GO:0030838	positive regulation of actin filament polymerization	0.00343258	0.0332418
CAIX_CAIX_Pos_vs_CAIX_Neg	GO_BP	GO:1902074	response to salt	0.00345719	0.0334159
CAIX_CAIX_Pos_vs_CAIX_Neg	GO_BP	GO:0043954	cellular component maintenance	0.00347377	0.0334628
CAIX_CAIX_Pos_vs_CAIX_Neg	GO_BP	GO:0060828	regulation of canonical Wnt signaling pathway	0.00347533	0.0334628
CAIX_CAIX_Pos_vs_CAIX_Neg	GO_BP	GO:0001659	temperature homeostasis	0.00349237	0.0335627
CAIX_CAIX_Pos_vs_CAIX_Neg	GO_BP	GO:0090174	organelle membrane fusion	0.00352608	0.0338221
CAIX_CAIX_Pos_vs_CAIX_Neg	GO_BP	GO:0009746	response to hexose	0.00354285	0.0338949
CAIX_CAIX_Pos_vs_CAIX_Neg	GO_BP	GO:0045637	regulation of myeloid cell differentiation	0.00355192	0.0338949
CAIX_CAIX_Pos_vs_CAIX_Neg	GO_BP	GO:0048738	cardiac muscle tissue development	0.00355832	0.0338949
CAIX_CAIX_Pos_vs_CAIX_Neg	GO_BP	GO:0120161	regulation of cold-induced thermogenesis	0.00356063	0.0338949
CAIX_CAIX_Pos_vs_CAIX_Neg	GO_BP	GO:0070507	regulation of microtubule cytoskeleton organization	0.00356733	0.0338949
CAIX_CAIX_Pos_vs_CAIX_Neg	GO_BP	GO:0072088	nephron epithelium morphogenesis	0.00361443	0.0342778
CAIX_CAIX_Pos_vs_CAIX_Neg	GO_BP	GO:0010171	body morphogenesis	0.00367205	0.0346911
CAIX_CAIX_Pos_vs_CAIX_Neg	GO_BP	GO:0031648	protein destabilization	0.00367205	0.0346911
CAIX_CAIX_Pos_vs_CAIX_Neg	GO_BP	GO:1901990	regulation of mitotic cell cycle phase transition	0.00367868	0.0346911
CAIX_CAIX_Pos_vs_CAIX_Neg	GO_BP	GO:0008625	extrinsic apoptotic signaling pathway via death domain receptors	0.00369584	0.0346936
CAIX_CAIX_Pos_vs_CAIX_Neg	GO_BP	GO:2000134	negative regulation of G1/S transition of mitotic cell cycle	0.00369584	0.0346936
CAIX_CAIX_Pos_vs_CAIX_Neg	GO_BP	GO:0014074	response to purine-containing compound	0.00371936	0.0346936
CAIX_CAIX_Pos_vs_CAIX_Neg	GO_BP	GO:1900180	regulation of protein localization to nucleus	0.00371936	0.0346936
CAIX_CAIX_Pos_vs_CAIX_Neg	GO_BP	GO:0070828	heterochromatin organization	0.00371971	0.0346936
CAIX_CAIX_Pos_vs_CAIX_Neg	GO_BP	GO:0034599	cellular response to oxidative stress	0.00372028	0.0346936
CAIX_CAIX_Pos_vs_CAIX_Neg	GO_BP	GO:0034614	cellular response to reactive oxygen species	0.00374468	0.0348566
CAIX_CAIX_Pos_vs_CAIX_Neg	GO_BP	GO:0034284	response to monosaccharide	0.00378036	0.0351238
CAIX_CAIX_Pos_vs_CAIX_Neg	GO_BP	GO:0001732	formation of cytoplasmic translation initiation complex	0.00388287	0.0355515
CAIX_CAIX_Pos_vs_CAIX_Neg	GO_BP	GO:0006103	2-oxoglutarate metabolic process	0.00388287	0.0355515
CAIX_CAIX_Pos_vs_CAIX_Neg	GO_BP	GO:0007158	neuron cell-cell adhesion	0.00388287	0.0355515
CAIX_CAIX_Pos_vs_CAIX_Neg	GO_BP	GO:0045651	positive regulation of macrophage differentiation	0.00388287	0.0355515
CAIX_CAIX_Pos_vs_CAIX_Neg	GO_BP	GO:0051770	positive regulation of nitric-oxide synthase biosynthetic process	0.00388287	0.0355515
CAIX_CAIX_Pos_vs_CAIX_Neg	GO_BP	GO:0090110	COPII-coated vesicle cargo loading	0.00388287	0.0355515
CAIX_CAIX_Pos_vs_CAIX_Neg	GO_BP	GO:0090136	epithelial cell-cell adhesion	0.00388287	0.0355515
CAIX_CAIX_Pos_vs_CAIX_Neg	GO_BP	GO:1904177	regulation of adipose tissue development	0.00388287	0.0355515
CAIX_CAIX_Pos_vs_CAIX_Neg	GO_BP	GO:0140718	facultative heterochromatin formation	0.00391386	0.0356544
CAIX_CAIX_Pos_vs_CAIX_Neg	GO_BP	GO:1900271	regulation of long-term synaptic potentiation	0.00391386	0.0356544
CAIX_CAIX_Pos_vs_CAIX_Neg	GO_BP	GO:0035264	multicellular organism growth	0.00392243	0.0356544
CAIX_CAIX_Pos_vs_CAIX_Neg	GO_BP	GO:0043543	protein acylation	0.00392243	0.0356544
CAIX_CAIX_Pos_vs_CAIX_Neg	GO_BP	GO:0005977	glycogen metabolic process	0.00395853	0.0358531
CAIX_CAIX_Pos_vs_CAIX_Neg	GO_BP	GO:0086001	cardiac muscle cell action potential	0.00395853	0.0358531
CAIX_CAIX_Pos_vs_CAIX_Neg	GO_BP	GO:0007179	transforming growth factor beta receptor signaling pathway	0.0039668	0.0358635
CAIX_CAIX_Pos_vs_CAIX_Neg	GO_BP	GO:0001841	neural tube formation	0.00405269	0.0364886
CAIX_CAIX_Pos_vs_CAIX_Neg	GO_BP	GO:0001570	vasculogenesis	0.00405768	0.0364886
CAIX_CAIX_Pos_vs_CAIX_Neg	GO_BP	GO:0006446	regulation of translational initiation	0.00405768	0.0364886
CAIX_CAIX_Pos_vs_CAIX_Neg	GO_BP	GO:0038093	Fc receptor signaling pathway	0.00415068	0.0371186
CAIX_CAIX_Pos_vs_CAIX_Neg	GO_BP	GO:0006513	protein monoubiquitination	0.00415312	0.0371186
CAIX_CAIX_Pos_vs_CAIX_Neg	GO_BP	GO:0090317	negative regulation of intracellular protein transport	0.00415312	0.0371186
CAIX_CAIX_Pos_vs_CAIX_Neg	GO_BP	GO:0006909	phagocytosis	0.00416459	0.0371186
CAIX_CAIX_Pos_vs_CAIX_Neg	GO_BP	GO:0051651	maintenance of location in cell	0.00416459	0.0371186
CAIX_CAIX_Pos_vs_CAIX_Neg	GO_BP	GO:0040013	negative regulation of locomotion	0.00419595	0.037332
CAIX_CAIX_Pos_vs_CAIX_Neg	GO_BP	GO:0030072	peptide hormone secretion	0.00426092	0.0378432
CAIX_CAIX_Pos_vs_CAIX_Neg	GO_BP	GO:0050852	T cell receptor signaling pathway	0.00432163	0.0382271
CAIX_CAIX_Pos_vs_CAIX_Neg	GO_BP	GO:0030330	DNA damage response, signal transduction by p53 class mediator	0.00433389	0.0382271
CAIX_CAIX_Pos_vs_CAIX_Neg	GO_BP	GO:0016485	protein processing	0.00435549	0.0382271
CAIX_CAIX_Pos_vs_CAIX_Neg	GO_BP	GO:0034350	regulation of glial cell apoptotic process	0.00437744	0.0382271
CAIX_CAIX_Pos_vs_CAIX_Neg	GO_BP	GO:0048304	positive regulation of isotype switching to IgG isotypes	0.00437744	0.0382271
CAIX_CAIX_Pos_vs_CAIX_Neg	GO_BP	GO:0050847	progesterone receptor signaling pathway	0.00437744	0.0382271
CAIX_CAIX_Pos_vs_CAIX_Neg	GO_BP	GO:0071872	cellular response to epinephrine stimulus	0.00437744	0.0382271
CAIX_CAIX_Pos_vs_CAIX_Neg	GO_BP	GO:1904869	regulation of protein localization to Cajal body	0.00437744	0.0382271
CAIX_CAIX_Pos_vs_CAIX_Neg	GO_BP	GO:1904871	positive regulation of protein localization to Cajal body	0.00437744	0.0382271
CAIX_CAIX_Pos_vs_CAIX_Neg	GO_BP	GO:0052652	cyclic purine nucleotide metabolic process	0.00438309	0.0382271
CAIX_CAIX_Pos_vs_CAIX_Neg	GO_BP	GO:0003279	cardiac septum development	0.00438764	0.0382271
CAIX_CAIX_Pos_vs_CAIX_Neg	GO_BP	GO:0099173	postsynapse organization	0.00441488	0.0383979
CAIX_CAIX_Pos_vs_CAIX_Neg	GO_BP	GO:0061298	retina vasculature development in camera-type eye	0.00444243	0.0385046
CAIX_CAIX_Pos_vs_CAIX_Neg	GO_BP	GO:2001224	positive regulation of neuron migration	0.00444243	0.0385046
CAIX_CAIX_Pos_vs_CAIX_Neg	GO_BP	GO:0071229	cellular response to acid chemical	0.00450833	0.0389425
CAIX_CAIX_Pos_vs_CAIX_Neg	GO_BP	GO:0051851	modulation by host of symbiont process	0.00450843	0.0389425
CAIX_CAIX_Pos_vs_CAIX_Neg	GO_BP	GO:0006906	vesicle fusion	0.00458724	0.0394165
CAIX_CAIX_Pos_vs_CAIX_Neg	GO_BP	GO:0009303	rRNA transcription	0.00459461	0.0394165
CAIX_CAIX_Pos_vs_CAIX_Neg	GO_BP	GO:0033144	negative regulation of intracellular steroid hormone receptor signaling pathway	0.00459461	0.0394165
CAIX_CAIX_Pos_vs_CAIX_Neg	GO_BP	GO:0046329	negative regulation of JNK cascade	0.00459461	0.0394165
CAIX_CAIX_Pos_vs_CAIX_Neg	GO_CC	GO:0005925	focal adhesion	4.31e-21	1.37e-18
CAIX_CAIX_Pos_vs_CAIX_Neg	GO_CC	GO:0030055	cell-substrate junction	5.05e-21	1.37e-18
CAIX_CAIX_Pos_vs_CAIX_Neg	GO_CC	GO:0005635	nuclear envelope	2.8e-09	4.32e-07
CAIX_CAIX_Pos_vs_CAIX_Neg	GO_CC	GO:0031252	cell leading edge	3.19e-09	4.32e-07
CAIX_CAIX_Pos_vs_CAIX_Neg	GO_CC	GO:0005912	adherens junction	8.18e-09	8.87e-07
CAIX_CAIX_Pos_vs_CAIX_Neg	GO_CC	GO:0005774	vacuolar membrane	3.34e-08	3.02e-06
CAIX_CAIX_Pos_vs_CAIX_Neg	GO_CC	GO:0030135	coated vesicle	1.06e-07	6.98e-06
CAIX_CAIX_Pos_vs_CAIX_Neg	GO_CC	GO:0005765	lysosomal membrane	1.19e-07	6.98e-06
CAIX_CAIX_Pos_vs_CAIX_Neg	GO_CC	GO:0098852	lytic vacuole membrane	1.19e-07	6.98e-06
CAIX_CAIX_Pos_vs_CAIX_Neg	GO_CC	GO:0005938	cell cortex	1.29e-07	6.98e-06
CAIX_CAIX_Pos_vs_CAIX_Neg	GO_CC	GO:0031965	nuclear membrane	2.05e-07	1.01e-05
CAIX_CAIX_Pos_vs_CAIX_Neg	GO_CC	GO:0098984	neuron to neuron synapse	2.45e-07	1.11e-05
CAIX_CAIX_Pos_vs_CAIX_Neg	GO_CC	GO:0022626	cytosolic ribosome	3.63e-07	1.51e-05
CAIX_CAIX_Pos_vs_CAIX_Neg	GO_CC	GO:0070160	tight junction	4.07e-07	1.58e-05
CAIX_CAIX_Pos_vs_CAIX_Neg	GO_CC	GO:0016607	nuclear speck	4.72e-07	1.7e-05
CAIX_CAIX_Pos_vs_CAIX_Neg	GO_CC	GO:0022625	cytosolic large ribosomal subunit	6.77e-07	2.29e-05
CAIX_CAIX_Pos_vs_CAIX_Neg	GO_CC	GO:0005802	trans-Golgi network	9.11e-07	2.91e-05
CAIX_CAIX_Pos_vs_CAIX_Neg	GO_CC	GO:0016605	PML body	1.11e-06	3.35e-05
CAIX_CAIX_Pos_vs_CAIX_Neg	GO_CC	GO:0014069	postsynaptic density	1.47e-06	4.18e-05
CAIX_CAIX_Pos_vs_CAIX_Neg	GO_CC	GO:0032279	asymmetric synapse	1.89e-06	5.13e-05
CAIX_CAIX_Pos_vs_CAIX_Neg	GO_CC	GO:0099572	postsynaptic specialization	2.04e-06	5.26e-05
CAIX_CAIX_Pos_vs_CAIX_Neg	GO_CC	GO:0000151	ubiquitin ligase complex	2.27e-06	5.59e-05
CAIX_CAIX_Pos_vs_CAIX_Neg	GO_CC	GO:0034708	methyltransferase complex	2.58e-06	6.07e-05
CAIX_CAIX_Pos_vs_CAIX_Neg	GO_CC	GO:0098791	Golgi apparatus subcompartment	3.2e-06	7.23e-05
CAIX_CAIX_Pos_vs_CAIX_Neg	GO_CC	GO:0005923	bicellular tight junction	3.85e-06	8.35e-05
CAIX_CAIX_Pos_vs_CAIX_Neg	GO_CC	GO:0098978	glutamatergic synapse	4.72e-06	9.85e-05
CAIX_CAIX_Pos_vs_CAIX_Neg	GO_CC	GO:0035097	histone methyltransferase complex	8.83e-06	0.000177312
CAIX_CAIX_Pos_vs_CAIX_Neg	GO_CC	GO:0045178	basal part of cell	9.36e-06	0.000178182
CAIX_CAIX_Pos_vs_CAIX_Neg	GO_CC	GO:0030027	lamellipodium	9.53e-06	0.000178182
CAIX_CAIX_Pos_vs_CAIX_Neg	GO_CC	GO:0043296	apical junction complex	1.08e-05	0.000194977
CAIX_CAIX_Pos_vs_CAIX_Neg	GO_CC	GO:0000118	histone deacetylase complex	1.19e-05	0.000207999
CAIX_CAIX_Pos_vs_CAIX_Neg	GO_CC	GO:0005793	endoplasmic reticulum-Golgi intermediate compartment	1.3e-05	0.000220648
CAIX_CAIX_Pos_vs_CAIX_Neg	GO_CC	GO:0009925	basal plasma membrane	1.47e-05	0.00024158
CAIX_CAIX_Pos_vs_CAIX_Neg	GO_CC	GO:0016323	basolateral plasma membrane	2.5e-05	0.000396937
CAIX_CAIX_Pos_vs_CAIX_Neg	GO_CC	GO:0005905	clathrin-coated pit	2.56e-05	0.000396937
CAIX_CAIX_Pos_vs_CAIX_Neg	GO_CC	GO:0001726	ruffle	2.81e-05	0.00042249
CAIX_CAIX_Pos_vs_CAIX_Neg	GO_CC	GO:0005769	early endosome	3.85e-05	0.000544713
CAIX_CAIX_Pos_vs_CAIX_Neg	GO_CC	GO:0030136	clathrin-coated vesicle	3.85e-05	0.000544713
CAIX_CAIX_Pos_vs_CAIX_Neg	GO_CC	GO:0035770	ribonucleoprotein granule	3.92e-05	0.000544713
CAIX_CAIX_Pos_vs_CAIX_Neg	GO_CC	GO:0005874	microtubule	4.72e-05	0.000639095
CAIX_CAIX_Pos_vs_CAIX_Neg	GO_CC	GO:0017053	transcription repressor complex	4.9e-05	0.000648394
CAIX_CAIX_Pos_vs_CAIX_Neg	GO_CC	GO:0019867	outer membrane	6.85e-05	0.000884486
CAIX_CAIX_Pos_vs_CAIX_Neg	GO_CC	GO:0005770	late endosome	7.31e-05	0.000921298
CAIX_CAIX_Pos_vs_CAIX_Neg	GO_CC	GO:0031968	organelle outer membrane	8.86e-05	0.00109195
CAIX_CAIX_Pos_vs_CAIX_Neg	GO_CC	GO:0042641	actomyosin	9.57e-05	0.00112796
CAIX_CAIX_Pos_vs_CAIX_Neg	GO_CC	GO:0030662	coated vesicle membrane	9.74e-05	0.00112796
CAIX_CAIX_Pos_vs_CAIX_Neg	GO_CC	GO:0099568	cytoplasmic region	9.78e-05	0.00112796
CAIX_CAIX_Pos_vs_CAIX_Neg	GO_CC	GO:0001725	stress fiber	0.000106249	0.00117548
CAIX_CAIX_Pos_vs_CAIX_Neg	GO_CC	GO:0097517	contractile actin filament bundle	0.000106249	0.00117548
CAIX_CAIX_Pos_vs_CAIX_Neg	GO_CC	GO:0005844	polysome	0.000111224	0.0012059
CAIX_CAIX_Pos_vs_CAIX_Neg	GO_CC	GO:0030014	CCR4-NOT complex	0.000127566	0.00135597
CAIX_CAIX_Pos_vs_CAIX_Neg	GO_CC	GO:0043025	neuronal cell body	0.000144855	0.00151013
CAIX_CAIX_Pos_vs_CAIX_Neg	GO_CC	GO:0005788	endoplasmic reticulum lumen	0.000152081	0.00155555
CAIX_CAIX_Pos_vs_CAIX_Neg	GO_CC	GO:0044666	MLL3/4 complex	0.00015833	0.00158414
CAIX_CAIX_Pos_vs_CAIX_Neg	GO_CC	GO:0005901	caveola	0.000160721	0.00158414
CAIX_CAIX_Pos_vs_CAIX_Neg	GO_CC	GO:0030139	endocytic vesicle	0.000171177	0.00163825
CAIX_CAIX_Pos_vs_CAIX_Neg	GO_CC	GO:0031519	PcG protein complex	0.000172578	0.00163825
CAIX_CAIX_Pos_vs_CAIX_Neg	GO_CC	GO:0031253	cell projection membrane	0.000175277	0.00163825
CAIX_CAIX_Pos_vs_CAIX_Neg	GO_CC	GO:0035098	ESC/E(Z) complex	0.000182185	0.00167395
CAIX_CAIX_Pos_vs_CAIX_Neg	GO_CC	GO:0014704	intercalated disc	0.000186298	0.00167868
CAIX_CAIX_Pos_vs_CAIX_Neg	GO_CC	GO:0019898	extrinsic component of membrane	0.000188892	0.00167868
CAIX_CAIX_Pos_vs_CAIX_Neg	GO_CC	GO:0044291	cell-cell contact zone	0.000195642	0.00171062
CAIX_CAIX_Pos_vs_CAIX_Neg	GO_CC	GO:0045177	apical part of cell	0.00020462	0.00174567
CAIX_CAIX_Pos_vs_CAIX_Neg	GO_CC	GO:0044853	plasma membrane raft	0.000206934	0.00174567
CAIX_CAIX_Pos_vs_CAIX_Neg	GO_CC	GO:0030496	midbody	0.000209311	0.00174567
CAIX_CAIX_Pos_vs_CAIX_Neg	GO_CC	GO:0070603	SWI/SNF superfamily-type complex	0.000217398	0.00178564
CAIX_CAIX_Pos_vs_CAIX_Neg	GO_CC	GO:0005819	spindle	0.000223638	0.00180949
CAIX_CAIX_Pos_vs_CAIX_Neg	GO_CC	GO:0045121	membrane raft	0.000227996	0.00181761
CAIX_CAIX_Pos_vs_CAIX_Neg	GO_CC	GO:0010494	cytoplasmic stress granule	0.000235914	0.00185348
CAIX_CAIX_Pos_vs_CAIX_Neg	GO_CC	GO:0005759	mitochondrial matrix	0.000260098	0.00198633
CAIX_CAIX_Pos_vs_CAIX_Neg	GO_CC	GO:0098857	membrane microdomain	0.000260151	0.00198633
CAIX_CAIX_Pos_vs_CAIX_Neg	GO_CC	GO:0005741	mitochondrial outer membrane	0.000287344	0.00216348
CAIX_CAIX_Pos_vs_CAIX_Neg	GO_CC	GO:0016324	apical plasma membrane	0.000307739	0.0022853
CAIX_CAIX_Pos_vs_CAIX_Neg	GO_CC	GO:0030133	transport vesicle	0.000336197	0.00246289
CAIX_CAIX_Pos_vs_CAIX_Neg	GO_CC	GO:0005798	Golgi-associated vesicle	0.000355845	0.00247314
CAIX_CAIX_Pos_vs_CAIX_Neg	GO_CC	GO:0030117	membrane coat	0.000355845	0.00247314
CAIX_CAIX_Pos_vs_CAIX_Neg	GO_CC	GO:0030134	COPII-coated ER to Golgi transport vesicle	0.000355845	0.00247314
CAIX_CAIX_Pos_vs_CAIX_Neg	GO_CC	GO:0048475	coated membrane	0.000355845	0.00247314
CAIX_CAIX_Pos_vs_CAIX_Neg	GO_CC	GO:0034399	nuclear periphery	0.00038902	0.00266949
CAIX_CAIX_Pos_vs_CAIX_Neg	GO_CC	GO:0031464	Cul4A-RING E3 ubiquitin ligase complex	0.000411815	0.00278939
CAIX_CAIX_Pos_vs_CAIX_Neg	GO_CC	GO:0036464	cytoplasmic ribonucleoprotein granule	0.000416783	0.00278939
CAIX_CAIX_Pos_vs_CAIX_Neg	GO_CC	GO:0032432	actin filament bundle	0.000546231	0.00361115
CAIX_CAIX_Pos_vs_CAIX_Neg	GO_CC	GO:0001650	fibrillar center	0.00073357	0.00475065
CAIX_CAIX_Pos_vs_CAIX_Neg	GO_CC	GO:0034451	centriolar satellite	0.000736119	0.00475065
CAIX_CAIX_Pos_vs_CAIX_Neg	GO_CC	GO:0030665	clathrin-coated vesicle membrane	0.000778779	0.00496682
CAIX_CAIX_Pos_vs_CAIX_Neg	GO_CC	GO:0032039	integrator complex	0.000862315	0.00543564
CAIX_CAIX_Pos_vs_CAIX_Neg	GO_CC	GO:0030667	secretory granule membrane	0.00107683	0.00670983
CAIX_CAIX_Pos_vs_CAIX_Neg	GO_CC	GO:0033290	eukaryotic 48S preinitiation complex	0.00126428	0.0077431
CAIX_CAIX_Pos_vs_CAIX_Neg	GO_CC	GO:0016363	nuclear matrix	0.00127122	0.0077431
CAIX_CAIX_Pos_vs_CAIX_Neg	GO_CC	GO:0000775	chromosome, centromeric region	0.00128576	0.00774464
CAIX_CAIX_Pos_vs_CAIX_Neg	GO_CC	GO:0055038	recycling endosome membrane	0.00134405	0.00800678
CAIX_CAIX_Pos_vs_CAIX_Neg	GO_CC	GO:0044391	ribosomal subunit	0.00159871	0.00942031
CAIX_CAIX_Pos_vs_CAIX_Neg	GO_CC	GO:0030175	filopodium	0.00163251	0.00951603
CAIX_CAIX_Pos_vs_CAIX_Neg	GO_CC	GO:0032838	plasma membrane bounded cell projection cytoplasm	0.00176486	0.0101781
CAIX_CAIX_Pos_vs_CAIX_Neg	GO_CC	GO:0030140	trans-Golgi network transport vesicle	0.0018393	0.0104483
CAIX_CAIX_Pos_vs_CAIX_Neg	GO_CC	GO:0048188	Set1C/COMPASS complex	0.00185027	0.0104483
CAIX_CAIX_Pos_vs_CAIX_Neg	GO_CC	GO:0016010	dystrophin-associated glycoprotein complex	0.0022758	0.0127188
CAIX_CAIX_Pos_vs_CAIX_Neg	GO_CC	GO:0001772	immunological synapse	0.00232332	0.0128519
CAIX_CAIX_Pos_vs_CAIX_Neg	GO_CC	GO:0042734	presynaptic membrane	0.00247367	0.0135453
CAIX_CAIX_Pos_vs_CAIX_Neg	GO_CC	GO:0030120	vesicle coat	0.00273742	0.0148397
CAIX_CAIX_Pos_vs_CAIX_Neg	GO_CC	GO:0042383	sarcolemma	0.00328592	0.0176368
CAIX_CAIX_Pos_vs_CAIX_Neg	GO_CC	GO:0005776	autophagosome	0.00361874	0.0192327
CAIX_CAIX_Pos_vs_CAIX_Neg	GO_CC	GO:0070993	translation preinitiation complex	0.00384633	0.0201025
CAIX_CAIX_Pos_vs_CAIX_Neg	GO_CC	GO:0044232	organelle membrane contact site	0.00385656	0.0201025
CAIX_CAIX_Pos_vs_CAIX_Neg	GO_CC	GO:1904949	ATPase complex	0.00399445	0.020417
CAIX_CAIX_Pos_vs_CAIX_Neg	GO_CC	GO:0000242	pericentriolar material	0.00410227	0.020417
CAIX_CAIX_Pos_vs_CAIX_Neg	GO_CC	GO:0016580	Sin3 complex	0.00410227	0.020417
CAIX_CAIX_Pos_vs_CAIX_Neg	GO_CC	GO:0070822	Sin3-type complex	0.00410227	0.020417
CAIX_CAIX_Pos_vs_CAIX_Neg	GO_CC	GO:0042788	polysomal ribosome	0.0041052	0.020417
CAIX_CAIX_Pos_vs_CAIX_Neg	GO_CC	GO:0015934	large ribosomal subunit	0.00427577	0.021072
CAIX_CAIX_Pos_vs_CAIX_Neg	GO_CC	GO:0005840	ribosome	0.00459571	0.0224447
CAIX_CAIX_Pos_vs_CAIX_Neg	GO_CC	GO:0031461	cullin-RING ubiquitin ligase complex	0.00471854	0.0228388
CAIX_CAIX_Pos_vs_CAIX_Neg	GO_CC	GO:0101002	ficolin-1-rich granule	0.00484254	0.0232315
CAIX_CAIX_Pos_vs_CAIX_Neg	GO_CC	GO:0099738	cell cortex region	0.00518717	0.0246666
CAIX_CAIX_Pos_vs_CAIX_Neg	GO_CC	GO:0000779	condensed chromosome, centromeric region	0.0053571	0.0252531
CAIX_CAIX_Pos_vs_CAIX_Neg	GO_CC	GO:0030118	clathrin coat	0.00548506	0.0254327
CAIX_CAIX_Pos_vs_CAIX_Neg	GO_CC	GO:0030658	transport vesicle membrane	0.00548902	0.0254327
CAIX_CAIX_Pos_vs_CAIX_Neg	GO_CC	GO:0000792	heterochromatin	0.00559704	0.0257134
CAIX_CAIX_Pos_vs_CAIX_Neg	GO_CC	GO:0031902	late endosome membrane	0.00578006	0.0263311
CAIX_CAIX_Pos_vs_CAIX_Neg	GO_CC	GO:0005903	brush border	0.00588521	0.0265155
CAIX_CAIX_Pos_vs_CAIX_Neg	GO_CC	GO:0009295	nucleoid	0.00596727	0.0265155
CAIX_CAIX_Pos_vs_CAIX_Neg	GO_CC	GO:0042645	mitochondrial nucleoid	0.00596727	0.0265155
CAIX_CAIX_Pos_vs_CAIX_Neg	GO_CC	GO:0005942	phosphatidylinositol 3-kinase complex	0.00606488	0.0267301
CAIX_CAIX_Pos_vs_CAIX_Neg	GO_CC	GO:0042470	melanosome	0.00622669	0.0270042
CAIX_CAIX_Pos_vs_CAIX_Neg	GO_CC	GO:0048770	pigment granule	0.00622669	0.0270042
CAIX_CAIX_Pos_vs_CAIX_Neg	GO_CC	GO:0000421	autophagosome membrane	0.00648145	0.0278859
CAIX_CAIX_Pos_vs_CAIX_Neg	GO_CC	GO:0090575	RNA polymerase II transcription regulator complex	0.007077	0.0302085
CAIX_CAIX_Pos_vs_CAIX_Neg	GO_CC	GO:1904813	ficolin-1-rich granule lumen	0.00720106	0.0304825
CAIX_CAIX_Pos_vs_CAIX_Neg	GO_CC	GO:0030427	site of polarized growth	0.00725366	0.0304825
CAIX_CAIX_Pos_vs_CAIX_Neg	GO_CC	GO:0098687	chromosomal region	0.00831466	0.0344117
CAIX_CAIX_Pos_vs_CAIX_Neg	GO_CC	GO:0005801	cis-Golgi network	0.00841935	0.0344117
CAIX_CAIX_Pos_vs_CAIX_Neg	GO_CC	GO:0030669	clathrin-coated endocytic vesicle membrane	0.00841935	0.0344117
CAIX_CAIX_Pos_vs_CAIX_Neg	GO_CC	GO:0000502	proteasome complex	0.00848164	0.0344117
CAIX_CAIX_Pos_vs_CAIX_Neg	GO_CC	GO:0045334	clathrin-coated endocytic vesicle	0.00850603	0.0344117
CAIX_CAIX_Pos_vs_CAIX_Neg	GO_CC	GO:0005852	eukaryotic translation initiation factor 3 complex	0.00874099	0.0348422
CAIX_CAIX_Pos_vs_CAIX_Neg	GO_CC	GO:0045293	mRNA editing complex	0.00874099	0.0348422
CAIX_CAIX_Pos_vs_CAIX_Neg	GO_CC	GO:0000776	kinetochore	0.00907232	0.0353853
CAIX_CAIX_Pos_vs_CAIX_Neg	GO_CC	GO:0030666	endocytic vesicle membrane	0.00926211	0.0353853
CAIX_CAIX_Pos_vs_CAIX_Neg	GO_CC	GO:0016282	eukaryotic 43S preinitiation complex	0.00929567	0.0353853
CAIX_CAIX_Pos_vs_CAIX_Neg	GO_CC	GO:0043034	costamere	0.00929567	0.0353853
CAIX_CAIX_Pos_vs_CAIX_Neg	GO_CC	GO:0030660	Golgi-associated vesicle membrane	0.00939667	0.0353853
CAIX_CAIX_Pos_vs_CAIX_Neg	GO_CC	GO:0099023	vesicle tethering complex	0.00939667	0.0353853
CAIX_CAIX_Pos_vs_CAIX_Neg	GO_CC	GO:0044233	mitochondria-associated endoplasmic reticulum membrane	0.00943253	0.0353853
CAIX_CAIX_Pos_vs_CAIX_Neg	GO_CC	GO:0098644	complex of collagen trimers	0.00943253	0.0353853
CAIX_CAIX_Pos_vs_CAIX_Neg	GO_CC	GO:0019005	SCF ubiquitin ligase complex	0.00946472	0.0353853
CAIX_CAIX_Pos_vs_CAIX_Neg	GO_CC	GO:0032587	ruffle membrane	0.00956695	0.0355226
CAIX_CAIX_Pos_vs_CAIX_Neg	GO_MF	GO:0045296	cadherin binding	5.34e-13	5.57e-10
CAIX_CAIX_Pos_vs_CAIX_Neg	GO_MF	GO:0004674	protein serine/threonine kinase activity	6.74e-10	3.25e-07
CAIX_CAIX_Pos_vs_CAIX_Neg	GO_MF	GO:0001222	transcription corepressor binding	9.35e-10	3.25e-07
CAIX_CAIX_Pos_vs_CAIX_Neg	GO_MF	GO:0001221	transcription coregulator binding	1.31e-08	3.41e-06
CAIX_CAIX_Pos_vs_CAIX_Neg	GO_MF	GO:0003714	transcription corepressor activity	1.84e-08	3.85e-06
CAIX_CAIX_Pos_vs_CAIX_Neg	GO_MF	GO:0003779	actin binding	3.21e-08	5.59e-06
CAIX_CAIX_Pos_vs_CAIX_Neg	GO_MF	GO:0106310	protein serine kinase activity	4.24e-08	5.7e-06
CAIX_CAIX_Pos_vs_CAIX_Neg	GO_MF	GO:0031267	small GTPase binding	4.37e-08	5.7e-06
CAIX_CAIX_Pos_vs_CAIX_Neg	GO_MF	GO:0031625	ubiquitin protein ligase binding	9.54e-08	1.11e-05
CAIX_CAIX_Pos_vs_CAIX_Neg	GO_MF	GO:0051020	GTPase binding	2.52e-07	2.21e-05
CAIX_CAIX_Pos_vs_CAIX_Neg	GO_MF	GO:0030695	GTPase regulator activity	2.59e-07	2.21e-05
CAIX_CAIX_Pos_vs_CAIX_Neg	GO_MF	GO:0060589	nucleoside-triphosphatase regulator activity	2.59e-07	2.21e-05
CAIX_CAIX_Pos_vs_CAIX_Neg	GO_MF	GO:0044389	ubiquitin-like protein ligase binding	2.75e-07	2.21e-05
CAIX_CAIX_Pos_vs_CAIX_Neg	GO_MF	GO:0140297	DNA-binding transcription factor binding	3.27e-07	2.44e-05
CAIX_CAIX_Pos_vs_CAIX_Neg	GO_MF	GO:0005096	GTPase activator activity	2.94e-06	0.000204643
CAIX_CAIX_Pos_vs_CAIX_Neg	GO_MF	GO:0003713	transcription coactivator activity	6.67e-06	0.000435235
CAIX_CAIX_Pos_vs_CAIX_Neg	GO_MF	GO:0061629	RNA polymerase II-specific DNA-binding transcription factor binding	8.56e-06	0.000525597
CAIX_CAIX_Pos_vs_CAIX_Neg	GO_MF	GO:0140993	histone modifying activity	1.23e-05	0.000715628
CAIX_CAIX_Pos_vs_CAIX_Neg	GO_MF	GO:0019902	phosphatase binding	1.31e-05	0.00072205
CAIX_CAIX_Pos_vs_CAIX_Neg	GO_MF	GO:0030674	protein-macromolecule adaptor activity	1.99e-05	0.00103779
CAIX_CAIX_Pos_vs_CAIX_Neg	GO_MF	GO:0097110	scaffold protein binding	2.15e-05	0.00106733
CAIX_CAIX_Pos_vs_CAIX_Neg	GO_MF	GO:0019787	ubiquitin-like protein transferase activity	3.84e-05	0.0018221
CAIX_CAIX_Pos_vs_CAIX_Neg	GO_MF	GO:0019209	kinase activator activity	5.32e-05	0.00241628
CAIX_CAIX_Pos_vs_CAIX_Neg	GO_MF	GO:0030295	protein kinase activator activity	6.28e-05	0.00273321
CAIX_CAIX_Pos_vs_CAIX_Neg	GO_MF	GO:0016755	aminoacyltransferase activity	7.63e-05	0.00309408
CAIX_CAIX_Pos_vs_CAIX_Neg	GO_MF	GO:0033558	protein lysine deacetylase activity	7.7e-05	0.00309408
CAIX_CAIX_Pos_vs_CAIX_Neg	GO_MF	GO:0035091	phosphatidylinositol binding	0.000100794	0.00389814
CAIX_CAIX_Pos_vs_CAIX_Neg	GO_MF	GO:0098632	cell-cell adhesion mediator activity	0.000108242	0.00403671
CAIX_CAIX_Pos_vs_CAIX_Neg	GO_MF	GO:0098631	cell adhesion mediator activity	0.000168649	0.00603715
CAIX_CAIX_Pos_vs_CAIX_Neg	GO_MF	GO:0019838	growth factor binding	0.000173446	0.00603715
CAIX_CAIX_Pos_vs_CAIX_Neg	GO_MF	GO:0019903	protein phosphatase binding	0.000187196	0.00630555
CAIX_CAIX_Pos_vs_CAIX_Neg	GO_MF	GO:0004407	histone deacetylase activity	0.000209799	0.00664561
CAIX_CAIX_Pos_vs_CAIX_Neg	GO_MF	GO:0004842	ubiquitin-protein transferase activity	0.00021002	0.00664561
CAIX_CAIX_Pos_vs_CAIX_Neg	GO_MF	GO:1990841	promoter-specific chromatin binding	0.000233239	0.00716325
CAIX_CAIX_Pos_vs_CAIX_Neg	GO_MF	GO:0051059	NF-kappaB binding	0.000258534	0.00747064
CAIX_CAIX_Pos_vs_CAIX_Neg	GO_MF	GO:0016922	nuclear receptor binding	0.000263675	0.00747064
CAIX_CAIX_Pos_vs_CAIX_Neg	GO_MF	GO:0008135	translation factor activity, RNA binding	0.000264711	0.00747064
CAIX_CAIX_Pos_vs_CAIX_Neg	GO_MF	GO:0016303	1-phosphatidylinositol-3-kinase activity	0.000279806	0.00768885
CAIX_CAIX_Pos_vs_CAIX_Neg	GO_MF	GO:0000287	magnesium ion binding	0.000326633	0.00874548
CAIX_CAIX_Pos_vs_CAIX_Neg	GO_MF	GO:0044325	transmembrane transporter binding	0.000454424	0.0118629
CAIX_CAIX_Pos_vs_CAIX_Neg	GO_MF	GO:0034237	protein kinase A regulatory subunit binding	0.000513392	0.0130754
CAIX_CAIX_Pos_vs_CAIX_Neg	GO_MF	GO:0042578	phosphoric ester hydrolase activity	0.000588807	0.0144049
CAIX_CAIX_Pos_vs_CAIX_Neg	GO_MF	GO:1901981	phosphatidylinositol phosphate binding	0.000604997	0.0144049
CAIX_CAIX_Pos_vs_CAIX_Neg	GO_MF	GO:0008013	beta-catenin binding	0.00060698	0.0144049
CAIX_CAIX_Pos_vs_CAIX_Neg	GO_MF	GO:0004713	protein tyrosine kinase activity	0.000624078	0.0144815
CAIX_CAIX_Pos_vs_CAIX_Neg	GO_MF	GO:0004721	phosphoprotein phosphatase activity	0.000653869	0.014843
CAIX_CAIX_Pos_vs_CAIX_Neg	GO_MF	GO:0031624	ubiquitin conjugating enzyme binding	0.00069806	0.015509
CAIX_CAIX_Pos_vs_CAIX_Neg	GO_MF	GO:0044390	ubiquitin-like protein conjugating enzyme binding	0.000819778	0.0178248
CAIX_CAIX_Pos_vs_CAIX_Neg	GO_MF	GO:0042393	histone binding	0.00084739	0.0178248
CAIX_CAIX_Pos_vs_CAIX_Neg	GO_MF	GO:0004709	MAP kinase kinase kinase activity	0.000870576	0.0178248
CAIX_CAIX_Pos_vs_CAIX_Neg	GO_MF	GO:0052742	phosphatidylinositol kinase activity	0.000870576	0.0178248
CAIX_CAIX_Pos_vs_CAIX_Neg	GO_MF	GO:0090079	translation regulator activity, nucleic acid binding	0.000976895	0.019617
CAIX_CAIX_Pos_vs_CAIX_Neg	GO_MF	GO:0005518	collagen binding	0.00104777	0.0202852
CAIX_CAIX_Pos_vs_CAIX_Neg	GO_MF	GO:0030165	PDZ domain binding	0.00104902	0.0202852
CAIX_CAIX_Pos_vs_CAIX_Neg	GO_MF	GO:0016887	ATP hydrolysis activity	0.00110221	0.0209261
CAIX_CAIX_Pos_vs_CAIX_Neg	GO_MF	GO:0051015	actin filament binding	0.00118773	0.0221234
CAIX_CAIX_Pos_vs_CAIX_Neg	GO_MF	GO:0051287	NAD binding	0.00123178	0.0221234
CAIX_CAIX_Pos_vs_CAIX_Neg	GO_MF	GO:0001727	lipid kinase activity	0.00124686	0.0221234
CAIX_CAIX_Pos_vs_CAIX_Neg	GO_MF	GO:0050660	flavin adenine dinucleotide binding	0.00125001	0.0221234
CAIX_CAIX_Pos_vs_CAIX_Neg	GO_MF	GO:0016791	phosphatase activity	0.00133233	0.0231873
CAIX_CAIX_Pos_vs_CAIX_Neg	GO_MF	GO:0019207	kinase regulator activity	0.00141933	0.023953
CAIX_CAIX_Pos_vs_CAIX_Neg	GO_MF	GO:0017124	SH3 domain binding	0.00142221	0.023953
CAIX_CAIX_Pos_vs_CAIX_Neg	GO_MF	GO:0008234	cysteine-type peptidase activity	0.00154657	0.025634
CAIX_CAIX_Pos_vs_CAIX_Neg	GO_MF	GO:0005543	phospholipid binding	0.00166174	0.0268233
CAIX_CAIX_Pos_vs_CAIX_Neg	GO_MF	GO:0140296	general transcription initiation factor binding	0.00166969	0.0268233
CAIX_CAIX_Pos_vs_CAIX_Neg	GO_MF	GO:0005080	protein kinase C binding	0.00171419	0.0271209
CAIX_CAIX_Pos_vs_CAIX_Neg	GO_MF	GO:0030331	nuclear estrogen receptor binding	0.00176129	0.0274501
CAIX_CAIX_Pos_vs_CAIX_Neg	GO_MF	GO:0016668	oxidoreductase activity, acting on a sulfur group of donors, NAD(P) as acceptor	0.00192697	0.0292298
CAIX_CAIX_Pos_vs_CAIX_Neg	GO_MF	GO:0016741	transferase activity, transferring one-carbon groups	0.00195945	0.0292298
CAIX_CAIX_Pos_vs_CAIX_Neg	GO_MF	GO:0019887	protein kinase regulator activity	0.00195945	0.0292298
CAIX_CAIX_Pos_vs_CAIX_Neg	GO_MF	GO:0030374	nuclear receptor coactivator activity	0.00223381	0.0328531
CAIX_CAIX_Pos_vs_CAIX_Neg	GO_MF	GO:0005525	GTP binding	0.00227062	0.0329306
CAIX_CAIX_Pos_vs_CAIX_Neg	GO_MF	GO:0019213	deacetylase activity	0.00248993	0.035608
CAIX_CAIX_Pos_vs_CAIX_Neg	GO_MF	GO:0070878	primary miRNA binding	0.00252343	0.035608
CAIX_CAIX_Pos_vs_CAIX_Neg	GO_MF	GO:0005085	guanyl-nucleotide exchange factor activity	0.00273697	0.0379822
CAIX_CAIX_Pos_vs_CAIX_Neg	GO_MF	GO:0019001	guanyl nucleotide binding	0.00280081	0.0379822
CAIX_CAIX_Pos_vs_CAIX_Neg	GO_MF	GO:0032561	guanyl ribonucleotide binding	0.00280081	0.0379822
CAIX_CAIX_Pos_vs_CAIX_Neg	GO_MF	GO:0008168	methyltransferase activity	0.00305346	0.0408777
CAIX_CAIX_Pos_vs_CAIX_Neg	GO_MF	GO:0042974	nuclear retinoic acid receptor binding	0.00317292	0.0414149
CAIX_CAIX_Pos_vs_CAIX_Neg	GO_MF	GO:0070006	metalloaminopeptidase activity	0.00317292	0.0414149
CAIX_CAIX_Pos_vs_CAIX_Neg	KEGG	hsa04510	Focal adhesion	1.36e-11	2.72e-09
CAIX_CAIX_Pos_vs_CAIX_Neg	KEGG	hsa05205	Proteoglycans in cancer	1.33e-08	1.33e-06
CAIX_CAIX_Pos_vs_CAIX_Neg	KEGG	hsa05135	Yersinia infection	2.16e-08	1.44e-06
CAIX_CAIX_Pos_vs_CAIX_Neg	KEGG	hsa04140	Autophagy - animal	4.3e-08	1.93e-06
CAIX_CAIX_Pos_vs_CAIX_Neg	KEGG	hsa01521	EGFR tyrosine kinase inhibitor resistance	4.82e-08	1.93e-06
CAIX_CAIX_Pos_vs_CAIX_Neg	KEGG	hsa05131	Shigellosis	9.66e-08	3.22e-06
CAIX_CAIX_Pos_vs_CAIX_Neg	KEGG	hsa04211	Longevity regulating pathway	2.67e-07	7.64e-06
CAIX_CAIX_Pos_vs_CAIX_Neg	KEGG	hsa04919	Thyroid hormone signaling pathway	4e-07	8.79e-06
CAIX_CAIX_Pos_vs_CAIX_Neg	KEGG	hsa04015	Rap1 signaling pathway	4.69e-07	8.79e-06
CAIX_CAIX_Pos_vs_CAIX_Neg	KEGG	hsa04010	MAPK signaling pathway	4.97e-07	8.79e-06
CAIX_CAIX_Pos_vs_CAIX_Neg	KEGG	hsa04141	Protein processing in endoplasmic reticulum	5.46e-07	8.79e-06
CAIX_CAIX_Pos_vs_CAIX_Neg	KEGG	hsa03083	Polycomb repressive complex	5.69e-07	8.79e-06
CAIX_CAIX_Pos_vs_CAIX_Neg	KEGG	hsa04012	ErbB signaling pathway	5.71e-07	8.79e-06
CAIX_CAIX_Pos_vs_CAIX_Neg	KEGG	hsa05132	Salmonella infection	1.12e-06	1.6e-05
CAIX_CAIX_Pos_vs_CAIX_Neg	KEGG	hsa05418	Fluid shear stress and atherosclerosis	1.23e-06	1.64e-05
CAIX_CAIX_Pos_vs_CAIX_Neg	KEGG	hsa05166	Human T-cell leukemia virus 1 infection	1.39e-06	1.74e-05
CAIX_CAIX_Pos_vs_CAIX_Neg	KEGG	hsa04933	AGE-RAGE signaling pathway in diabetic complications	1.51e-06	1.77e-05
CAIX_CAIX_Pos_vs_CAIX_Neg	KEGG	hsa05212	Pancreatic cancer	1.79e-06	1.98e-05
CAIX_CAIX_Pos_vs_CAIX_Neg	KEGG	hsa04666	Fc gamma R-mediated phagocytosis	2.18e-06	2.29e-05
CAIX_CAIX_Pos_vs_CAIX_Neg	KEGG	hsa04910	Insulin signaling pathway	2.44e-06	2.44e-05
CAIX_CAIX_Pos_vs_CAIX_Neg	KEGG	hsa05171	Coronavirus disease - COVID-19	2.76e-06	2.63e-05
CAIX_CAIX_Pos_vs_CAIX_Neg	KEGG	hsa04810	Regulation of actin cytoskeleton	3.4e-06	3.02e-05
CAIX_CAIX_Pos_vs_CAIX_Neg	KEGG	hsa04066	HIF-1 signaling pathway	3.47e-06	3.02e-05
CAIX_CAIX_Pos_vs_CAIX_Neg	KEGG	hsa05211	Renal cell carcinoma	3.81e-06	3.05e-05
CAIX_CAIX_Pos_vs_CAIX_Neg	KEGG	hsa04722	Neurotrophin signaling pathway	3.81e-06	3.05e-05
CAIX_CAIX_Pos_vs_CAIX_Neg	KEGG	hsa05213	Endometrial cancer	5.19e-06	3.99e-05
CAIX_CAIX_Pos_vs_CAIX_Neg	KEGG	hsa04928	Parathyroid hormone synthesis, secretion and action	5.81e-06	4.3e-05
CAIX_CAIX_Pos_vs_CAIX_Neg	KEGG	hsa04152	AMPK signaling pathway	6.62e-06	4.73e-05
CAIX_CAIX_Pos_vs_CAIX_Neg	KEGG	hsa05215	Prostate cancer	7.09e-06	4.76e-05
CAIX_CAIX_Pos_vs_CAIX_Neg	KEGG	hsa05210	Colorectal cancer	7.14e-06	4.76e-05
CAIX_CAIX_Pos_vs_CAIX_Neg	KEGG	hsa05100	Bacterial invasion of epithelial cells	7.86e-06	5.07e-05
CAIX_CAIX_Pos_vs_CAIX_Neg	KEGG	hsa04517	IgSF CAM signaling	1.48e-05	9.22e-05
CAIX_CAIX_Pos_vs_CAIX_Neg	KEGG	hsa05231	Choline metabolism in cancer	1.54e-05	9.34e-05
CAIX_CAIX_Pos_vs_CAIX_Neg	KEGG	hsa05220	Chronic myeloid leukemia	1.61e-05	9.49e-05
CAIX_CAIX_Pos_vs_CAIX_Neg	KEGG	hsa04820	Cytoskeleton in muscle cells	2.87e-05	0.00016398
CAIX_CAIX_Pos_vs_CAIX_Neg	KEGG	hsa04144	Endocytosis	3.29e-05	0.00018021
CAIX_CAIX_Pos_vs_CAIX_Neg	KEGG	hsa04071	Sphingolipid signaling pathway	3.33e-05	0.00018021
CAIX_CAIX_Pos_vs_CAIX_Neg	KEGG	hsa04072	Phospholipase D signaling pathway	3.44e-05	0.000181139
CAIX_CAIX_Pos_vs_CAIX_Neg	KEGG	hsa05161	Hepatitis B	3.54e-05	0.000181628
CAIX_CAIX_Pos_vs_CAIX_Neg	KEGG	hsa04611	Platelet activation	4.24e-05	0.000207559
CAIX_CAIX_Pos_vs_CAIX_Neg	KEGG	hsa05130	Pathogenic Escherichia coli infection	4.38e-05	0.000207559
CAIX_CAIX_Pos_vs_CAIX_Neg	KEGG	hsa04068	FoxO signaling pathway	4.44e-05	0.000207559
CAIX_CAIX_Pos_vs_CAIX_Neg	KEGG	hsa04520	Adherens junction	4.46e-05	0.000207559
CAIX_CAIX_Pos_vs_CAIX_Neg	KEGG	hsa05163	Human cytomegalovirus infection	6.53e-05	0.000296699
CAIX_CAIX_Pos_vs_CAIX_Neg	KEGG	hsa04668	TNF signaling pathway	8.93e-05	0.000396695
CAIX_CAIX_Pos_vs_CAIX_Neg	KEGG	hsa04931	Insulin resistance	9.24e-05	0.000401583
CAIX_CAIX_Pos_vs_CAIX_Neg	KEGG	hsa04926	Relaxin signaling pathway	0.000105249	0.000447867
CAIX_CAIX_Pos_vs_CAIX_Neg	KEGG	hsa05222	Small cell lung cancer	0.000109347	0.000455615
CAIX_CAIX_Pos_vs_CAIX_Neg	KEGG	hsa04151	PI3K-Akt signaling pathway	0.000114944	0.000469157
CAIX_CAIX_Pos_vs_CAIX_Neg	KEGG	hsa04530	Tight junction	0.00013872	0.00055488
CAIX_CAIX_Pos_vs_CAIX_Neg	KEGG	hsa04213	Longevity regulating pathway - multiple species	0.000156679	0.000614427
CAIX_CAIX_Pos_vs_CAIX_Neg	KEGG	hsa05145	Toxoplasmosis	0.000187579	0.000721457
CAIX_CAIX_Pos_vs_CAIX_Neg	KEGG	hsa04371	Apelin signaling pathway	0.000198702	0.000749819
CAIX_CAIX_Pos_vs_CAIX_Neg	KEGG	hsa00020	Citrate cycle (TCA cycle)	0.000206318	0.00076414
CAIX_CAIX_Pos_vs_CAIX_Neg	KEGG	hsa05169	Epstein-Barr virus infection	0.000211249	0.000767237
CAIX_CAIX_Pos_vs_CAIX_Neg	KEGG	hsa01522	Endocrine resistance	0.000214826	0.000767237
CAIX_CAIX_Pos_vs_CAIX_Neg	KEGG	hsa04210	Apoptosis	0.000220104	0.000772296
CAIX_CAIX_Pos_vs_CAIX_Neg	KEGG	hsa05223	Non-small cell lung cancer	0.000243678	0.000840269
CAIX_CAIX_Pos_vs_CAIX_Neg	KEGG	hsa05160	Hepatitis C	0.000253494	0.000855746
CAIX_CAIX_Pos_vs_CAIX_Neg	KEGG	hsa04912	GnRH signaling pathway	0.000256724	0.000855746
CAIX_CAIX_Pos_vs_CAIX_Neg	KEGG	hsa04660	T cell receptor signaling pathway	0.000366365	0.0012012
CAIX_CAIX_Pos_vs_CAIX_Neg	KEGG	hsa04360	Axon guidance	0.000444533	0.00143398
CAIX_CAIX_Pos_vs_CAIX_Neg	KEGG	hsa04340	Hedgehog signaling pathway	0.000477721	0.00151657
CAIX_CAIX_Pos_vs_CAIX_Neg	KEGG	hsa00620	Pyruvate metabolism	0.000543168	0.0016974
CAIX_CAIX_Pos_vs_CAIX_Neg	KEGG	hsa00310	Lysine degradation	0.000572929	0.00176286
CAIX_CAIX_Pos_vs_CAIX_Neg	KEGG	hsa05416	Viral myocarditis	0.000653171	0.00197931
CAIX_CAIX_Pos_vs_CAIX_Neg	KEGG	hsa05170	Human immunodeficiency virus 1 infection	0.000817842	0.00241186
CAIX_CAIX_Pos_vs_CAIX_Neg	KEGG	hsa04925	Aldosterone synthesis and secretion	0.000820034	0.00241186
CAIX_CAIX_Pos_vs_CAIX_Neg	KEGG	hsa04670	Leukocyte transendothelial migration	0.000911055	0.00264074
CAIX_CAIX_Pos_vs_CAIX_Neg	KEGG	hsa05221	Acute myeloid leukemia	0.000926088	0.00264597
CAIX_CAIX_Pos_vs_CAIX_Neg	KEGG	hsa05142	Chagas disease	0.0011297	0.00318227
CAIX_CAIX_Pos_vs_CAIX_Neg	KEGG	hsa04961	Endocrine and other factor-regulated calcium reabsorption	0.00135562	0.0037656
CAIX_CAIX_Pos_vs_CAIX_Neg	KEGG	hsa05218	Melanoma	0.00141178	0.00386788
CAIX_CAIX_Pos_vs_CAIX_Neg	KEGG	hsa04935	Growth hormone synthesis, secretion and action	0.00144245	0.00389851
CAIX_CAIX_Pos_vs_CAIX_Neg	KEGG	hsa04921	Oxytocin signaling pathway	0.00151576	0.00404203
CAIX_CAIX_Pos_vs_CAIX_Neg	KEGG	hsa05225	Hepatocellular carcinoma	0.00156855	0.00412778
CAIX_CAIX_Pos_vs_CAIX_Neg	KEGG	hsa04014	Ras signaling pathway	0.00160069	0.00415763
CAIX_CAIX_Pos_vs_CAIX_Neg	KEGG	hsa04310	Wnt signaling pathway	0.00163604	0.00419498
CAIX_CAIX_Pos_vs_CAIX_Neg	KEGG	hsa04137	Mitophagy - animal	0.00168394	0.00426314
CAIX_CAIX_Pos_vs_CAIX_Neg	KEGG	hsa04960	Aldosterone-regulated sodium reabsorption	0.00177246	0.00443116
CAIX_CAIX_Pos_vs_CAIX_Neg	KEGG	hsa04120	Ubiquitin mediated proteolysis	0.00198423	0.00489933
CAIX_CAIX_Pos_vs_CAIX_Neg	KEGG	hsa00280	Valine, leucine and isoleucine degradation	0.00209186	0.00505335
CAIX_CAIX_Pos_vs_CAIX_Neg	KEGG	hsa04540	Gap junction	0.00209714	0.00505335
CAIX_CAIX_Pos_vs_CAIX_Neg	KEGG	hsa05226	Gastric cancer	0.00219649	0.00520183
CAIX_CAIX_Pos_vs_CAIX_Neg	KEGG	hsa04350	TGF-beta signaling pathway	0.00221078	0.00520183
CAIX_CAIX_Pos_vs_CAIX_Neg	KEGG	hsa00380	Tryptophan metabolism	0.00236927	0.00550992
CAIX_CAIX_Pos_vs_CAIX_Neg	KEGG	hsa00770	Pantothenate and CoA biosynthesis	0.00250314	0.00575434
CAIX_CAIX_Pos_vs_CAIX_Neg	KEGG	hsa04022	cGMP-PKG signaling pathway	0.00260348	0.00591701
CAIX_CAIX_Pos_vs_CAIX_Neg	KEGG	hsa01210	2-Oxocarboxylic acid metabolism	0.00269391	0.00595792
CAIX_CAIX_Pos_vs_CAIX_Neg	KEGG	hsa04936	Alcoholic liver disease	0.00272259	0.00595792
CAIX_CAIX_Pos_vs_CAIX_Neg	KEGG	hsa05017	Spinocerebellar ataxia	0.00272259	0.00595792
CAIX_CAIX_Pos_vs_CAIX_Neg	KEGG	hsa04142	Lysosome	0.00274064	0.00595792
CAIX_CAIX_Pos_vs_CAIX_Neg	KEGG	hsa05214	Glioma	0.00283424	0.00609513
CAIX_CAIX_Pos_vs_CAIX_Neg	KEGG	hsa05417	Lipid and atherosclerosis	0.00289185	0.00615288
CAIX_CAIX_Pos_vs_CAIX_Neg	KEGG	hsa04710	Circadian rhythm	0.00383841	0.00808087
CAIX_CAIX_Pos_vs_CAIX_Neg	KEGG	hsa04062	Chemokine signaling pathway	0.0046254	0.00963624
CAIX_CAIX_Pos_vs_CAIX_Neg	KEGG	hsa01524	Platinum drug resistance	0.00482781	0.00995424
CAIX_CAIX_Pos_vs_CAIX_Neg	KEGG	hsa04136	Autophagy - other	0.00565188	0.0115344
CAIX_CAIX_Pos_vs_CAIX_Neg	KEGG	hsa04148	Efferocytosis	0.00604111	0.0122043
CAIX_CAIX_Pos_vs_CAIX_Neg	KEGG	hsa04070	Phosphatidylinositol signaling system	0.00648879	0.0129776
CAIX_CAIX_Pos_vs_CAIX_Neg	KEGG	hsa05167	Kaposi sarcoma-associated herpesvirus infection	0.00665121	0.0131707
CAIX_CAIX_Pos_vs_CAIX_Neg	KEGG	hsa04150	mTOR signaling pathway	0.00690107	0.0135315
CAIX_CAIX_Pos_vs_CAIX_Neg	KEGG	hsa04380	Osteoclast differentiation	0.00702769	0.013646
CAIX_CAIX_Pos_vs_CAIX_Neg	KEGG	hsa01200	Carbon metabolism	0.00720468	0.0138552
CAIX_CAIX_Pos_vs_CAIX_Neg	KEGG	hsa00512	Mucin type O-glycan biosynthesis	0.00731004	0.0139239
CAIX_CAIX_Pos_vs_CAIX_Neg	KEGG	hsa00010	Glycolysis / Gluconeogenesis	0.00817197	0.0154188
CAIX_CAIX_Pos_vs_CAIX_Neg	KEGG	hsa03018	RNA degradation	0.00874889	0.0162698
CAIX_CAIX_Pos_vs_CAIX_Neg	KEGG	hsa05165	Human papillomavirus infection	0.00883965	0.0162698
CAIX_CAIX_Pos_vs_CAIX_Neg	KEGG	hsa05168	Herpes simplex virus 1 infection	0.00886707	0.0162698
CAIX_CAIX_Pos_vs_CAIX_Neg	KEGG	hsa04980	Cobalamin transport and metabolism	0.00912235	0.0165861
CAIX_CAIX_Pos_vs_CAIX_Neg	KEGG	hsa04658	Th1 and Th2 cell differentiation	0.00958868	0.0171793
CAIX_CAIX_Pos_vs_CAIX_Neg	KEGG	hsa04270	Vascular smooth muscle contraction	0.00968125	0.0171793
CAIX_CAIX_Pos_vs_CAIX_Neg	KEGG	hsa04930	Type II diabetes mellitus	0.00970632	0.0171793
CAIX_CAIX_Pos_vs_CAIX_Neg	KEGG	hsa05216	Thyroid cancer	0.00980197	0.0171964
CAIX_CAIX_Pos_vs_CAIX_Neg	KEGG	hsa04390	Hippo signaling pathway	0.00991321	0.0172404
CAIX_CAIX_Pos_vs_CAIX_Neg	KEGG	hsa05235	PD-L1 expression and PD-1 checkpoint pathway in cancer	0.0107107	0.0184667
CAIX_CAIX_Pos_vs_CAIX_Neg	KEGG	hsa04261	Adrenergic signaling in cardiomyocytes	0.0110011	0.0188053
CAIX_CAIX_Pos_vs_CAIX_Neg	KEGG	hsa04110	Cell cycle	0.0112276	0.0190298
CAIX_CAIX_Pos_vs_CAIX_Neg	KEGG	hsa05202	Transcriptional misregulation in cancer	0.0116876	0.0193381
CAIX_CAIX_Pos_vs_CAIX_Neg	KEGG	hsa04971	Gastric acid secretion	0.0117612	0.0193381
CAIX_CAIX_Pos_vs_CAIX_Neg	KEGG	hsa05219	Bladder cancer	0.0117665	0.0193381
CAIX_CAIX_Pos_vs_CAIX_Neg	KEGG	hsa05203	Viral carcinogenesis	0.0117962	0.0193381
CAIX_CAIX_Pos_vs_CAIX_Neg	KEGG	hsa00230	Purine metabolism	0.0119929	0.0195006
CAIX_CAIX_Pos_vs_CAIX_Neg	KEGG	hsa04664	Fc epsilon RI signaling pathway	0.012176	0.0196387
CAIX_CAIX_Pos_vs_CAIX_Neg	KEGG	hsa05152	Tuberculosis	0.0123482	0.0197571
CAIX_CAIX_Pos_vs_CAIX_Neg	KEGG	hsa04920	Adipocytokine signaling pathway	0.0146984	0.0233308
CAIX_CAIX_Pos_vs_CAIX_Neg	KEGG	hsa05022	Pathways of neurodegeneration - multiple diseases	0.0153454	0.024166
CAIX_CAIX_Pos_vs_CAIX_Neg	KEGG	hsa04218	Cellular senescence	0.0158286	0.0247322
CAIX_CAIX_Pos_vs_CAIX_Neg	KEGG	hsa00562	Inositol phosphate metabolism	0.0167364	0.0259479
CAIX_CAIX_Pos_vs_CAIX_Neg	KEGG	hsa04621	NOD-like receptor signaling pathway	0.0172798	0.0265843
CAIX_CAIX_Pos_vs_CAIX_Neg	KEGG	hsa04917	Prolactin signaling pathway	0.0176189	0.0266953
CAIX_CAIX_Pos_vs_CAIX_Neg	KEGG	hsa05230	Central carbon metabolism in cancer	0.0176189	0.0266953
CAIX_CAIX_Pos_vs_CAIX_Neg	KEGG	hsa04724	Glutamatergic synapse	0.018434	0.0277202
CAIX_CAIX_Pos_vs_CAIX_Neg	KEGG	hsa04918	Thyroid hormone synthesis	0.0187324	0.0279588
Class_A_vs_B	GO_BP	GO:0016072	rRNA metabolic process	2.37e-06	0.0122868
Class_A_vs_B	GO_BP	GO:0042254	ribosome biogenesis	6.72e-06	0.0174254
Class_A_vs_B	GO_BP	GO:0044242	cellular lipid catabolic process	2.88e-05	0.0384051
Class_A_vs_B	GO_BP	GO:0016042	lipid catabolic process	2.96e-05	0.0384051
Class_A_vs_B	GO_CC	GO:0005759	mitochondrial matrix	1.28e-05	0.00396674
Class_A_vs_B	GO_CC	GO:0030684	preribosome	1.31e-05	0.00396674
Class_A_vs_B	GO_CC	GO:0032040	small-subunit processome	0.000120423	0.0242958
Class_A_vs_B	GO_CC	GO:0005743	mitochondrial inner membrane	0.000276557	0.0418475
Class_A_vs_B	KEGG	hsa04714	Thermogenesis	0.000239951	0.0446426
Class_A_vs_B	KEGG	hsa05415	Diabetic cardiomyopathy	0.000292947	0.0446426
Class_A_vs_B	KEGG	hsa05016	Huntington disease	0.000421296	0.0446426
Class_A_vs_C	GO_BP	GO:0016042	lipid catabolic process	9.42e-07	0.00488963
Class_A_vs_C	GO_BP	GO:0044242	cellular lipid catabolic process	1.91e-06	0.00494745
Class_A_vs_C	GO_BP	GO:0042254	ribosome biogenesis	1.31e-05	0.0227469
Class_A_vs_C	GO_BP	GO:0046461	neutral lipid catabolic process	2.49e-05	0.02589
Class_A_vs_C	GO_BP	GO:0046464	acylglycerol catabolic process	2.49e-05	0.02589
Class_A_vs_C	GO_BP	GO:0042274	ribosomal small subunit biogenesis	5.15e-05	0.0312367
Class_A_vs_C	GO_BP	GO:0019433	triglyceride catabolic process	5.48e-05	0.0312367
Class_A_vs_C	GO_BP	GO:0046486	glycerolipid metabolic process	5.97e-05	0.0312367
Class_A_vs_C	GO_BP	GO:1901617	organic hydroxy compound biosynthetic process	6.36e-05	0.0312367
Class_A_vs_C	GO_BP	GO:0016054	organic acid catabolic process	6.89e-05	0.0312367
Class_A_vs_C	GO_BP	GO:0046395	carboxylic acid catabolic process	6.89e-05	0.0312367
Class_A_vs_C	GO_BP	GO:0016072	rRNA metabolic process	7.78e-05	0.0312367
Class_A_vs_C	GO_BP	GO:0046503	glycerolipid catabolic process	7.82e-05	0.0312367
Class_A_vs_C	GO_BP	GO:0046165	alcohol biosynthetic process	8.93e-05	0.032523
Class_A_vs_C	GO_BP	GO:0006644	phospholipid metabolic process	9.39e-05	0.032523
Class_A_vs_C	GO_BP	GO:0071312	cellular response to alkaloid	0.000110712	0.0359304
Class_A_vs_C	GO_BP	GO:0045732	positive regulation of protein catabolic process	0.000152273	0.0465117
Class_A_vs_C	GO_CC	GO:0005759	mitochondrial matrix	2.46e-06	0.0014573
Class_A_vs_C	GO_CC	GO:0032040	small-subunit processome	2.16e-05	0.00558416
Class_A_vs_C	GO_CC	GO:0030684	preribosome	2.83e-05	0.00558416
Class_A_vs_C	GO_CC	GO:0005743	mitochondrial inner membrane	0.000233222	0.0345537
Class_A_vs_D	GO_BP	GO:0002181	cytoplasmic translation	1.14e-12	6.26e-09
Class_A_vs_D	GO_BP	GO:0016236	macroautophagy	2.41e-11	6.61e-08
Class_A_vs_D	GO_BP	GO:1903829	positive regulation of protein localization	5.79e-10	1.06e-06
Class_A_vs_D	GO_BP	GO:0043161	proteasome-mediated ubiquitin-dependent protein catabolic process	1e-09	1.37e-06
Class_A_vs_D	GO_BP	GO:0032386	regulation of intracellular transport	1.56e-09	1.71e-06
Class_A_vs_D	GO_BP	GO:0006913	nucleocytoplasmic transport	7.64e-09	5.98e-06
Class_A_vs_D	GO_BP	GO:0051169	nuclear transport	7.64e-09	5.98e-06
Class_A_vs_D	GO_BP	GO:0034504	protein localization to nucleus	1.7e-08	1.17e-05
Class_A_vs_D	GO_BP	GO:0022411	cellular component disassembly	1.99e-08	1.21e-05
Class_A_vs_D	GO_BP	GO:0006403	RNA localization	4.03e-08	2.2e-05
Class_A_vs_D	GO_BP	GO:0072594	establishment of protein localization to organelle	4.44e-08	2.21e-05
Class_A_vs_D	GO_BP	GO:0006520	amino acid metabolic process	9.36e-08	4.01e-05
Class_A_vs_D	GO_BP	GO:0051168	nuclear export	9.52e-08	4.01e-05
Class_A_vs_D	GO_BP	GO:1904951	positive regulation of establishment of protein localization	1.35e-07	5.27e-05
Class_A_vs_D	GO_BP	GO:0033157	regulation of intracellular protein transport	1.7e-07	6.2e-05
Class_A_vs_D	GO_BP	GO:0010506	regulation of autophagy	2.29e-07	7.82e-05
Class_A_vs_D	GO_BP	GO:0016050	vesicle organization	2.44e-07	7.87e-05
Class_A_vs_D	GO_BP	GO:0007015	actin filament organization	2.91e-07	8.68e-05
Class_A_vs_D	GO_BP	GO:0071496	cellular response to external stimulus	3.01e-07	8.68e-05
Class_A_vs_D	GO_BP	GO:0051236	establishment of RNA localization	4.64e-07	0.000127192
Class_A_vs_D	GO_BP	GO:0008380	RNA splicing	7.62e-07	0.000198752
Class_A_vs_D	GO_BP	GO:0008654	phospholipid biosynthetic process	8.54e-07	0.000212721
Class_A_vs_D	GO_BP	GO:0032984	protein-containing complex disassembly	1.11e-06	0.00023389
Class_A_vs_D	GO_BP	GO:0016054	organic acid catabolic process	1.14e-06	0.00023389
Class_A_vs_D	GO_BP	GO:0046395	carboxylic acid catabolic process	1.14e-06	0.00023389
Class_A_vs_D	GO_BP	GO:0050657	nucleic acid transport	1.15e-06	0.00023389
Class_A_vs_D	GO_BP	GO:0050658	RNA transport	1.15e-06	0.00023389
Class_A_vs_D	GO_BP	GO:0051028	mRNA transport	1.57e-06	0.000297525
Class_A_vs_D	GO_BP	GO:0009267	cellular response to starvation	1.58e-06	0.000297525
Class_A_vs_D	GO_BP	GO:0006611	protein export from nucleus	1.71e-06	0.000311383
Class_A_vs_D	GO_BP	GO:0030433	ubiquitin-dependent ERAD pathway	2.32e-06	0.000409936
Class_A_vs_D	GO_BP	GO:0097352	autophagosome maturation	2.46e-06	0.000421471
Class_A_vs_D	GO_BP	GO:0007249	canonical NF-kappaB signal transduction	3.39e-06	0.000562036
Class_A_vs_D	GO_BP	GO:0031669	cellular response to nutrient levels	3.52e-06	0.000567874
Class_A_vs_D	GO_BP	GO:0006900	vesicle budding from membrane	4.74e-06	0.000697428
Class_A_vs_D	GO_BP	GO:0042594	response to starvation	4.81e-06	0.000697428
Class_A_vs_D	GO_BP	GO:0015931	nucleobase-containing compound transport	4.91e-06	0.000697428
Class_A_vs_D	GO_BP	GO:0032388	positive regulation of intracellular transport	4.94e-06	0.000697428
Class_A_vs_D	GO_BP	GO:0031668	cellular response to extracellular stimulus	4.97e-06	0.000697428
Class_A_vs_D	GO_BP	GO:0009062	fatty acid catabolic process	5.45e-06	0.000728015
Class_A_vs_D	GO_BP	GO:1990823	response to leukemia inhibitory factor	5.45e-06	0.000728015
Class_A_vs_D	GO_BP	GO:0031647	regulation of protein stability	6.05e-06	0.000789602
Class_A_vs_D	GO_BP	GO:0043648	dicarboxylic acid metabolic process	6.27e-06	0.000798989
Class_A_vs_D	GO_BP	GO:0035966	response to topologically incorrect protein	7.37e-06	0.000917338
Class_A_vs_D	GO_BP	GO:1990830	cellular response to leukemia inhibitory factor	7.67e-06	0.000933902
Class_A_vs_D	GO_BP	GO:0006998	nuclear envelope organization	1.16e-05	0.00136841
Class_A_vs_D	GO_BP	GO:0061912	selective autophagy	1.17e-05	0.00136841
Class_A_vs_D	GO_BP	GO:0051222	positive regulation of protein transport	1.24e-05	0.00137454
Class_A_vs_D	GO_BP	GO:0043401	steroid hormone mediated signaling pathway	1.24e-05	0.00137454
Class_A_vs_D	GO_BP	GO:0048284	organelle fusion	1.26e-05	0.00137454
Class_A_vs_D	GO_BP	GO:0035967	cellular response to topologically incorrect protein	1.3e-05	0.00137454
Class_A_vs_D	GO_BP	GO:0006354	DNA-templated transcription elongation	1.33e-05	0.00137454
Class_A_vs_D	GO_BP	GO:0046488	phosphatidylinositol metabolic process	1.36e-05	0.00137454
Class_A_vs_D	GO_BP	GO:0006650	glycerophospholipid metabolic process	1.4e-05	0.00137454
Class_A_vs_D	GO_BP	GO:0051054	positive regulation of DNA metabolic process	1.4e-05	0.00137454
Class_A_vs_D	GO_BP	GO:0006984	ER-nucleus signaling pathway	1.41e-05	0.00137454
Class_A_vs_D	GO_BP	GO:0034976	response to endoplasmic reticulum stress	1.44e-05	0.00138038
Class_A_vs_D	GO_BP	GO:0046474	glycerophospholipid biosynthetic process	1.49e-05	0.00140903
Class_A_vs_D	GO_BP	GO:0006644	phospholipid metabolic process	1.55e-05	0.00141378
Class_A_vs_D	GO_BP	GO:0044282	small molecule catabolic process	1.55e-05	0.00141378
Class_A_vs_D	GO_BP	GO:0016241	regulation of macroautophagy	1.58e-05	0.00141725
Class_A_vs_D	GO_BP	GO:1903008	organelle disassembly	1.72e-05	0.00152253
Class_A_vs_D	GO_BP	GO:0016197	endosomal transport	1.76e-05	0.00152759
Class_A_vs_D	GO_BP	GO:0098727	maintenance of cell number	1.87e-05	0.0016026
Class_A_vs_D	GO_BP	GO:0071897	DNA biosynthetic process	1.92e-05	0.00161517
Class_A_vs_D	GO_BP	GO:0036503	ERAD pathway	2.26e-05	0.00187796
Class_A_vs_D	GO_BP	GO:0043254	regulation of protein-containing complex assembly	2.41e-05	0.00196758
Class_A_vs_D	GO_BP	GO:0006661	phosphatidylinositol biosynthetic process	2.51e-05	0.00199325
Class_A_vs_D	GO_BP	GO:0072329	monocarboxylic acid catabolic process	2.51e-05	0.00199325
Class_A_vs_D	GO_BP	GO:0006605	protein targeting	2.83e-05	0.00221206
Class_A_vs_D	GO_BP	GO:0030518	intracellular steroid hormone receptor signaling pathway	3.12e-05	0.00239468
Class_A_vs_D	GO_BP	GO:0007034	vacuolar transport	3.15e-05	0.00239468
Class_A_vs_D	GO_BP	GO:0019827	stem cell population maintenance	3.32e-05	0.0024737
Class_A_vs_D	GO_BP	GO:0032259	methylation	3.34e-05	0.0024737
Class_A_vs_D	GO_BP	GO:0016049	cell growth	3.43e-05	0.00250611
Class_A_vs_D	GO_BP	GO:0098781	ncRNA transcription	3.74e-05	0.00269376
Class_A_vs_D	GO_BP	GO:0140694	non-membrane-bounded organelle assembly	3.93e-05	0.00276543
Class_A_vs_D	GO_BP	GO:0048193	Golgi vesicle transport	3.98e-05	0.00276543
Class_A_vs_D	GO_BP	GO:0006413	translational initiation	3.99e-05	0.00276543
Class_A_vs_D	GO_BP	GO:0046854	phosphatidylinositol phosphate biosynthetic process	4.12e-05	0.00282407
Class_A_vs_D	GO_BP	GO:0110053	regulation of actin filament organization	4.42e-05	0.00298836
Class_A_vs_D	GO_BP	GO:0034470	ncRNA processing	4.47e-05	0.00298836
Class_A_vs_D	GO_BP	GO:0006289	nucleotide-excision repair	4.85e-05	0.00320307
Class_A_vs_D	GO_BP	GO:0006997	nucleus organization	4.99e-05	0.00322751
Class_A_vs_D	GO_BP	GO:0006606	protein import into nucleus	5.01e-05	0.00322751
Class_A_vs_D	GO_BP	GO:0006275	regulation of DNA replication	5.08e-05	0.00323498
Class_A_vs_D	GO_BP	GO:0030308	negative regulation of cell growth	5.4e-05	0.00338153
Class_A_vs_D	GO_BP	GO:0006260	DNA replication	5.46e-05	0.00338153
Class_A_vs_D	GO_BP	GO:0090435	protein localization to nuclear envelope	5.49e-05	0.00338153
Class_A_vs_D	GO_BP	GO:0048545	response to steroid hormone	6.2e-05	0.00377482
Class_A_vs_D	GO_BP	GO:1903828	negative regulation of protein localization	6.32e-05	0.00380573
Class_A_vs_D	GO_BP	GO:0043122	regulation of canonical NF-kappaB signal transduction	6.82e-05	0.00391928
Class_A_vs_D	GO_BP	GO:0006446	regulation of translational initiation	6.84e-05	0.00391928
Class_A_vs_D	GO_BP	GO:0031952	regulation of protein autophosphorylation	6.86e-05	0.00391928
Class_A_vs_D	GO_BP	GO:0051170	import into nucleus	6.87e-05	0.00391928
Class_A_vs_D	GO_BP	GO:0038202	TORC1 signaling	6.89e-05	0.00391928
Class_A_vs_D	GO_BP	GO:1990778	protein localization to cell periphery	6.94e-05	0.00391928
Class_A_vs_D	GO_BP	GO:0071763	nuclear membrane organization	7.43e-05	0.00410915
Class_A_vs_D	GO_BP	GO:0090114	COPII-coated vesicle budding	7.43e-05	0.00410915
Class_A_vs_D	GO_BP	GO:0006368	transcription elongation by RNA polymerase II	8.09e-05	0.00442986
Class_A_vs_D	GO_BP	GO:0031929	TOR signaling	8.36e-05	0.00453652
Class_A_vs_D	GO_BP	GO:1902903	regulation of supramolecular fiber organization	9.47e-05	0.00500215
Class_A_vs_D	GO_BP	GO:0043543	protein acylation	9.48e-05	0.00500215
Class_A_vs_D	GO_BP	GO:0016570	histone modification	9.5e-05	0.00500215
Class_A_vs_D	GO_BP	GO:0032956	regulation of actin cytoskeleton organization	9.64e-05	0.00502967
Class_A_vs_D	GO_BP	GO:0006986	response to unfolded protein	9.91e-05	0.00511902
Class_A_vs_D	GO_BP	GO:0043123	positive regulation of canonical NF-kappaB signal transduction	0.000101636	0.00520329
Class_A_vs_D	GO_BP	GO:0045017	glycerolipid biosynthetic process	0.000108873	0.00549044
Class_A_vs_D	GO_BP	GO:0090316	positive regulation of intracellular protein transport	0.00010925	0.00549044
Class_A_vs_D	GO_BP	GO:1902115	regulation of organelle assembly	0.000114656	0.00564911
Class_A_vs_D	GO_BP	GO:0001558	regulation of cell growth	0.000115531	0.00564911
Class_A_vs_D	GO_BP	GO:0006103	2-oxoglutarate metabolic process	0.000119357	0.00564911
Class_A_vs_D	GO_BP	GO:0090110	COPII-coated vesicle cargo loading	0.000119357	0.00564911
Class_A_vs_D	GO_BP	GO:0033044	regulation of chromosome organization	0.000119557	0.00564911
Class_A_vs_D	GO_BP	GO:0051893	regulation of focal adhesion assembly	0.000119626	0.00564911
Class_A_vs_D	GO_BP	GO:0090109	regulation of cell-substrate junction assembly	0.000119626	0.00564911
Class_A_vs_D	GO_BP	GO:0048041	focal adhesion assembly	0.000122041	0.00568143
Class_A_vs_D	GO_BP	GO:0045862	positive regulation of proteolysis	0.000122384	0.00568143
Class_A_vs_D	GO_BP	GO:0000956	nuclear-transcribed mRNA catabolic process	0.000127227	0.0058566
Class_A_vs_D	GO_BP	GO:0031032	actomyosin structure organization	0.000128563	0.00586879
Class_A_vs_D	GO_BP	GO:0006301	postreplication repair	0.00013008	0.00588897
Class_A_vs_D	GO_BP	GO:1903533	regulation of protein targeting	0.000135815	0.0060982
Class_A_vs_D	GO_BP	GO:0045324	late endosome to vacuole transport	0.000144887	0.00642237
Class_A_vs_D	GO_BP	GO:0006888	endoplasmic reticulum to Golgi vesicle-mediated transport	0.00014538	0.00642237
Class_A_vs_D	GO_BP	GO:0035542	regulation of SNARE complex assembly	0.00015268	0.00669094
Class_A_vs_D	GO_BP	GO:0000731	DNA synthesis involved in DNA repair	0.000156717	0.00681331
Class_A_vs_D	GO_BP	GO:1905475	regulation of protein localization to membrane	0.000161324	0.00690374
Class_A_vs_D	GO_BP	GO:0070301	cellular response to hydrogen peroxide	0.000161435	0.00690374
Class_A_vs_D	GO_BP	GO:0006906	vesicle fusion	0.000162746	0.00690374
Class_A_vs_D	GO_BP	GO:0046822	regulation of nucleocytoplasmic transport	0.000163838	0.00690374
Class_A_vs_D	GO_BP	GO:0042176	regulation of protein catabolic process	0.000172596	0.00721726
Class_A_vs_D	GO_BP	GO:0043414	macromolecule methylation	0.000178697	0.00741579
Class_A_vs_D	GO_BP	GO:0032436	positive regulation of proteasomal ubiquitin-dependent protein catabolic process	0.00018444	0.00753988
Class_A_vs_D	GO_BP	GO:1903432	regulation of TORC1 signaling	0.00018444	0.00753988
Class_A_vs_D	GO_BP	GO:0060049	regulation of protein glycosylation	0.000186733	0.00757706
Class_A_vs_D	GO_BP	GO:0007033	vacuole organization	0.000191019	0.00769397
Class_A_vs_D	GO_BP	GO:0051017	actin filament bundle assembly	0.000194449	0.00777499
Class_A_vs_D	GO_BP	GO:2000036	regulation of stem cell population maintenance	0.000201151	0.00798465
Class_A_vs_D	GO_BP	GO:0009755	hormone-mediated signaling pathway	0.000205027	0.00807997
Class_A_vs_D	GO_BP	GO:0062197	cellular response to chemical stress	0.000208571	0.00816093
Class_A_vs_D	GO_BP	GO:0061572	actin filament bundle organization	0.000213539	0.00829149
Class_A_vs_D	GO_BP	GO:1901873	regulation of post-translational protein modification	0.000217102	0.00829149
Class_A_vs_D	GO_BP	GO:0150116	regulation of cell-substrate junction organization	0.000220559	0.00829149
Class_A_vs_D	GO_BP	GO:0006399	tRNA metabolic process	0.000220635	0.00829149
Class_A_vs_D	GO_BP	GO:1901800	positive regulation of proteasomal protein catabolic process	0.00022099	0.00829149
Class_A_vs_D	GO_BP	GO:2000278	regulation of DNA biosynthetic process	0.00022099	0.00829149
Class_A_vs_D	GO_BP	GO:1901990	regulation of mitotic cell cycle phase transition	0.000226164	0.00842791
Class_A_vs_D	GO_BP	GO:0006541	glutamine metabolic process	0.000235336	0.00871046
Class_A_vs_D	GO_BP	GO:0032509	endosome transport via multivesicular body sorting pathway	0.000240609	0.00884584
Class_A_vs_D	GO_BP	GO:0032204	regulation of telomere maintenance	0.000242392	0.00885199
Class_A_vs_D	GO_BP	GO:0090174	organelle membrane fusion	0.000253011	0.00913321
Class_A_vs_D	GO_BP	GO:0071985	multivesicular body sorting pathway	0.000253688	0.00913321
Class_A_vs_D	GO_BP	GO:0042149	cellular response to glucose starvation	0.000255094	0.00913321
Class_A_vs_D	GO_BP	GO:1902774	late endosome to lysosome transport	0.000270833	0.00963374
Class_A_vs_D	GO_BP	GO:0030522	intracellular receptor signaling pathway	0.000278694	0.00984939
Class_A_vs_D	GO_BP	GO:0030705	cytoskeleton-dependent intracellular transport	0.0002877	0.0101025
Class_A_vs_D	GO_BP	GO:0072659	protein localization to plasma membrane	0.000295109	0.0102967
Class_A_vs_D	GO_BP	GO:0007044	cell-substrate junction assembly	0.000304848	0.0104166
Class_A_vs_D	GO_BP	GO:0050821	protein stabilization	0.000305512	0.0104166
Class_A_vs_D	GO_BP	GO:0046777	protein autophosphorylation	0.000305656	0.0104166
Class_A_vs_D	GO_BP	GO:0032784	regulation of DNA-templated transcription elongation	0.000306151	0.0104166
Class_A_vs_D	GO_BP	GO:0045732	positive regulation of protein catabolic process	0.000316076	0.0106878
Class_A_vs_D	GO_BP	GO:0006405	RNA export from nucleus	0.000328362	0.0109679
Class_A_vs_D	GO_BP	GO:0140747	regulation of ncRNA transcription	0.000328362	0.0109679
Class_A_vs_D	GO_BP	GO:0150115	cell-substrate junction organization	0.0003316	0.0110089
Class_A_vs_D	GO_BP	GO:0032434	regulation of proteasomal ubiquitin-dependent protein catabolic process	0.000335731	0.0110789
Class_A_vs_D	GO_BP	GO:0071709	membrane assembly	0.000338606	0.0111041
Class_A_vs_D	GO_BP	GO:0019985	translesion synthesis	0.000340549	0.0111041
Class_A_vs_D	GO_BP	GO:0019058	viral life cycle	0.000344128	0.0111544
Class_A_vs_D	GO_BP	GO:1901605	alpha-amino acid metabolic process	0.000347269	0.0111854
Class_A_vs_D	GO_BP	GO:0000423	mitophagy	0.000349901	0.0111854
Class_A_vs_D	GO_BP	GO:0016482	cytosolic transport	0.000352578	0.0111854
Class_A_vs_D	GO_BP	GO:0034620	cellular response to unfolded protein	0.000353252	0.0111854
Class_A_vs_D	GO_BP	GO:0060236	regulation of mitotic spindle organization	0.000361316	0.01131
Class_A_vs_D	GO_BP	GO:0071364	cellular response to epidermal growth factor stimulus	0.000361316	0.01131
Class_A_vs_D	GO_BP	GO:0051489	regulation of filopodium assembly	0.00036495	0.0113588
Class_A_vs_D	GO_BP	GO:0008360	regulation of cell shape	0.000367642	0.011378
Class_A_vs_D	GO_BP	GO:0046486	glycerolipid metabolic process	0.000390774	0.0120088
Class_A_vs_D	GO_BP	GO:0016032	viral process	0.00039241	0.0120088
Class_A_vs_D	GO_BP	GO:0006081	cellular aldehyde metabolic process	0.00039904	0.0120768
Class_A_vs_D	GO_BP	GO:0006406	mRNA export from nucleus	0.00039904	0.0120768
Class_A_vs_D	GO_BP	GO:1904375	regulation of protein localization to cell periphery	0.000402555	0.0121162
Class_A_vs_D	GO_BP	GO:0032970	regulation of actin filament-based process	0.000408033	0.012214
Class_A_vs_D	GO_BP	GO:0044242	cellular lipid catabolic process	0.000435722	0.012972
Class_A_vs_D	GO_BP	GO:0030038	contractile actin filament bundle assembly	0.000441232	0.0129947
Class_A_vs_D	GO_BP	GO:0043149	stress fiber assembly	0.000441232	0.0129947
Class_A_vs_D	GO_BP	GO:0007264	small GTPase mediated signal transduction	0.000446293	0.0130735
Class_A_vs_D	GO_BP	GO:0070828	heterochromatin organization	0.000452836	0.0131946
Class_A_vs_D	GO_BP	GO:0072001	renal system development	0.000493794	0.0143119
Class_A_vs_D	GO_BP	GO:0005996	monosaccharide metabolic process	0.000520996	0.0150208
Class_A_vs_D	GO_BP	GO:0090224	regulation of spindle organization	0.000531157	0.0150946
Class_A_vs_D	GO_BP	GO:0090317	negative regulation of intracellular protein transport	0.00053149	0.0150946
Class_A_vs_D	GO_BP	GO:0009791	post-embryonic development	0.000531819	0.0150946
Class_A_vs_D	GO_BP	GO:0015693	magnesium ion transport	0.000547102	0.0153691
Class_A_vs_D	GO_BP	GO:0035728	response to hepatocyte growth factor	0.000547102	0.0153691
Class_A_vs_D	GO_BP	GO:0022604	regulation of cell morphogenesis	0.00057798	0.0160717
Class_A_vs_D	GO_BP	GO:0045926	negative regulation of growth	0.00057798	0.0160717
Class_A_vs_D	GO_BP	GO:0031468	nuclear membrane reassembly	0.000583222	0.0161355
Class_A_vs_D	GO_BP	GO:0070203	regulation of establishment of protein localization to telomere	0.000619821	0.0168921
Class_A_vs_D	GO_BP	GO:1904869	regulation of protein localization to Cajal body	0.000619821	0.0168921
Class_A_vs_D	GO_BP	GO:1904871	positive regulation of protein localization to Cajal body	0.000619821	0.0168921
Class_A_vs_D	GO_BP	GO:0034599	cellular response to oxidative stress	0.000627069	0.017005
Class_A_vs_D	GO_BP	GO:1900180	regulation of protein localization to nucleus	0.000644165	0.0173826
Class_A_vs_D	GO_BP	GO:0006814	sodium ion transport	0.000661097	0.0177521
Class_A_vs_D	GO_BP	GO:0097193	intrinsic apoptotic signaling pathway	0.000664485	0.017756
Class_A_vs_D	GO_BP	GO:0001933	negative regulation of protein phosphorylation	0.000668502	0.0177766
Class_A_vs_D	GO_BP	GO:0045936	negative regulation of phosphate metabolic process	0.00067282	0.017805
Class_A_vs_D	GO_BP	GO:0060260	regulation of transcription initiation by RNA polymerase II	0.000694356	0.0181013
Class_A_vs_D	GO_BP	GO:0042326	negative regulation of phosphorylation	0.000700069	0.0181013
Class_A_vs_D	GO_BP	GO:0032006	regulation of TOR signaling	0.000701968	0.0181013
Class_A_vs_D	GO_BP	GO:0034101	erythrocyte homeostasis	0.000707003	0.0181013
Class_A_vs_D	GO_BP	GO:0018345	protein palmitoylation	0.000707148	0.0181013
Class_A_vs_D	GO_BP	GO:0046685	response to arsenic-containing substance	0.000707148	0.0181013
Class_A_vs_D	GO_BP	GO:0090169	regulation of spindle assembly	0.000707148	0.0181013
Class_A_vs_D	GO_BP	GO:0098780	response to mitochondrial depolarisation	0.000713164	0.0181704
Class_A_vs_D	GO_BP	GO:0030521	androgen receptor signaling pathway	0.000737023	0.0186092
Class_A_vs_D	GO_BP	GO:2001252	positive regulation of chromosome organization	0.000737181	0.0186092
Class_A_vs_D	GO_BP	GO:0010563	negative regulation of phosphorus metabolic process	0.000748037	0.0187966
Class_A_vs_D	GO_BP	GO:0035196	miRNA processing	0.000755266	0.0188916
Class_A_vs_D	GO_BP	GO:0000463	maturation of LSU-rRNA from tricistronic rRNA transcript (SSU-rRNA, 5.8S rRNA, LSU-rRNA)	0.000771512	0.0192103
Class_A_vs_D	GO_BP	GO:0007032	endosome organization	0.000839647	0.0208122
Class_A_vs_D	GO_BP	GO:0001822	kidney development	0.000891749	0.0220041
Class_A_vs_D	GO_BP	GO:0033143	regulation of intracellular steroid hormone receptor signaling pathway	0.000903476	0.0221935
Class_A_vs_D	GO_BP	GO:1900182	positive regulation of protein localization to nucleus	0.00091342	0.0223376
Class_A_vs_D	GO_BP	GO:0140053	mitochondrial gene expression	0.000948955	0.0231034
Class_A_vs_D	GO_BP	GO:0006972	hyperosmotic response	0.000957869	0.023115
Class_A_vs_D	GO_BP	GO:0032511	late endosome to vacuole transport via multivesicular body sorting pathway	0.000957869	0.023115
Class_A_vs_D	GO_BP	GO:0045930	negative regulation of mitotic cell cycle	0.00107317	0.025476
Class_A_vs_D	GO_BP	GO:0097212	lysosomal membrane organization	0.00107832	0.025476
Class_A_vs_D	GO_BP	GO:1904925	positive regulation of autophagy of mitochondrion in response to mitochondrial depolarization	0.00107832	0.025476
Class_A_vs_D	GO_BP	GO:1990173	protein localization to nucleoplasm	0.00107832	0.025476
Class_A_vs_D	GO_BP	GO:0090100	positive regulation of transmembrane receptor protein serine/threonine kinase signaling pathway	0.00108349	0.025476
Class_A_vs_D	GO_BP	GO:0021591	ventricular system development	0.00108361	0.025476
Class_A_vs_D	GO_BP	GO:0044091	membrane biogenesis	0.00110625	0.025874
Class_A_vs_D	GO_BP	GO:1903052	positive regulation of proteolysis involved in protein catabolic process	0.00110999	0.025874
Class_A_vs_D	GO_BP	GO:0006400	tRNA modification	0.00113979	0.0264562
Class_A_vs_D	GO_BP	GO:0007030	Golgi organization	0.00114741	0.0265207
Class_A_vs_D	GO_BP	GO:0071383	cellular response to steroid hormone stimulus	0.00117649	0.0270785
Class_A_vs_D	GO_BP	GO:0000377	RNA splicing, via transesterification reactions with bulged adenosine as nucleophile	0.00122043	0.0278464
Class_A_vs_D	GO_BP	GO:0000398	mRNA splicing, via spliceosome	0.00122043	0.0278464
Class_A_vs_D	GO_BP	GO:0070507	regulation of microtubule cytoskeleton organization	0.00122627	0.0278464
Class_A_vs_D	GO_BP	GO:0031507	heterochromatin formation	0.00124208	0.0278464
Class_A_vs_D	GO_BP	GO:0036092	phosphatidylinositol-3-phosphate biosynthetic process	0.00124396	0.0278464
Class_A_vs_D	GO_BP	GO:0045947	negative regulation of translational initiation	0.00124396	0.0278464
Class_A_vs_D	GO_BP	GO:0000375	RNA splicing, via transesterification reactions	0.00124543	0.0278464
Class_A_vs_D	GO_BP	GO:0034614	cellular response to reactive oxygen species	0.00126188	0.0280995
Class_A_vs_D	GO_BP	GO:0035567	non-canonical Wnt signaling pathway	0.0013494	0.0299267
Class_A_vs_D	GO_BP	GO:0099504	synaptic vesicle cycle	0.00135631	0.0299586
Class_A_vs_D	GO_BP	GO:0031589	cell-substrate adhesion	0.00136651	0.0300626
Class_A_vs_D	GO_BP	GO:0035904	aorta development	0.00144793	0.0311693
Class_A_vs_D	GO_BP	GO:0098930	axonal transport	0.00144793	0.0311693
Class_A_vs_D	GO_BP	GO:1902459	positive regulation of stem cell population maintenance	0.00145505	0.0311693
Class_A_vs_D	GO_BP	GO:0051656	establishment of organelle localization	0.001471	0.0311693
Class_A_vs_D	GO_BP	GO:0045739	positive regulation of DNA repair	0.00147357	0.0311693
Class_A_vs_D	GO_BP	GO:0000012	single strand break repair	0.001486	0.0311693
Class_A_vs_D	GO_BP	GO:0070202	regulation of establishment of protein localization to chromosome	0.001486	0.0311693
Class_A_vs_D	GO_BP	GO:0072017	distal tubule development	0.001486	0.0311693
Class_A_vs_D	GO_BP	GO:0097576	vacuole fusion	0.001486	0.0311693
Class_A_vs_D	GO_BP	GO:1903405	protein localization to nuclear body	0.001486	0.0311693
Class_A_vs_D	GO_BP	GO:1904867	protein localization to Cajal body	0.001486	0.0311693
Class_A_vs_D	GO_BP	GO:1903830	magnesium ion transmembrane transport	0.00149058	0.0311693
Class_A_vs_D	GO_BP	GO:0030968	endoplasmic reticulum unfolded protein response	0.00149078	0.0311693
Class_A_vs_D	GO_BP	GO:0070849	response to epidermal growth factor	0.00151406	0.0312115
Class_A_vs_D	GO_BP	GO:0000470	maturation of LSU-rRNA	0.0015156	0.0312115
Class_A_vs_D	GO_BP	GO:1903077	negative regulation of protein localization to plasma membrane	0.0015156	0.0312115
Class_A_vs_D	GO_BP	GO:2000819	regulation of nucleotide-excision repair	0.0015156	0.0312115
Class_A_vs_D	GO_BP	GO:0060261	positive regulation of transcription initiation by RNA polymerase II	0.00155017	0.0317823
Class_A_vs_D	GO_BP	GO:0032506	cytokinetic process	0.00156379	0.0317823
Class_A_vs_D	GO_BP	GO:0001701	in utero embryonic development	0.00156564	0.0317823
Class_A_vs_D	GO_BP	GO:0006515	protein quality control for misfolded or incompletely synthesized proteins	0.00158392	0.0317823
Class_A_vs_D	GO_BP	GO:0008053	mitochondrial fusion	0.00158392	0.0317823
Class_A_vs_D	GO_BP	GO:0036258	multivesicular body assembly	0.00158392	0.0317823
Class_A_vs_D	GO_BP	GO:0051491	positive regulation of filopodium assembly	0.00158392	0.0317823
Class_A_vs_D	GO_BP	GO:0007041	lysosomal transport	0.00159626	0.0318044
Class_A_vs_D	GO_BP	GO:0099111	microtubule-based transport	0.00161222	0.0318044
Class_A_vs_D	GO_BP	GO:0045879	negative regulation of smoothened signaling pathway	0.00161638	0.0318044
Class_A_vs_D	GO_BP	GO:0043162	ubiquitin-dependent protein catabolic process via the multivesicular body sorting pathway	0.00161986	0.0318044
Class_A_vs_D	GO_BP	GO:0097484	dendrite extension	0.00161986	0.0318044
Class_A_vs_D	GO_BP	GO:1905476	negative regulation of protein localization to membrane	0.00161986	0.0318044
Class_A_vs_D	GO_BP	GO:0009063	amino acid catabolic process	0.00163498	0.0318235
Class_A_vs_D	GO_BP	GO:2000060	positive regulation of ubiquitin-dependent protein catabolic process	0.00163498	0.0318235
Class_A_vs_D	GO_BP	GO:0030258	lipid modification	0.00163826	0.0318235
Class_A_vs_D	GO_BP	GO:0040029	epigenetic regulation of gene expression	0.00164418	0.0318257
Class_A_vs_D	GO_BP	GO:0007254	JNK cascade	0.0016785	0.0323754
Class_A_vs_D	GO_BP	GO:0008154	actin polymerization or depolymerization	0.00171463	0.0328412
Class_A_vs_D	GO_BP	GO:0061136	regulation of proteasomal protein catabolic process	0.00171463	0.0328412
Class_A_vs_D	GO_BP	GO:0000723	telomere maintenance	0.00173896	0.0331254
Class_A_vs_D	GO_BP	GO:0009064	glutamine family amino acid metabolic process	0.00174157	0.0331254
Class_A_vs_D	GO_BP	GO:0031124	mRNA 3'-end processing	0.00176226	0.033403
Class_A_vs_D	GO_BP	GO:0030041	actin filament polymerization	0.00177717	0.0335696
Class_A_vs_D	GO_BP	GO:0006635	fatty acid beta-oxidation	0.00189167	0.0356095
Class_A_vs_D	GO_BP	GO:0018205	peptidyl-lysine modification	0.00190955	0.0358229
Class_A_vs_D	GO_BP	GO:0016072	rRNA metabolic process	0.00191971	0.0358906
Class_A_vs_D	GO_BP	GO:0031400	negative regulation of protein modification process	0.00193903	0.0361285
Class_A_vs_D	GO_BP	GO:0042254	ribosome biogenesis	0.00195861	0.0363696
Class_A_vs_D	GO_BP	GO:0060075	regulation of resting membrane potential	0.00199963	0.0367438
Class_A_vs_D	GO_BP	GO:0098779	positive regulation of mitophagy in response to mitochondrial depolarization	0.00199963	0.0367438
Class_A_vs_D	GO_BP	GO:1904851	positive regulation of establishment of protein localization to telomere	0.00199963	0.0367438
Class_A_vs_D	GO_BP	GO:1902117	positive regulation of organelle assembly	0.00200559	0.0367438
Class_A_vs_D	GO_BP	GO:0198738	cell-cell signaling by wnt	0.00203732	0.0372007
Class_A_vs_D	GO_BP	GO:0021542	dentate gyrus development	0.00206336	0.0374267
Class_A_vs_D	GO_BP	GO:0071218	cellular response to misfolded protein	0.00206336	0.0374267
Class_A_vs_D	GO_BP	GO:1904262	negative regulation of TORC1 signaling	0.00207613	0.0375227
Class_A_vs_D	GO_BP	GO:0043434	response to peptide hormone	0.00208235	0.0375227
Class_A_vs_D	GO_BP	GO:0032933	SREBP signaling pathway	0.00214993	0.0381136
Class_A_vs_D	GO_BP	GO:1904294	positive regulation of ERAD pathway	0.00214993	0.0381136
Class_A_vs_D	GO_BP	GO:1904874	positive regulation of telomerase RNA localization to Cajal body	0.00214993	0.0381136
Class_A_vs_D	GO_BP	GO:1904923	regulation of autophagy of mitochondrion in response to mitochondrial depolarization	0.00214993	0.0381136
Class_A_vs_D	GO_BP	GO:2000052	positive regulation of non-canonical Wnt signaling pathway	0.00214993	0.0381136
Class_A_vs_D	GO_BP	GO:0032387	negative regulation of intracellular transport	0.00216906	0.0383282
Class_A_vs_D	GO_BP	GO:2000045	regulation of G1/S transition of mitotic cell cycle	0.00217603	0.0383282
Class_A_vs_D	GO_BP	GO:2000142	regulation of DNA-templated transcription initiation	0.00218625	0.0383848
Class_A_vs_D	GO_BP	GO:0032868	response to insulin	0.00221036	0.0384563
Class_A_vs_D	GO_BP	GO:0032206	positive regulation of telomere maintenance	0.00222532	0.0384563
Class_A_vs_D	GO_BP	GO:0046847	filopodium assembly	0.00222532	0.0384563
Class_A_vs_D	GO_BP	GO:0031954	positive regulation of protein autophosphorylation	0.00222543	0.0384563
Class_A_vs_D	GO_BP	GO:0044346	fibroblast apoptotic process	0.00222543	0.0384563
Class_A_vs_D	GO_BP	GO:0031333	negative regulation of protein-containing complex assembly	0.00231746	0.0398256
Class_A_vs_D	GO_BP	GO:0060765	regulation of androgen receptor signaling pathway	0.0023192	0.0398256
Class_A_vs_D	GO_BP	GO:0036257	multivesicular body organization	0.00235755	0.0403575
Class_A_vs_D	GO_BP	GO:0008652	amino acid biosynthetic process	0.00238175	0.0406448
Class_A_vs_D	GO_BP	GO:0016055	Wnt signaling pathway	0.00240173	0.0408585
Class_A_vs_D	GO_BP	GO:0071900	regulation of protein serine/threonine kinase activity	0.00242194	0.0410747
Class_A_vs_D	GO_BP	GO:1904950	negative regulation of establishment of protein localization	0.00246301	0.0416424
Class_A_vs_D	GO_BP	GO:1990928	response to amino acid starvation	0.00248293	0.0418499
Class_A_vs_D	GO_BP	GO:0072332	intrinsic apoptotic signaling pathway by p53 class mediator	0.00249352	0.0418995
Class_A_vs_D	GO_BP	GO:0051495	positive regulation of cytoskeleton organization	0.00250166	0.0419078
Class_A_vs_D	GO_BP	GO:0032007	negative regulation of TOR signaling	0.00259295	0.0432475
Class_A_vs_D	GO_BP	GO:1901987	regulation of cell cycle phase transition	0.00259743	0.0432475
Class_A_vs_D	GO_BP	GO:0034198	cellular response to amino acid starvation	0.00264401	0.0434061
Class_A_vs_D	GO_BP	GO:0051496	positive regulation of stress fiber assembly	0.00264401	0.0434061
Class_A_vs_D	GO_BP	GO:1903747	regulation of establishment of protein localization to mitochondrion	0.00264401	0.0434061
Class_A_vs_D	GO_BP	GO:0006825	copper ion transport	0.00266994	0.0434061
Class_A_vs_D	GO_BP	GO:0006851	mitochondrial calcium ion transmembrane transport	0.00266994	0.0434061
Class_A_vs_D	GO_BP	GO:0006991	response to sterol depletion	0.00266994	0.0434061
Class_A_vs_D	GO_BP	GO:0080009	mRNA methylation	0.00266994	0.0434061
Class_A_vs_D	GO_BP	GO:0045088	regulation of innate immune response	0.00267035	0.0434061
Class_A_vs_D	GO_CC	GO:0005774	vacuolar membrane	3.05e-14	6.7e-12
Class_A_vs_D	GO_CC	GO:0005765	lysosomal membrane	3.72e-14	6.7e-12
Class_A_vs_D	GO_CC	GO:0098852	lytic vacuole membrane	3.72e-14	6.7e-12
Class_A_vs_D	GO_CC	GO:0022626	cytosolic ribosome	2.05e-10	2.77e-08
Class_A_vs_D	GO_CC	GO:0022625	cytosolic large ribosomal subunit	2.41e-09	2.61e-07
Class_A_vs_D	GO_CC	GO:0005635	nuclear envelope	1.62e-08	1.46e-06
Class_A_vs_D	GO_CC	GO:0016607	nuclear speck	4.25e-08	3.29e-06
Class_A_vs_D	GO_CC	GO:0005925	focal adhesion	2.6e-07	1.76e-05
Class_A_vs_D	GO_CC	GO:0030055	cell-substrate junction	3.94e-07	2.27e-05
Class_A_vs_D	GO_CC	GO:0005844	polysome	4.2e-07	2.27e-05
Class_A_vs_D	GO_CC	GO:0005759	mitochondrial matrix	7.49e-07	3.52e-05
Class_A_vs_D	GO_CC	GO:0044391	ribosomal subunit	7.8e-07	3.52e-05
Class_A_vs_D	GO_CC	GO:0005938	cell cortex	2.44e-06	0.000101627
Class_A_vs_D	GO_CC	GO:0005677	chromatin silencing complex	3.77e-06	0.00014587
Class_A_vs_D	GO_CC	GO:0005840	ribosome	5.86e-06	0.000199349
Class_A_vs_D	GO_CC	GO:0001650	fibrillar center	6.26e-06	0.000199349
Class_A_vs_D	GO_CC	GO:0043296	apical junction complex	6.26e-06	0.000199349
Class_A_vs_D	GO_CC	GO:0005770	late endosome	6.91e-06	0.000207833
Class_A_vs_D	GO_CC	GO:0005643	nuclear pore	1.17e-05	0.000332231
Class_A_vs_D	GO_CC	GO:0015934	large ribosomal subunit	1.43e-05	0.000384176
Class_A_vs_D	GO_CC	GO:0045177	apical part of cell	1.5e-05	0.000384176
Class_A_vs_D	GO_CC	GO:0019867	outer membrane	1.56e-05	0.000384176
Class_A_vs_D	GO_CC	GO:0070160	tight junction	1.77e-05	0.000401818
Class_A_vs_D	GO_CC	GO:0005741	mitochondrial outer membrane	1.84e-05	0.000401818
Class_A_vs_D	GO_CC	GO:0016324	apical plasma membrane	1.86e-05	0.000401818
Class_A_vs_D	GO_CC	GO:0031968	organelle outer membrane	2.04e-05	0.00042521
Class_A_vs_D	GO_CC	GO:0005769	early endosome	2.24e-05	0.000443934
Class_A_vs_D	GO_CC	GO:0016605	PML body	2.3e-05	0.000443934
Class_A_vs_D	GO_CC	GO:0005776	autophagosome	2.6e-05	0.00047885
Class_A_vs_D	GO_CC	GO:0005923	bicellular tight junction	2.66e-05	0.00047885
Class_A_vs_D	GO_CC	GO:0098978	glutamatergic synapse	3.1e-05	0.000540462
Class_A_vs_D	GO_CC	GO:0030662	coated vesicle membrane	3.59e-05	0.000606526
Class_A_vs_D	GO_CC	GO:0005681	spliceosomal complex	5.14e-05	0.00084351
Class_A_vs_D	GO_CC	GO:0000151	ubiquitin ligase complex	8.75e-05	0.00139201
Class_A_vs_D	GO_CC	GO:0042788	polysomal ribosome	9.57e-05	0.00144893
Class_A_vs_D	GO_CC	GO:0030135	coated vesicle	9.64e-05	0.00144893
Class_A_vs_D	GO_CC	GO:0009925	basal plasma membrane	0.000105294	0.00153972
Class_A_vs_D	GO_CC	GO:0030864	cortical actin cytoskeleton	0.000117827	0.00167764
Class_A_vs_D	GO_CC	GO:0030667	secretory granule membrane	0.000143777	0.00199464
Class_A_vs_D	GO_CC	GO:0031965	nuclear membrane	0.000158369	0.00214215
Class_A_vs_D	GO_CC	GO:1904949	ATPase complex	0.000224169	0.00293755
Class_A_vs_D	GO_CC	GO:0030863	cortical cytoskeleton	0.000234336	0.00293755
Class_A_vs_D	GO_CC	GO:0016514	SWI/SNF complex	0.000236691	0.00293755
Class_A_vs_D	GO_CC	GO:0005874	microtubule	0.00023889	0.00293755
Class_A_vs_D	GO_CC	GO:0034399	nuclear periphery	0.000246623	0.00294467
Class_A_vs_D	GO_CC	GO:0005684	U2-type spliceosomal complex	0.000255796	0.00294467
Class_A_vs_D	GO_CC	GO:0070603	SWI/SNF superfamily-type complex	0.000255796	0.00294467
Class_A_vs_D	GO_CC	GO:0000502	proteasome complex	0.000276247	0.00311384
Class_A_vs_D	GO_CC	GO:0045178	basal part of cell	0.000301403	0.00332806
Class_A_vs_D	GO_CC	GO:0016323	basolateral plasma membrane	0.000309921	0.00335367
Class_A_vs_D	GO_CC	GO:0005793	endoplasmic reticulum-Golgi intermediate compartment	0.000328974	0.00349005
Class_A_vs_D	GO_CC	GO:0036020	endolysosome membrane	0.000341801	0.00354838
Class_A_vs_D	GO_CC	GO:0036452	ESCRT complex	0.00034759	0.00354838
Class_A_vs_D	GO_CC	GO:0035577	azurophil granule membrane	0.000396872	0.00397645
Class_A_vs_D	GO_CC	GO:1905369	endopeptidase complex	0.000416882	0.004101
Class_A_vs_D	GO_CC	GO:0000421	autophagosome membrane	0.000427564	0.00413097
Class_A_vs_D	GO_CC	GO:0071013	catalytic step 2 spliceosome	0.000453667	0.00430627
Class_A_vs_D	GO_CC	GO:0030133	transport vesicle	0.000468104	0.0043667
Class_A_vs_D	GO_CC	GO:0005905	clathrin-coated pit	0.000523653	0.00480209
Class_A_vs_D	GO_CC	GO:0005942	phosphatidylinositol 3-kinase complex	0.000570398	0.00505927
Class_A_vs_D	GO_CC	GO:0036019	endolysosome	0.000570398	0.00505927
Class_A_vs_D	GO_CC	GO:0000792	heterochromatin	0.000629107	0.00549
Class_A_vs_D	GO_CC	GO:0005912	adherens junction	0.000660046	0.00566857
Class_A_vs_D	GO_CC	GO:0035770	ribonucleoprotein granule	0.000694921	0.00579233
Class_A_vs_D	GO_CC	GO:0045239	tricarboxylic acid cycle enzyme complex	0.000695868	0.00579233
Class_A_vs_D	GO_CC	GO:0061695	transferase complex, transferring phosphorus-containing groups	0.000873386	0.00715981
Class_A_vs_D	GO_CC	GO:0030117	membrane coat	0.000906972	0.00721647
Class_A_vs_D	GO_CC	GO:0048475	coated membrane	0.000906972	0.00721647
Class_A_vs_D	GO_CC	GO:0030014	CCR4-NOT complex	0.000981266	0.00762746
Class_A_vs_D	GO_CC	GO:0031252	cell leading edge	0.000986822	0.00762746
Class_A_vs_D	GO_CC	GO:0098791	Golgi apparatus subcompartment	0.00118235	0.00901008
Class_A_vs_D	GO_CC	GO:0030120	vesicle coat	0.00129178	0.00970722
Class_A_vs_D	GO_CC	GO:1904115	axon cytoplasm	0.0016883	0.0125131
Class_A_vs_D	GO_CC	GO:0019898	extrinsic component of membrane	0.00203514	0.01488
Class_A_vs_D	GO_CC	GO:0012507	ER to Golgi transport vesicle membrane	0.00218459	0.0156943
Class_A_vs_D	GO_CC	GO:0036464	cytoplasmic ribonucleoprotein granule	0.00220453	0.0156943
Class_A_vs_D	GO_CC	GO:0030496	midbody	0.00224498	0.0157747
Class_A_vs_D	GO_CC	GO:1905368	peptidase complex	0.00241874	0.0165932
Class_A_vs_D	GO_CC	GO:0043034	costamere	0.0024228	0.0165932
Class_A_vs_D	GO_CC	GO:0101031	protein folding chaperone complex	0.00269709	0.0182408
Class_A_vs_D	GO_CC	GO:0016363	nuclear matrix	0.00277318	0.0184508
Class_A_vs_D	GO_CC	GO:0030658	transport vesicle membrane	0.00280142	0.0184508
Class_A_vs_D	GO_CC	GO:0005802	trans-Golgi network	0.00283043	0.0184508
Class_A_vs_D	GO_CC	GO:0005777	peroxisome	0.00298298	0.0189876
Class_A_vs_D	GO_CC	GO:0042579	microbody	0.00298298	0.0189876
Class_A_vs_D	GO_CC	GO:0034451	centriolar satellite	0.00318149	0.0198702
Class_A_vs_D	GO_CC	GO:0030427	site of polarized growth	0.00319509	0.0198702
Class_A_vs_D	GO_CC	GO:0101002	ficolin-1-rich granule	0.00355358	0.0218282
Class_A_vs_D	GO_CC	GO:0035102	PRC1 complex	0.00359061	0.0218282
Class_A_vs_D	GO_CC	GO:0070821	tertiary granule membrane	0.00370404	0.0222675
Class_A_vs_D	GO_CC	GO:0030134	COPII-coated ER to Golgi transport vesicle	0.00377899	0.0224685
Class_A_vs_D	GO_CC	GO:0005819	spindle	0.00406893	0.0236079
Class_A_vs_D	GO_CC	GO:0000813	ESCRT I complex	0.00410152	0.0236079
Class_A_vs_D	GO_CC	GO:0005832	chaperonin-containing T-complex	0.00410152	0.0236079
Class_A_vs_D	GO_CC	GO:0030426	growth cone	0.00447101	0.0248704
Class_A_vs_D	GO_CC	GO:0031312	extrinsic component of organelle membrane	0.0045078	0.0248704
Class_A_vs_D	GO_CC	GO:0055037	recycling endosome	0.00452558	0.0248704
Class_A_vs_D	GO_CC	GO:0008023	transcription elongation factor complex	0.00457687	0.0248704
Class_A_vs_D	GO_CC	GO:0120111	neuron projection cytoplasm	0.00462438	0.0248704
Class_A_vs_D	GO_CC	GO:0036064	ciliary basal body	0.004627	0.0248704
Class_A_vs_D	GO_CC	GO:0033116	endoplasmic reticulum-Golgi intermediate compartment membrane	0.00464264	0.0248704
Class_A_vs_D	GO_CC	GO:0022627	cytosolic small ribosomal subunit	0.0052751	0.0277853
Class_A_vs_D	GO_CC	GO:0044753	amphisome	0.00533196	0.0277853
Class_A_vs_D	GO_CC	GO:0098562	cytoplasmic side of membrane	0.00534083	0.0277853
Class_A_vs_D	GO_CC	GO:0034708	methyltransferase complex	0.00546738	0.0281728
Class_A_vs_D	GO_CC	GO:0005771	multivesicular body	0.00558633	0.0283899
Class_A_vs_D	GO_CC	GO:0031519	PcG protein complex	0.00562312	0.0283899
Class_A_vs_D	GO_CC	GO:0015935	small ribosomal subunit	0.00566694	0.0283899
Class_A_vs_D	GO_CC	GO:0005766	primary lysosome	0.00582433	0.0286479
Class_A_vs_D	GO_CC	GO:0042582	azurophil granule	0.00582433	0.0286479
Class_A_vs_D	GO_CC	GO:0033290	eukaryotic 48S preinitiation complex	0.00611295	0.0297967
Class_A_vs_D	GO_CC	GO:0032585	multivesicular body membrane	0.00650381	0.0314188
Class_A_vs_D	GO_CC	GO:0097346	INO80-type complex	0.00666397	0.0319076
Class_A_vs_D	GO_CC	GO:0031902	late endosome membrane	0.00681189	0.0323298
Class_A_vs_D	GO_CC	GO:0060170	ciliary membrane	0.00693395	0.0323468
Class_A_vs_D	GO_CC	GO:0098984	neuron to neuron synapse	0.00699262	0.0323468
Class_A_vs_D	GO_CC	GO:0099568	cytoplasmic region	0.00699483	0.0323468
Class_A_vs_D	GO_MF	GO:0045296	cadherin binding	4.69e-08	4.97e-05
Class_A_vs_D	GO_MF	GO:0031625	ubiquitin protein ligase binding	1.34e-06	0.000709443
Class_A_vs_D	GO_MF	GO:0044389	ubiquitin-like protein ligase binding	3.31e-06	0.00116734
Class_A_vs_D	GO_MF	GO:0010314	phosphatidylinositol-5-phosphate binding	1.57e-05	0.00302842
Class_A_vs_D	GO_MF	GO:0051287	NAD binding	1.6e-05	0.00302842
Class_A_vs_D	GO_MF	GO:0016887	ATP hydrolysis activity	1.72e-05	0.00302842
Class_A_vs_D	GO_MF	GO:0140297	DNA-binding transcription factor binding	2.75e-05	0.00390226
Class_A_vs_D	GO_MF	GO:0003735	structural constituent of ribosome	2.95e-05	0.00390226
Class_A_vs_D	GO_MF	GO:0032182	ubiquitin-like protein binding	4.23e-05	0.0047292
Class_A_vs_D	GO_MF	GO:0001222	transcription corepressor binding	4.47e-05	0.0047292
Class_A_vs_D	GO_MF	GO:0003713	transcription coactivator activity	6.87e-05	0.00660924
Class_A_vs_D	GO_MF	GO:0001221	transcription coregulator binding	8.08e-05	0.0071267
Class_A_vs_D	GO_MF	GO:0016741	transferase activity, transferring one-carbon groups	8.97e-05	0.00730705
Class_A_vs_D	GO_MF	GO:0060590	ATPase regulator activity	0.000105369	0.00797001
Class_A_vs_D	GO_MF	GO:0140098	catalytic activity, acting on RNA	0.000122171	0.00862486
Class_A_vs_D	GO_MF	GO:0003779	actin binding	0.000170721	0.011299
Class_A_vs_D	GO_MF	GO:0061629	RNA polymerase II-specific DNA-binding transcription factor binding	0.000182762	0.0113844
Class_A_vs_D	GO_MF	GO:0051020	GTPase binding	0.000217851	0.0127275
Class_A_vs_D	GO_MF	GO:0001098	basal transcription machinery binding	0.000242847	0.0127275
Class_A_vs_D	GO_MF	GO:0001099	basal RNA polymerase II transcription machinery binding	0.000242847	0.0127275
Class_A_vs_D	GO_MF	GO:0004674	protein serine/threonine kinase activity	0.000257012	0.0127275
Class_A_vs_D	GO_MF	GO:0046966	nuclear thyroid hormone receptor binding	0.000264419	0.0127275
Class_A_vs_D	GO_MF	GO:0140101	catalytic activity, acting on a tRNA	0.000316312	0.0145634
Class_A_vs_D	GO_MF	GO:0016829	lyase activity	0.000340538	0.0147875
Class_A_vs_D	GO_MF	GO:0000993	RNA polymerase II complex binding	0.00035461	0.0147875
Class_A_vs_D	GO_MF	GO:0001671	ATPase activator activity	0.000372104	0.0147875
Class_A_vs_D	GO_MF	GO:0043130	ubiquitin binding	0.000377038	0.0147875
Class_A_vs_D	GO_MF	GO:0043175	RNA polymerase core enzyme binding	0.00041858	0.0156059
Class_A_vs_D	GO_MF	GO:0008168	methyltransferase activity	0.000436943	0.0156059
Class_A_vs_D	GO_MF	GO:0016417	S-acyltransferase activity	0.000442116	0.0156059
Class_A_vs_D	GO_MF	GO:0035091	phosphatidylinositol binding	0.000482547	0.0164836
Class_A_vs_D	GO_MF	GO:0017056	structural constituent of nuclear pore	0.000523734	0.0172786
Class_A_vs_D	GO_MF	GO:0016922	nuclear receptor binding	0.000538453	0.0172786
Class_A_vs_D	GO_MF	GO:0070063	RNA polymerase binding	0.000654021	0.0203698
Class_A_vs_D	GO_MF	GO:0003724	RNA helicase activity	0.000725626	0.0215278
Class_A_vs_D	GO_MF	GO:0016874	ligase activity	0.000731861	0.0215278
Class_A_vs_D	GO_MF	GO:0048185	activin binding	0.000822131	0.0233773
Class_A_vs_D	GO_MF	GO:0016409	palmitoyltransferase activity	0.000838886	0.0233773
Class_A_vs_D	GO_MF	GO:0019706	protein-cysteine S-palmitoyltransferase activity	0.000887673	0.0235
Class_A_vs_D	GO_MF	GO:0019707	protein-cysteine S-acyltransferase activity	0.000887673	0.0235
Class_A_vs_D	GO_MF	GO:0043021	ribonucleoprotein complex binding	0.00102019	0.0263495
Class_A_vs_D	GO_MF	GO:0015095	magnesium ion transmembrane transporter activity	0.00107213	0.0267325
Class_A_vs_D	GO_MF	GO:0015291	secondary active transmembrane transporter activity	0.00108551	0.0267325
Class_A_vs_D	GO_MF	GO:0008186	ATP-dependent activity, acting on RNA	0.00121144	0.0285147
Class_A_vs_D	GO_MF	GO:0051015	actin filament binding	0.00124967	0.0285147
Class_A_vs_D	GO_MF	GO:0016830	carbon-carbon lyase activity	0.0012844	0.0285147
Class_A_vs_D	GO_MF	GO:0022804	active transmembrane transporter activity	0.00128789	0.0285147
Class_A_vs_D	GO_MF	GO:0003727	single-stranded RNA binding	0.00129251	0.0285147
Class_A_vs_D	GO_MF	GO:0031267	small GTPase binding	0.00142675	0.0306561
Class_A_vs_D	GO_MF	GO:0004675	transmembrane receptor protein serine/threonine kinase activity	0.00145932	0.0306561
Class_A_vs_D	GO_MF	GO:1990841	promoter-specific chromatin binding	0.00147643	0.0306561
Class_A_vs_D	GO_MF	GO:0043022	ribosome binding	0.0016329	0.0332529
Class_A_vs_D	GO_MF	GO:0016668	oxidoreductase activity, acting on a sulfur group of donors, NAD(P) as acceptor	0.00195153	0.0389127
Class_A_vs_D	GO_MF	GO:0090079	translation regulator activity, nucleic acid binding	0.00198613	0.0389127
Class_A_vs_D	GO_MF	GO:0070064	proline-rich region binding	0.00205058	0.0389127
Class_A_vs_D	GO_MF	GO:0000030	mannosyltransferase activity	0.00205781	0.0389127
Class_A_vs_D	GO_MF	GO:0030374	nuclear receptor coactivator activity	0.0022911	0.0425641
Class_A_vs_D	GO_MF	GO:0098632	cell-cell adhesion mediator activity	0.00237159	0.0429414
Class_A_vs_D	GO_MF	GO:0003697	single-stranded DNA binding	0.00248604	0.0429414
Class_A_vs_D	GO_MF	GO:0016831	carboxy-lyase activity	0.00249405	0.0429414
Class_A_vs_D	GO_MF	GO:0000287	magnesium ion binding	0.00253319	0.0429414
Class_A_vs_D	GO_MF	GO:0098505	G-rich strand telomeric DNA binding	0.00255222	0.0429414
Class_A_vs_D	GO_MF	GO:0004177	aminopeptidase activity	0.00255472	0.0429414
Class_A_vs_D	KEGG	hsa04141	Protein processing in endoplasmic reticulum	3.58e-09	1.01e-06
Class_A_vs_D	KEGG	hsa04144	Endocytosis	2.68e-08	3.78e-06
Class_A_vs_D	KEGG	hsa01200	Carbon metabolism	8.03e-07	7.55e-05
Class_A_vs_D	KEGG	hsa04137	Mitophagy - animal	1.7e-05	0.000881719
Class_A_vs_D	KEGG	hsa00620	Pyruvate metabolism	1.73e-05	0.000881719
Class_A_vs_D	KEGG	hsa04140	Autophagy - animal	1.88e-05	0.000881719
Class_A_vs_D	KEGG	hsa03013	Nucleocytoplasmic transport	3.85e-05	0.00155081
Class_A_vs_D	KEGG	hsa05171	Coronavirus disease - COVID-19	5.02e-05	0.0017716
Class_A_vs_D	KEGG	hsa00310	Lysine degradation	9.09e-05	0.00263382
Class_A_vs_D	KEGG	hsa00280	Valine, leucine and isoleucine degradation	9.34e-05	0.00263382
Class_A_vs_D	KEGG	hsa05418	Fluid shear stress and atherosclerosis	0.000185459	0.0042745
Class_A_vs_D	KEGG	hsa00562	Inositol phosphate metabolism	0.000189699	0.0042745
Class_A_vs_D	KEGG	hsa01230	Biosynthesis of amino acids	0.000202277	0.0042745
Class_A_vs_D	KEGG	hsa05132	Salmonella infection	0.00021213	0.0042745
Class_A_vs_D	KEGG	hsa04928	Parathyroid hormone synthesis, secretion and action	0.000443329	0.0083377
Class_A_vs_D	KEGG	hsa05014	Amyotrophic lateral sclerosis	0.000720311	0.0127002
Class_A_vs_D	KEGG	hsa03018	RNA degradation	0.00107266	0.0172411
Class_A_vs_D	KEGG	hsa04931	Insulin resistance	0.00110008	0.0172411
Class_A_vs_D	KEGG	hsa03015	mRNA surveillance pathway	0.00134134	0.0192339
Class_A_vs_D	KEGG	hsa00250	Alanine, aspartate and glutamate metabolism	0.00137004	0.0192339
Class_A_vs_D	KEGG	hsa04010	MAPK signaling pathway	0.00143178	0.0192339
Class_A_vs_D	KEGG	hsa05012	Parkinson disease	0.00174495	0.0223755
Class_A_vs_D	KEGG	hsa00010	Glycolysis / Gluconeogenesis	0.00193842	0.0235275
Class_A_vs_D	KEGG	hsa04070	Phosphatidylinositol signaling system	0.00200159	0.0235275
Class_A_vs_D	KEGG	hsa04980	Cobalamin transport and metabolism	0.00238826	0.0269496
Class_A_vs_D	KEGG	hsa00020	Citrate cycle (TCA cycle)	0.00299642	0.0324791
Class_A_vs_D	KEGG	hsa05131	Shigellosis	0.00310854	0.0324791
Class_A_vs_D	KEGG	hsa05017	Spinocerebellar ataxia	0.00327722	0.0330186
Class_A_vs_D	KEGG	hsa04210	Apoptosis	0.00345639	0.033623
Class_B_vs_D	GO_BP	GO:0002181	cytoplasmic translation	1.1e-12	5.82e-09
Class_B_vs_D	GO_BP	GO:1903829	positive regulation of protein localization	4e-12	1.06e-08
Class_B_vs_D	GO_BP	GO:0006913	nucleocytoplasmic transport	1.1e-11	1.45e-08
Class_B_vs_D	GO_BP	GO:0051169	nuclear transport	1.1e-11	1.45e-08
Class_B_vs_D	GO_BP	GO:0043161	proteasome-mediated ubiquitin-dependent protein catabolic process	7.75e-11	8.18e-08
Class_B_vs_D	GO_BP	GO:0006520	amino acid metabolic process	1.54e-10	1.24e-07
Class_B_vs_D	GO_BP	GO:0034504	protein localization to nucleus	1.65e-10	1.24e-07
Class_B_vs_D	GO_BP	GO:0016054	organic acid catabolic process	2.14e-09	1.25e-06
Class_B_vs_D	GO_BP	GO:0046395	carboxylic acid catabolic process	2.14e-09	1.25e-06
Class_B_vs_D	GO_BP	GO:0008654	phospholipid biosynthetic process	3.82e-09	2.02e-06
Class_B_vs_D	GO_BP	GO:0042254	ribosome biogenesis	4.22e-09	2.03e-06
Class_B_vs_D	GO_BP	GO:0008380	RNA splicing	5.49e-09	2.42e-06
Class_B_vs_D	GO_BP	GO:0016236	macroautophagy	9.29e-09	3.77e-06
Class_B_vs_D	GO_BP	GO:0072594	establishment of protein localization to organelle	1.18e-08	4.47e-06
Class_B_vs_D	GO_BP	GO:0034470	ncRNA processing	2.1e-08	6.56e-06
Class_B_vs_D	GO_BP	GO:0071496	cellular response to external stimulus	2.28e-08	6.56e-06
Class_B_vs_D	GO_BP	GO:0022411	cellular component disassembly	2.3e-08	6.56e-06
Class_B_vs_D	GO_BP	GO:1904951	positive regulation of establishment of protein localization	2.45e-08	6.56e-06
Class_B_vs_D	GO_BP	GO:0045017	glycerolipid biosynthetic process	2.53e-08	6.56e-06
Class_B_vs_D	GO_BP	GO:0033157	regulation of intracellular protein transport	2.69e-08	6.56e-06
Class_B_vs_D	GO_BP	GO:0044282	small molecule catabolic process	2.77e-08	6.56e-06
Class_B_vs_D	GO_BP	GO:0016072	rRNA metabolic process	2.83e-08	6.56e-06
Class_B_vs_D	GO_BP	GO:0006403	RNA localization	2.87e-08	6.56e-06
Class_B_vs_D	GO_BP	GO:0032386	regulation of intracellular transport	2.98e-08	6.56e-06
Class_B_vs_D	GO_BP	GO:0046822	regulation of nucleocytoplasmic transport	4.37e-08	9.23e-06
Class_B_vs_D	GO_BP	GO:0009062	fatty acid catabolic process	9.97e-08	1.99e-05
Class_B_vs_D	GO_BP	GO:0098781	ncRNA transcription	1.02e-07	1.99e-05
Class_B_vs_D	GO_BP	GO:0000956	nuclear-transcribed mRNA catabolic process	2.26e-07	4.26e-05
Class_B_vs_D	GO_BP	GO:1901605	alpha-amino acid metabolic process	2.47e-07	4.49e-05
Class_B_vs_D	GO_BP	GO:0045732	positive regulation of protein catabolic process	2.68e-07	4.57e-05
Class_B_vs_D	GO_BP	GO:0046474	glycerophospholipid biosynthetic process	2.68e-07	4.57e-05
Class_B_vs_D	GO_BP	GO:0006644	phospholipid metabolic process	2.86e-07	4.72e-05
Class_B_vs_D	GO_BP	GO:0051168	nuclear export	3.32e-07	5.32e-05
Class_B_vs_D	GO_BP	GO:0051236	establishment of RNA localization	4.4e-07	6.67e-05
Class_B_vs_D	GO_BP	GO:0006354	DNA-templated transcription elongation	4.45e-07	6.67e-05
Class_B_vs_D	GO_BP	GO:0031668	cellular response to extracellular stimulus	4.63e-07	6.67e-05
Class_B_vs_D	GO_BP	GO:0032984	protein-containing complex disassembly	4.76e-07	6.67e-05
Class_B_vs_D	GO_BP	GO:0006650	glycerophospholipid metabolic process	4.8e-07	6.67e-05
Class_B_vs_D	GO_BP	GO:0031669	cellular response to nutrient levels	5.34e-07	7.23e-05
Class_B_vs_D	GO_BP	GO:0046486	glycerolipid metabolic process	5.6e-07	7.39e-05
Class_B_vs_D	GO_BP	GO:1900182	positive regulation of protein localization to nucleus	6.01e-07	7.75e-05
Class_B_vs_D	GO_BP	GO:0072329	monocarboxylic acid catabolic process	6.64e-07	8.34e-05
Class_B_vs_D	GO_BP	GO:0046488	phosphatidylinositol metabolic process	7.97e-07	9.79e-05
Class_B_vs_D	GO_BP	GO:0050657	nucleic acid transport	8.91e-07	0.000104579
Class_B_vs_D	GO_BP	GO:0050658	RNA transport	8.91e-07	0.000104579
Class_B_vs_D	GO_BP	GO:1901800	positive regulation of proteasomal protein catabolic process	1.08e-06	0.000124187
Class_B_vs_D	GO_BP	GO:1900180	regulation of protein localization to nucleus	1.14e-06	0.000128049
Class_B_vs_D	GO_BP	GO:0051222	positive regulation of protein transport	1.21e-06	0.000132768
Class_B_vs_D	GO_BP	GO:0034976	response to endoplasmic reticulum stress	1.3e-06	0.000140125
Class_B_vs_D	GO_BP	GO:0007249	canonical NF-kappaB signal transduction	1.34e-06	0.000141832
Class_B_vs_D	GO_BP	GO:0010506	regulation of autophagy	1.53e-06	0.000157539
Class_B_vs_D	GO_BP	GO:0006364	rRNA processing	1.55e-06	0.000157539
Class_B_vs_D	GO_BP	GO:0006446	regulation of translational initiation	1.59e-06	0.000158763
Class_B_vs_D	GO_BP	GO:0072521	purine-containing compound metabolic process	1.7e-06	0.00016599
Class_B_vs_D	GO_BP	GO:0009267	cellular response to starvation	1.74e-06	0.000167027
Class_B_vs_D	GO_BP	GO:0042594	response to starvation	2.12e-06	0.000200013
Class_B_vs_D	GO_BP	GO:0042176	regulation of protein catabolic process	2.77e-06	0.000256549
Class_B_vs_D	GO_BP	GO:0072001	renal system development	2.99e-06	0.00027241
Class_B_vs_D	GO_BP	GO:0032259	methylation	3.56e-06	0.000312872
Class_B_vs_D	GO_BP	GO:0006413	translational initiation	3.56e-06	0.000312872
Class_B_vs_D	GO_BP	GO:0044242	cellular lipid catabolic process	3.61e-06	0.000312872
Class_B_vs_D	GO_BP	GO:0032388	positive regulation of intracellular transport	3.73e-06	0.000315022
Class_B_vs_D	GO_BP	GO:0006661	phosphatidylinositol biosynthetic process	3.76e-06	0.000315022
Class_B_vs_D	GO_BP	GO:0001822	kidney development	3.98e-06	0.00032664
Class_B_vs_D	GO_BP	GO:0048193	Golgi vesicle transport	4.02e-06	0.00032664
Class_B_vs_D	GO_BP	GO:0043254	regulation of protein-containing complex assembly	4.2e-06	0.000329153
Class_B_vs_D	GO_BP	GO:0051170	import into nucleus	4.2e-06	0.000329153
Class_B_vs_D	GO_BP	GO:0046685	response to arsenic-containing substance	4.24e-06	0.000329153
Class_B_vs_D	GO_BP	GO:0032436	positive regulation of proteasomal ubiquitin-dependent protein catabolic process	4.62e-06	0.000353539
Class_B_vs_D	GO_BP	GO:0006606	protein import into nucleus	4.69e-06	0.000353539
Class_B_vs_D	GO_BP	GO:0051054	positive regulation of DNA metabolic process	5.04e-06	0.00037457
Class_B_vs_D	GO_BP	GO:1903008	organelle disassembly	6.42e-06	0.000470522
Class_B_vs_D	GO_BP	GO:0038202	TORC1 signaling	6.58e-06	0.000476272
Class_B_vs_D	GO_BP	GO:0019693	ribose phosphate metabolic process	7.33e-06	0.000523246
Class_B_vs_D	GO_BP	GO:0090316	positive regulation of intracellular protein transport	9.09e-06	0.000639739
Class_B_vs_D	GO_BP	GO:0006289	nucleotide-excision repair	1.03e-05	0.000716374
Class_B_vs_D	GO_BP	GO:0031647	regulation of protein stability	1.05e-05	0.000721358
Class_B_vs_D	GO_BP	GO:0015931	nucleobase-containing compound transport	1.07e-05	0.000727439
Class_B_vs_D	GO_BP	GO:0006368	transcription elongation by RNA polymerase II	1.1e-05	0.000735772
Class_B_vs_D	GO_BP	GO:0043122	regulation of canonical NF-kappaB signal transduction	1.15e-05	0.00075943
Class_B_vs_D	GO_BP	GO:1903432	regulation of TORC1 signaling	1.2e-05	0.000785296
Class_B_vs_D	GO_BP	GO:0051028	mRNA transport	1.27e-05	0.000818502
Class_B_vs_D	GO_BP	GO:0006611	protein export from nucleus	1.33e-05	0.000846893
Class_B_vs_D	GO_BP	GO:0009259	ribonucleotide metabolic process	1.36e-05	0.000852304
Class_B_vs_D	GO_BP	GO:0045862	positive regulation of proteolysis	1.41e-05	0.0008686
Class_B_vs_D	GO_BP	GO:0061912	selective autophagy	1.41e-05	0.0008686
Class_B_vs_D	GO_BP	GO:0042273	ribosomal large subunit biogenesis	1.54e-05	0.000933858
Class_B_vs_D	GO_BP	GO:0006605	protein targeting	1.59e-05	0.000953325
Class_B_vs_D	GO_BP	GO:0043123	positive regulation of canonical NF-kappaB signal transduction	1.61e-05	0.000954717
Class_B_vs_D	GO_BP	GO:0043648	dicarboxylic acid metabolic process	1.73e-05	0.0010155
Class_B_vs_D	GO_BP	GO:0016197	endosomal transport	1.81e-05	0.00105251
Class_B_vs_D	GO_BP	GO:1903052	positive regulation of proteolysis involved in protein catabolic process	1.86e-05	0.00107034
Class_B_vs_D	GO_BP	GO:0140694	non-membrane-bounded organelle assembly	1.95e-05	0.00110511
Class_B_vs_D	GO_BP	GO:0140747	regulation of ncRNA transcription	2.12e-05	0.00118007
Class_B_vs_D	GO_BP	GO:0045936	negative regulation of phosphate metabolic process	2.12e-05	0.00118007
Class_B_vs_D	GO_BP	GO:0030308	negative regulation of cell growth	2.21e-05	0.00121367
Class_B_vs_D	GO_BP	GO:0070301	cellular response to hydrogen peroxide	2.24e-05	0.00121802
Class_B_vs_D	GO_BP	GO:0031929	TOR signaling	2.29e-05	0.00123257
Class_B_vs_D	GO_BP	GO:0006163	purine nucleotide metabolic process	2.36e-05	0.0012583
Class_B_vs_D	GO_BP	GO:0035966	response to topologically incorrect protein	2.43e-05	0.00127217
Class_B_vs_D	GO_BP	GO:0000463	maturation of LSU-rRNA from tricistronic rRNA transcript (SSU-rRNA, 5.8S rRNA, LSU-rRNA)	2.43e-05	0.00127217
Class_B_vs_D	GO_BP	GO:0042326	negative regulation of phosphorylation	2.48e-05	0.00127538
Class_B_vs_D	GO_BP	GO:0010563	negative regulation of phosphorus metabolic process	2.49e-05	0.00127538
Class_B_vs_D	GO_BP	GO:0016050	vesicle organization	2.83e-05	0.00142507
Class_B_vs_D	GO_BP	GO:0097193	intrinsic apoptotic signaling pathway	2.83e-05	0.00142507
Class_B_vs_D	GO_BP	GO:0072659	protein localization to plasma membrane	2.89e-05	0.00144065
Class_B_vs_D	GO_BP	GO:0046777	protein autophosphorylation	3.18e-05	0.00156912
Class_B_vs_D	GO_BP	GO:0035967	cellular response to topologically incorrect protein	3.36e-05	0.00164487
Class_B_vs_D	GO_BP	GO:0001841	neural tube formation	3.66e-05	0.00177152
Class_B_vs_D	GO_BP	GO:0006399	tRNA metabolic process	3.8e-05	0.00182572
Class_B_vs_D	GO_BP	GO:0007015	actin filament organization	4.12e-05	0.00195688
Class_B_vs_D	GO_BP	GO:0071364	cellular response to epidermal growth factor stimulus	4.15e-05	0.00195688
Class_B_vs_D	GO_BP	GO:0043405	regulation of MAP kinase activity	4.22e-05	0.00197405
Class_B_vs_D	GO_BP	GO:0006998	nuclear envelope organization	4.61e-05	0.0021364
Class_B_vs_D	GO_BP	GO:0005996	monosaccharide metabolic process	4.87e-05	0.00223528
Class_B_vs_D	GO_BP	GO:0032784	regulation of DNA-templated transcription elongation	5.02e-05	0.00228303
Class_B_vs_D	GO_BP	GO:0000288	nuclear-transcribed mRNA catabolic process, deadenylation-dependent decay	5.16e-05	0.00232737
Class_B_vs_D	GO_BP	GO:0034655	nucleobase-containing compound catabolic process	5.24e-05	0.00234546
Class_B_vs_D	GO_BP	GO:0062197	cellular response to chemical stress	5.43e-05	0.0023741
Class_B_vs_D	GO_BP	GO:0006979	response to oxidative stress	5.45e-05	0.0023741
Class_B_vs_D	GO_BP	GO:0043414	macromolecule methylation	5.46e-05	0.0023741
Class_B_vs_D	GO_BP	GO:0032434	regulation of proteasomal ubiquitin-dependent protein catabolic process	5.49e-05	0.0023741
Class_B_vs_D	GO_BP	GO:0000959	mitochondrial RNA metabolic process	5.59e-05	0.00240117
Class_B_vs_D	GO_BP	GO:0018205	peptidyl-lysine modification	6e-05	0.00255606
Class_B_vs_D	GO_BP	GO:0043401	steroid hormone mediated signaling pathway	6.19e-05	0.00261618
Class_B_vs_D	GO_BP	GO:0046824	positive regulation of nucleocytoplasmic transport	6.24e-05	0.00261618
Class_B_vs_D	GO_BP	GO:0048545	response to steroid hormone	6.62e-05	0.00275045
Class_B_vs_D	GO_BP	GO:0030518	intracellular steroid hormone receptor signaling pathway	6.7e-05	0.00275045
Class_B_vs_D	GO_BP	GO:0030433	ubiquitin-dependent ERAD pathway	6.77e-05	0.00275045
Class_B_vs_D	GO_BP	GO:1990823	response to leukemia inhibitory factor	6.82e-05	0.00275045
Class_B_vs_D	GO_BP	GO:1904294	positive regulation of ERAD pathway	6.82e-05	0.00275045
Class_B_vs_D	GO_BP	GO:0009165	nucleotide biosynthetic process	6.93e-05	0.00277264
Class_B_vs_D	GO_BP	GO:0001933	negative regulation of protein phosphorylation	7.17e-05	0.00283414
Class_B_vs_D	GO_BP	GO:0007034	vacuolar transport	7.19e-05	0.00283414
Class_B_vs_D	GO_BP	GO:0001763	morphogenesis of a branching structure	7.49e-05	0.00293043
Class_B_vs_D	GO_BP	GO:1901873	regulation of post-translational protein modification	7.81e-05	0.00303288
Class_B_vs_D	GO_BP	GO:0006637	acyl-CoA metabolic process	8.16e-05	0.00312133
Class_B_vs_D	GO_BP	GO:0035383	thioester metabolic process	8.16e-05	0.00312133
Class_B_vs_D	GO_BP	GO:1990830	cellular response to leukemia inhibitory factor	8.32e-05	0.00316167
Class_B_vs_D	GO_BP	GO:0016049	cell growth	8.79e-05	0.00331378
Class_B_vs_D	GO_BP	GO:0098727	maintenance of cell number	9.26e-05	0.00346814
Class_B_vs_D	GO_BP	GO:0009150	purine ribonucleotide metabolic process	9.51e-05	0.00353692
Class_B_vs_D	GO_BP	GO:0001701	in utero embryonic development	9.64e-05	0.00355029
Class_B_vs_D	GO_BP	GO:1901293	nucleoside phosphate biosynthetic process	9.68e-05	0.00355029
Class_B_vs_D	GO_BP	GO:0021915	neural tube development	9.88e-05	0.00359347
Class_B_vs_D	GO_BP	GO:0006984	ER-nucleus signaling pathway	9.94e-05	0.00359347
Class_B_vs_D	GO_BP	GO:0000423	mitophagy	0.000102701	0.00366629
Class_B_vs_D	GO_BP	GO:0061136	regulation of proteasomal protein catabolic process	0.000102767	0.00366629
Class_B_vs_D	GO_BP	GO:0001558	regulation of cell growth	0.000110183	0.00389053
Class_B_vs_D	GO_BP	GO:2000060	positive regulation of ubiquitin-dependent protein catabolic process	0.000110527	0.00389053
Class_B_vs_D	GO_BP	GO:0014020	primary neural tube formation	0.00011158	0.00390161
Class_B_vs_D	GO_BP	GO:0046854	phosphatidylinositol phosphate biosynthetic process	0.000114855	0.00398971
Class_B_vs_D	GO_BP	GO:0071763	nuclear membrane organization	0.000120142	0.00414609
Class_B_vs_D	GO_BP	GO:0071897	DNA biosynthetic process	0.00012231	0.00419348
Class_B_vs_D	GO_BP	GO:0140053	mitochondrial gene expression	0.000124213	0.00421629
Class_B_vs_D	GO_BP	GO:0000470	maturation of LSU-rRNA	0.000124572	0.00421629
Class_B_vs_D	GO_BP	GO:0019827	stem cell population maintenance	0.00013184	0.00439704
Class_B_vs_D	GO_BP	GO:0010232	vascular transport	0.000132411	0.00439704
Class_B_vs_D	GO_BP	GO:0150104	transport across blood-brain barrier	0.000132411	0.00439704
Class_B_vs_D	GO_BP	GO:0036503	ERAD pathway	0.000134449	0.00443681
Class_B_vs_D	GO_BP	GO:0006997	nucleus organization	0.000140043	0.00459272
Class_B_vs_D	GO_BP	GO:0031400	negative regulation of protein modification process	0.000141538	0.00461309
Class_B_vs_D	GO_BP	GO:1905897	regulation of response to endoplasmic reticulum stress	0.000142728	0.00462335
Class_B_vs_D	GO_BP	GO:0030258	lipid modification	0.000145502	0.00464731
Class_B_vs_D	GO_BP	GO:0031667	response to nutrient levels	0.000145894	0.00464731
Class_B_vs_D	GO_BP	GO:1990778	protein localization to cell periphery	0.000146109	0.00464731
Class_B_vs_D	GO_BP	GO:0008652	amino acid biosynthetic process	0.000152493	0.00482133
Class_B_vs_D	GO_BP	GO:0060260	regulation of transcription initiation by RNA polymerase II	0.000161191	0.00506601
Class_B_vs_D	GO_BP	GO:0021591	ventricular system development	0.000172506	0.00536154
Class_B_vs_D	GO_BP	GO:0061951	establishment of protein localization to plasma membrane	0.000172625	0.00536154
Class_B_vs_D	GO_BP	GO:0090150	establishment of protein localization to membrane	0.00017453	0.00538899
Class_B_vs_D	GO_BP	GO:0009755	hormone-mediated signaling pathway	0.000178133	0.00546826
Class_B_vs_D	GO_BP	GO:0042274	ribosomal small subunit biogenesis	0.000182614	0.00557342
Class_B_vs_D	GO_BP	GO:0035542	regulation of SNARE complex assembly	0.000188609	0.0057233
Class_B_vs_D	GO_BP	GO:0060562	epithelial tube morphogenesis	0.000192974	0.00582231
Class_B_vs_D	GO_BP	GO:0019395	fatty acid oxidation	0.000198917	0.00590376
Class_B_vs_D	GO_BP	GO:0046112	nucleobase biosynthetic process	0.000198969	0.00590376
Class_B_vs_D	GO_BP	GO:0090110	COPII-coated vesicle cargo loading	0.000199956	0.00590376
Class_B_vs_D	GO_BP	GO:0071383	cellular response to steroid hormone stimulus	0.000202431	0.00590376
Class_B_vs_D	GO_BP	GO:0034101	erythrocyte homeostasis	0.000203126	0.00590376
Class_B_vs_D	GO_BP	GO:0001843	neural tube closure	0.000203444	0.00590376
Class_B_vs_D	GO_BP	GO:0034063	stress granule assembly	0.000203501	0.00590376
Class_B_vs_D	GO_BP	GO:0042149	cellular response to glucose starvation	0.000207776	0.00599484
Class_B_vs_D	GO_BP	GO:2001233	regulation of apoptotic signaling pathway	0.000219936	0.0063112
Class_B_vs_D	GO_BP	GO:0034599	cellular response to oxidative stress	0.000221414	0.00631929
Class_B_vs_D	GO_BP	GO:0000209	protein polyubiquitination	0.0002282	0.00647794
Class_B_vs_D	GO_BP	GO:0060765	regulation of androgen receptor signaling pathway	0.00023881	0.00674286
Class_B_vs_D	GO_BP	GO:0009411	response to UV	0.000245569	0.00689684
Class_B_vs_D	GO_BP	GO:0000375	RNA splicing, via transesterification reactions	0.000258262	0.00718049
Class_B_vs_D	GO_BP	GO:1903828	negative regulation of protein localization	0.000259328	0.00718049
Class_B_vs_D	GO_BP	GO:0042306	regulation of protein import into nucleus	0.000259749	0.00718049
Class_B_vs_D	GO_BP	GO:0043434	response to peptide hormone	0.000273354	0.00751724
Class_B_vs_D	GO_BP	GO:0060606	tube closure	0.000274975	0.00752264
Class_B_vs_D	GO_BP	GO:0032006	regulation of TOR signaling	0.000281955	0.00763448
Class_B_vs_D	GO_BP	GO:0043543	protein acylation	0.000281955	0.00763448
Class_B_vs_D	GO_BP	GO:0098876	vesicle-mediated transport to the plasma membrane	0.000294271	0.00786296
Class_B_vs_D	GO_BP	GO:0006401	RNA catabolic process	0.000295467	0.00786296
Class_B_vs_D	GO_BP	GO:1901990	regulation of mitotic cell cycle phase transition	0.000297258	0.00786296
Class_B_vs_D	GO_BP	GO:0071214	cellular response to abiotic stimulus	0.000297839	0.00786296
Class_B_vs_D	GO_BP	GO:0104004	cellular response to environmental stimulus	0.000297839	0.00786296
Class_B_vs_D	GO_BP	GO:0000289	nuclear-transcribed mRNA poly(A) tail shortening	0.000304209	0.00795161
Class_B_vs_D	GO_BP	GO:0045879	negative regulation of smoothened signaling pathway	0.000304209	0.00795161
Class_B_vs_D	GO_BP	GO:0070849	response to epidermal growth factor	0.000310228	0.00806898
Class_B_vs_D	GO_BP	GO:1902903	regulation of supramolecular fiber organization	0.000330911	0.00856476
Class_B_vs_D	GO_BP	GO:0000377	RNA splicing, via transesterification reactions with bulged adenosine as nucleophile	0.000343257	0.00871532
Class_B_vs_D	GO_BP	GO:0000398	mRNA splicing, via spliceosome	0.000343257	0.00871532
Class_B_vs_D	GO_BP	GO:0016570	histone modification	0.000343569	0.00871532
Class_B_vs_D	GO_BP	GO:0016482	cytosolic transport	0.000344091	0.00871532
Class_B_vs_D	GO_BP	GO:1901607	alpha-amino acid biosynthetic process	0.000345113	0.00871532
Class_B_vs_D	GO_BP	GO:0071826	protein-RNA complex organization	0.000346632	0.00871532
Class_B_vs_D	GO_BP	GO:1903131	mononuclear cell differentiation	0.000352879	0.00883032
Class_B_vs_D	GO_BP	GO:0018345	protein palmitoylation	0.000364079	0.00906763
Class_B_vs_D	GO_BP	GO:0071218	cellular response to misfolded protein	0.000368493	0.00913447
Class_B_vs_D	GO_BP	GO:0048041	focal adhesion assembly	0.000371299	0.00916102
Class_B_vs_D	GO_BP	GO:0097352	autophagosome maturation	0.000381825	0.00937691
Class_B_vs_D	GO_BP	GO:0071900	regulation of protein serine/threonine kinase activity	0.00038453	0.00939963
Class_B_vs_D	GO_BP	GO:0008360	regulation of cell shape	0.000388367	0.00944967
Class_B_vs_D	GO_BP	GO:0007033	vacuole organization	0.000391858	0.00949088
Class_B_vs_D	GO_BP	GO:0007032	endosome organization	0.000401449	0.00967878
Class_B_vs_D	GO_BP	GO:0033962	P-body assembly	0.000416005	0.00993895
Class_B_vs_D	GO_BP	GO:0043555	regulation of translation in response to stress	0.000416005	0.00993895
Class_B_vs_D	GO_BP	GO:0045324	late endosome to vacuole transport	0.000425559	0.0101214
Class_B_vs_D	GO_BP	GO:0009185	ribonucleoside diphosphate metabolic process	0.000434366	0.0102845
Class_B_vs_D	GO_BP	GO:0060261	positive regulation of transcription initiation by RNA polymerase II	0.000449153	0.0105872
Class_B_vs_D	GO_BP	GO:0006390	mitochondrial transcription	0.000461151	0.0107031
Class_B_vs_D	GO_BP	GO:0070203	regulation of establishment of protein localization to telomere	0.000462179	0.0107031
Class_B_vs_D	GO_BP	GO:1904869	regulation of protein localization to Cajal body	0.000462179	0.0107031
Class_B_vs_D	GO_BP	GO:1904871	positive regulation of protein localization to Cajal body	0.000462179	0.0107031
Class_B_vs_D	GO_BP	GO:0006631	fatty acid metabolic process	0.000478624	0.0110188
Class_B_vs_D	GO_BP	GO:0035196	miRNA processing	0.000479986	0.0110188
Class_B_vs_D	GO_BP	GO:0006414	translational elongation	0.00048431	0.0110699
Class_B_vs_D	GO_BP	GO:0009791	post-embryonic development	0.000488796	0.0111243
Class_B_vs_D	GO_BP	GO:0070507	regulation of microtubule cytoskeleton organization	0.000501688	0.0113687
Class_B_vs_D	GO_BP	GO:0016032	viral process	0.000507507	0.0113843
Class_B_vs_D	GO_BP	GO:0010038	response to metal ion	0.000510022	0.0113843
Class_B_vs_D	GO_BP	GO:0030098	lymphocyte differentiation	0.00051109	0.0113843
Class_B_vs_D	GO_BP	GO:0032933	SREBP signaling pathway	0.000519622	0.0113843
Class_B_vs_D	GO_BP	GO:0060148	positive regulation of post-transcriptional gene silencing	0.000519622	0.0113843
Class_B_vs_D	GO_BP	GO:1900370	positive regulation of post-transcriptional gene silencing by RNA	0.000519622	0.0113843
Class_B_vs_D	GO_BP	GO:2000052	positive regulation of non-canonical Wnt signaling pathway	0.000519622	0.0113843
Class_B_vs_D	GO_BP	GO:2000637	positive regulation of miRNA-mediated gene silencing	0.000519622	0.0113843
Class_B_vs_D	GO_BP	GO:0006790	sulfur compound metabolic process	0.0005246	0.0114458
Class_B_vs_D	GO_BP	GO:0003279	cardiac septum development	0.000537449	0.0116779
Class_B_vs_D	GO_BP	GO:0007264	small GTPase mediated signal transduction	0.000546261	0.0117467
Class_B_vs_D	GO_BP	GO:0008333	endosome to lysosome transport	0.000547288	0.0117467
Class_B_vs_D	GO_BP	GO:0033143	regulation of intracellular steroid hormone receptor signaling pathway	0.000547288	0.0117467
Class_B_vs_D	GO_BP	GO:0002262	myeloid cell homeostasis	0.000559473	0.0119596
Class_B_vs_D	GO_BP	GO:0033865	nucleoside bisphosphate metabolic process	0.000587026	0.0123638
Class_B_vs_D	GO_BP	GO:0033875	ribonucleoside bisphosphate metabolic process	0.000587026	0.0123638
Class_B_vs_D	GO_BP	GO:0034032	purine nucleoside bisphosphate metabolic process	0.000587026	0.0123638
Class_B_vs_D	GO_BP	GO:0050856	regulation of T cell receptor signaling pathway	0.000588657	0.0123638
Class_B_vs_D	GO_BP	GO:0030521	androgen receptor signaling pathway	0.000590472	0.0123638
Class_B_vs_D	GO_BP	GO:0006405	RNA export from nucleus	0.00059513	0.0123638
Class_B_vs_D	GO_BP	GO:0016241	regulation of macroautophagy	0.000597025	0.0123638
Class_B_vs_D	GO_BP	GO:0198738	cell-cell signaling by wnt	0.000597117	0.0123638
Class_B_vs_D	GO_BP	GO:0034440	lipid oxidation	0.000605683	0.0124821
Class_B_vs_D	GO_BP	GO:0050821	protein stabilization	0.000607556	0.0124821
Class_B_vs_D	GO_BP	GO:0006900	vesicle budding from membrane	0.000610743	0.0124989
Class_B_vs_D	GO_BP	GO:0006084	acetyl-CoA metabolic process	0.000624071	0.0126734
Class_B_vs_D	GO_BP	GO:0016556	mRNA modification	0.000624071	0.0126734
Class_B_vs_D	GO_BP	GO:0051893	regulation of focal adhesion assembly	0.000638958	0.0128767
Class_B_vs_D	GO_BP	GO:0090109	regulation of cell-substrate junction assembly	0.000638958	0.0128767
Class_B_vs_D	GO_BP	GO:1903050	regulation of proteolysis involved in protein catabolic process	0.000645442	0.0129579
Class_B_vs_D	GO_BP	GO:0034243	regulation of transcription elongation by RNA polymerase II	0.00066741	0.0133482
Class_B_vs_D	GO_BP	GO:0016055	Wnt signaling pathway	0.000674671	0.0134155
Class_B_vs_D	GO_BP	GO:0009064	glutamine family amino acid metabolic process	0.000678397	0.0134155
Class_B_vs_D	GO_BP	GO:1903533	regulation of protein targeting	0.000678397	0.0134155
Class_B_vs_D	GO_BP	GO:0015980	energy derivation by oxidation of organic compounds	0.000682056	0.0134375
Class_B_vs_D	GO_BP	GO:0034614	cellular response to reactive oxygen species	0.000689912	0.0135087
Class_B_vs_D	GO_BP	GO:0045815	transcription initiation-coupled chromatin remodeling	0.000690784	0.0135087
Class_B_vs_D	GO_BP	GO:0030217	T cell differentiation	0.000695882	0.0135581
Class_B_vs_D	GO_BP	GO:0043200	response to amino acid	0.000738691	0.0143062
Class_B_vs_D	GO_BP	GO:0042542	response to hydrogen peroxide	0.000739696	0.0143062
Class_B_vs_D	GO_BP	GO:0007254	JNK cascade	0.000748796	0.0144294
Class_B_vs_D	GO_BP	GO:0019318	hexose metabolic process	0.000752671	0.0144513
Class_B_vs_D	GO_BP	GO:0030522	intracellular receptor signaling pathway	0.000762577	0.0145884
Class_B_vs_D	GO_BP	GO:0032868	response to insulin	0.000796832	0.0151887
Class_B_vs_D	GO_BP	GO:0006260	DNA replication	0.000801055	0.0152143
Class_B_vs_D	GO_BP	GO:2000058	regulation of ubiquitin-dependent protein catabolic process	0.000835489	0.0157765
Class_B_vs_D	GO_BP	GO:1902774	late endosome to lysosome transport	0.000836633	0.0157765
Class_B_vs_D	GO_BP	GO:0060218	hematopoietic stem cell differentiation	0.000843362	0.0157906
Class_B_vs_D	GO_BP	GO:1905898	positive regulation of response to endoplasmic reticulum stress	0.000843362	0.0157906
Class_B_vs_D	GO_BP	GO:0061138	morphogenesis of a branching epithelium	0.000880369	0.0163743
Class_B_vs_D	GO_BP	GO:0043406	positive regulation of MAP kinase activity	0.00088213	0.0163743
Class_B_vs_D	GO_BP	GO:0032509	endosome transport via multivesicular body sorting pathway	0.000886023	0.0163743
Class_B_vs_D	GO_BP	GO:0006275	regulation of DNA replication	0.000886943	0.0163743
Class_B_vs_D	GO_BP	GO:0001101	response to acid chemical	0.000892755	0.0164242
Class_B_vs_D	GO_BP	GO:0019058	viral life cycle	0.000906653	0.016466
Class_B_vs_D	GO_BP	GO:0006006	glucose metabolic process	0.000907304	0.016466
Class_B_vs_D	GO_BP	GO:0006479	protein methylation	0.000910618	0.016466
Class_B_vs_D	GO_BP	GO:0008213	protein alkylation	0.000910618	0.016466
Class_B_vs_D	GO_BP	GO:2000142	regulation of DNA-templated transcription initiation	0.000910618	0.016466
Class_B_vs_D	GO_BP	GO:0110053	regulation of actin filament organization	0.000924118	0.016653
Class_B_vs_D	GO_BP	GO:0009063	amino acid catabolic process	0.000929273	0.016689
Class_B_vs_D	GO_BP	GO:0032535	regulation of cellular component size	0.000954244	0.0170793
Class_B_vs_D	GO_BP	GO:0006301	postreplication repair	0.00102923	0.0182974
Class_B_vs_D	GO_BP	GO:0046825	regulation of protein export from nucleus	0.00102923	0.0182974
Class_B_vs_D	GO_BP	GO:0046390	ribose phosphate biosynthetic process	0.00103298	0.0183026
Class_B_vs_D	GO_BP	GO:0031098	stress-activated protein kinase signaling cascade	0.00103812	0.018332
Class_B_vs_D	GO_BP	GO:0033044	regulation of chromosome organization	0.00105082	0.0184058
Class_B_vs_D	GO_BP	GO:0045926	negative regulation of growth	0.00105082	0.0184058
Class_B_vs_D	GO_BP	GO:1901875	positive regulation of post-translational protein modification	0.00105276	0.0184058
Class_B_vs_D	GO_BP	GO:0006541	glutamine metabolic process	0.00109352	0.0189927
Class_B_vs_D	GO_BP	GO:0032511	late endosome to vacuole transport via multivesicular body sorting pathway	0.00109352	0.0189927
Class_B_vs_D	GO_BP	GO:0015693	magnesium ion transport	0.00109747	0.0189988
Class_B_vs_D	GO_BP	GO:0003205	cardiac chamber development	0.0011213	0.0193478
Class_B_vs_D	GO_BP	GO:0046165	alcohol biosynthetic process	0.00112977	0.0193675
Class_B_vs_D	GO_BP	GO:2001235	positive regulation of apoptotic signaling pathway	0.00112977	0.0193675
Class_B_vs_D	GO_BP	GO:0006282	regulation of DNA repair	0.00115756	0.0197796
Class_B_vs_D	GO_BP	GO:1902115	regulation of organelle assembly	0.00116614	0.0198621
Class_B_vs_D	GO_BP	GO:0006893	Golgi to plasma membrane transport	0.00118729	0.0201514
Class_B_vs_D	GO_BP	GO:0030218	erythrocyte differentiation	0.00119101	0.0201514
Class_B_vs_D	GO_BP	GO:0051403	stress-activated MAPK cascade	0.00119458	0.0201514
Class_B_vs_D	GO_BP	GO:0009408	response to heat	0.00121962	0.020224
Class_B_vs_D	GO_BP	GO:0045444	fat cell differentiation	0.00122097	0.020224
Class_B_vs_D	GO_BP	GO:0032930	positive regulation of superoxide anion generation	0.00122289	0.020224
Class_B_vs_D	GO_BP	GO:0044790	suppression of viral release by host	0.00122289	0.020224
Class_B_vs_D	GO_BP	GO:0071501	cellular response to sterol depletion	0.00122289	0.020224
Class_B_vs_D	GO_BP	GO:0110156	methylguanosine-cap decapping	0.00122289	0.020224
Class_B_vs_D	GO_BP	GO:2000278	regulation of DNA biosynthetic process	0.0012257	0.020224
Class_B_vs_D	GO_BP	GO:0007041	lysosomal transport	0.00123097	0.0202478
Class_B_vs_D	GO_BP	GO:1904263	positive regulation of TORC1 signaling	0.00126426	0.0206081
Class_B_vs_D	GO_BP	GO:0006986	response to unfolded protein	0.00126975	0.0206081
Class_B_vs_D	GO_BP	GO:0072175	epithelial tube formation	0.00126975	0.0206081
Class_B_vs_D	GO_BP	GO:0006283	transcription-coupled nucleotide-excision repair	0.00130729	0.0206081
Class_B_vs_D	GO_BP	GO:0032070	regulation of deoxyribonuclease activity	0.00130729	0.0206081
Class_B_vs_D	GO_BP	GO:1904851	positive regulation of establishment of protein localization to telomere	0.00130729	0.0206081
Class_B_vs_D	GO_BP	GO:0071902	positive regulation of protein serine/threonine kinase activity	0.00130732	0.0206081
Class_B_vs_D	GO_BP	GO:0019985	translesion synthesis	0.00131091	0.0206081
Class_B_vs_D	GO_BP	GO:0051788	response to misfolded protein	0.00131091	0.0206081
Class_B_vs_D	GO_BP	GO:0007044	cell-substrate junction assembly	0.00131636	0.0206081
Class_B_vs_D	GO_BP	GO:0071985	multivesicular body sorting pathway	0.00132274	0.0206081
Class_B_vs_D	GO_BP	GO:1904262	negative regulation of TORC1 signaling	0.00132274	0.0206081
Class_B_vs_D	GO_BP	GO:0070986	left/right axis specification	0.00132282	0.0206081
Class_B_vs_D	GO_BP	GO:1904814	regulation of protein localization to chromosome, telomeric region	0.00132282	0.0206081
Class_B_vs_D	GO_BP	GO:1904925	positive regulation of autophagy of mitochondrion in response to mitochondrial depolarization	0.00132282	0.0206081
Class_B_vs_D	GO_BP	GO:1990173	protein localization to nucleoplasm	0.00132282	0.0206081
Class_B_vs_D	GO_BP	GO:0009132	nucleoside diphosphate metabolic process	0.00133489	0.0206081
Class_B_vs_D	GO_BP	GO:0009303	rRNA transcription	0.00133489	0.0206081
Class_B_vs_D	GO_BP	GO:0043162	ubiquitin-dependent protein catabolic process via the multivesicular body sorting pathway	0.00133489	0.0206081
Class_B_vs_D	GO_BP	GO:0034250	positive regulation of amide metabolic process	0.00134755	0.0206081
Class_B_vs_D	GO_BP	GO:0006635	fatty acid beta-oxidation	0.00135817	0.0206081
Class_B_vs_D	GO_BP	GO:0000012	single strand break repair	0.00136671	0.0206081
Class_B_vs_D	GO_BP	GO:0048755	branching morphogenesis of a nerve	0.00136671	0.0206081
Class_B_vs_D	GO_BP	GO:0060049	regulation of protein glycosylation	0.00136671	0.0206081
Class_B_vs_D	GO_BP	GO:0070202	regulation of establishment of protein localization to chromosome	0.00136671	0.0206081
Class_B_vs_D	GO_BP	GO:1903405	protein localization to nuclear body	0.00136671	0.0206081
Class_B_vs_D	GO_BP	GO:1904816	positive regulation of protein localization to chromosome, telomeric region	0.00136671	0.0206081
Class_B_vs_D	GO_BP	GO:1904867	protein localization to Cajal body	0.00136671	0.0206081
Class_B_vs_D	GO_BP	GO:0003014	renal system process	0.00137564	0.0206081
Class_B_vs_D	GO_BP	GO:0035567	non-canonical Wnt signaling pathway	0.00137778	0.0206081
Class_B_vs_D	GO_BP	GO:0150116	regulation of cell-substrate junction organization	0.00137778	0.0206081
Class_B_vs_D	GO_BP	GO:2000144	positive regulation of DNA-templated transcription initiation	0.00137778	0.0206081
Class_B_vs_D	GO_BP	GO:0048661	positive regulation of smooth muscle cell proliferation	0.00139532	0.0208115
Class_B_vs_D	GO_BP	GO:1903320	regulation of protein modification by small protein conjugation or removal	0.00141026	0.0209752
Class_B_vs_D	GO_BP	GO:1905475	regulation of protein localization to membrane	0.00143129	0.0212282
Class_B_vs_D	GO_BP	GO:0006888	endoplasmic reticulum to Golgi vesicle-mediated transport	0.00146868	0.0217217
Class_B_vs_D	GO_BP	GO:0016042	lipid catabolic process	0.00149673	0.0220461
Class_B_vs_D	GO_BP	GO:0033673	negative regulation of kinase activity	0.00149897	0.0220461
Class_B_vs_D	GO_BP	GO:0061614	miRNA transcription	0.00151834	0.0221639
Class_B_vs_D	GO_BP	GO:0032623	interleukin-2 production	0.00151957	0.0221639
Class_B_vs_D	GO_BP	GO:0032663	regulation of interleukin-2 production	0.00151957	0.0221639
Class_B_vs_D	GO_BP	GO:0010212	response to ionizing radiation	0.00155577	0.0225749
Class_B_vs_D	GO_BP	GO:0060976	coronary vasculature development	0.00155742	0.0225749
Class_B_vs_D	GO_BP	GO:0006402	mRNA catabolic process	0.00156145	0.0225749
Class_B_vs_D	GO_BP	GO:0090042	tubulin deacetylation	0.00156485	0.0225749
Class_B_vs_D	GO_BP	GO:1901606	alpha-amino acid catabolic process	0.00159452	0.0229402
Class_B_vs_D	GO_BP	GO:0040029	epigenetic regulation of gene expression	0.00161671	0.0231334
Class_B_vs_D	GO_BP	GO:0097191	extrinsic apoptotic signaling pathway	0.00161671	0.0231334
Class_B_vs_D	GO_BP	GO:0043038	amino acid activation	0.00163017	0.0232018
Class_B_vs_D	GO_BP	GO:0022604	regulation of cell morphogenesis	0.00163556	0.0232018
Class_B_vs_D	GO_BP	GO:0034389	lipid droplet organization	0.00163907	0.0232018
Class_B_vs_D	GO_BP	GO:0048147	negative regulation of fibroblast proliferation	0.00163907	0.0232018
Class_B_vs_D	GO_BP	GO:0072655	establishment of protein localization to mitochondrion	0.00164479	0.0232206
Class_B_vs_D	GO_BP	GO:0000731	DNA synthesis involved in DNA repair	0.00166411	0.0233683
Class_B_vs_D	GO_BP	GO:0042307	positive regulation of protein import into nucleus	0.00166411	0.0233683
Class_B_vs_D	GO_BP	GO:0031333	negative regulation of protein-containing complex assembly	0.00167484	0.0234566
Class_B_vs_D	GO_BP	GO:0006469	negative regulation of protein kinase activity	0.00168051	0.0234738
Class_B_vs_D	GO_BP	GO:0090398	cellular senescence	0.00169595	0.0236269
Class_B_vs_D	GO_BP	GO:0045739	positive regulation of DNA repair	0.00175126	0.0243333
Class_B_vs_D	GO_BP	GO:0010288	response to lead ion	0.00185754	0.0255397
Class_B_vs_D	GO_BP	GO:0090043	regulation of tubulin deacetylation	0.00185754	0.0255397
Class_B_vs_D	GO_BP	GO:0098780	response to mitochondrial depolarisation	0.00185754	0.0255397
Class_B_vs_D	GO_BP	GO:1904292	regulation of ERAD pathway	0.00185754	0.0255397
Class_B_vs_D	GO_BP	GO:0031123	RNA 3'-end processing	0.00186711	0.0255397
Class_B_vs_D	GO_BP	GO:0150115	cell-substrate junction organization	0.00186711	0.0255397
Class_B_vs_D	GO_BP	GO:0007160	cell-matrix adhesion	0.0018866	0.0257007
Class_B_vs_D	GO_BP	GO:0006814	sodium ion transport	0.00188861	0.0257007
Class_B_vs_D	GO_BP	GO:0009066	aspartate family amino acid metabolic process	0.00191974	0.0260571
Class_B_vs_D	GO_BP	GO:0010586	miRNA metabolic process	0.00195363	0.0264491
Class_B_vs_D	GO_BP	GO:0006513	protein monoubiquitination	0.00201039	0.026982
Class_B_vs_D	GO_BP	GO:0090317	negative regulation of intracellular protein transport	0.00201039	0.026982
Class_B_vs_D	GO_BP	GO:0034968	histone lysine methylation	0.00201296	0.026982
Class_B_vs_D	GO_BP	GO:2000045	regulation of G1/S transition of mitotic cell cycle	0.00201343	0.026982
Class_B_vs_D	GO_BP	GO:0001838	embryonic epithelial tube formation	0.00202736	0.0271
Class_B_vs_D	GO_BP	GO:0016571	histone methylation	0.00205057	0.0272721
Class_B_vs_D	GO_BP	GO:0043001	Golgi to plasma membrane protein transport	0.00205057	0.0272721
Class_B_vs_D	GO_BP	GO:0072522	purine-containing compound biosynthetic process	0.0021505	0.0285292
Class_B_vs_D	GO_BP	GO:0051259	protein complex oligomerization	0.00216971	0.0286969
Class_B_vs_D	GO_BP	GO:0009260	ribonucleotide biosynthetic process	0.00217401	0.0286969
Class_B_vs_D	GO_BP	GO:0110154	RNA decapping	0.0021883	0.0288136
Class_B_vs_D	GO_BP	GO:0034198	cellular response to amino acid starvation	0.00221605	0.0288907
Class_B_vs_D	GO_BP	GO:0046460	neutral lipid biosynthetic process	0.00221605	0.0288907
Class_B_vs_D	GO_BP	GO:0046463	acylglycerol biosynthetic process	0.00221605	0.0288907
Class_B_vs_D	GO_BP	GO:0051489	regulation of filopodium assembly	0.00221605	0.0288907
Class_B_vs_D	GO_BP	GO:0031468	nuclear membrane reassembly	0.002266	0.0293967
Class_B_vs_D	GO_BP	GO:2000050	regulation of non-canonical Wnt signaling pathway	0.002266	0.0293967
Class_B_vs_D	GO_BP	GO:0014074	response to purine-containing compound	0.00234972	0.0304082
Class_B_vs_D	GO_BP	GO:2000736	regulation of stem cell differentiation	0.00235753	0.0304346
Class_B_vs_D	GO_BP	GO:0051258	protein polymerization	0.00239858	0.030889
Class_B_vs_D	GO_BP	GO:0006839	mitochondrial transport	0.00241125	0.0309766
Class_B_vs_D	GO_BP	GO:0006641	triglyceride metabolic process	0.00244713	0.0313613
Class_B_vs_D	GO_BP	GO:0006515	protein quality control for misfolded or incompletely synthesized proteins	0.00247257	0.0314194
Class_B_vs_D	GO_BP	GO:0036258	multivesicular body assembly	0.00247257	0.0314194
Class_B_vs_D	GO_BP	GO:0000302	response to reactive oxygen species	0.00247532	0.0314194
Class_B_vs_D	GO_BP	GO:1902893	regulation of miRNA transcription	0.00247547	0.0314194
Class_B_vs_D	GO_BP	GO:0060541	respiratory system development	0.00249859	0.0316257
Class_B_vs_D	GO_BP	GO:0070085	glycosylation	0.00250405	0.0316257
Class_B_vs_D	GO_BP	GO:0022618	protein-RNA complex assembly	0.00251538	0.0316257
Class_B_vs_D	GO_BP	GO:1990928	response to amino acid starvation	0.00251568	0.0316257
Class_B_vs_D	GO_BP	GO:0032786	positive regulation of DNA-templated transcription, elongation	0.0025384	0.031767
Class_B_vs_D	GO_BP	GO:0050862	positive regulation of T cell receptor signaling pathway	0.00255099	0.031767
Class_B_vs_D	GO_BP	GO:1902036	regulation of hematopoietic stem cell differentiation	0.00255099	0.031767
Class_B_vs_D	GO_BP	GO:1903830	magnesium ion transmembrane transport	0.00255099	0.031767
Class_B_vs_D	GO_BP	GO:0006612	protein targeting to membrane	0.00267074	0.03318
Class_B_vs_D	GO_BP	GO:0031396	regulation of protein ubiquitination	0.00286486	0.0355081
Class_B_vs_D	GO_BP	GO:0035264	multicellular organism growth	0.00287834	0.0355917
Class_B_vs_D	GO_BP	GO:0043039	tRNA aminoacylation	0.00292295	0.035719
Class_B_vs_D	GO_BP	GO:0090114	COPII-coated vesicle budding	0.00292295	0.035719
Class_B_vs_D	GO_BP	GO:0006999	nuclear pore organization	0.00292923	0.035719
Class_B_vs_D	GO_BP	GO:1904874	positive regulation of telomerase RNA localization to Cajal body	0.00292923	0.035719
Class_B_vs_D	GO_BP	GO:1904923	regulation of autophagy of mitochondrion in response to mitochondrial depolarization	0.00292923	0.035719
Class_B_vs_D	GO_BP	GO:2000402	negative regulation of lymphocyte migration	0.00292923	0.035719
Class_B_vs_D	GO_BP	GO:0090100	positive regulation of transmembrane receptor protein serine/threonine kinase signaling pathway	0.00293735	0.0357355
Class_B_vs_D	GO_BP	GO:0010507	negative regulation of autophagy	0.00297854	0.0361534
Class_B_vs_D	GO_BP	GO:0072344	rescue of stalled ribosome	0.00303748	0.0367841
Class_B_vs_D	GO_BP	GO:0032956	regulation of actin cytoskeleton organization	0.00309289	0.0373695
Class_B_vs_D	GO_BP	GO:0071709	membrane assembly	0.00311363	0.0375342
Class_B_vs_D	GO_BP	GO:0030099	myeloid cell differentiation	0.0031341	0.0376948
Class_B_vs_D	GO_BP	GO:0009451	RNA modification	0.00323855	0.0388626
Class_B_vs_D	GO_BP	GO:0048872	homeostasis of number of cells	0.00327789	0.0390163
Class_B_vs_D	GO_BP	GO:0060670	branching involved in labyrinthine layer morphogenesis	0.0032883	0.0390163
Class_B_vs_D	GO_BP	GO:0070294	renal sodium ion absorption	0.0032883	0.0390163
Class_B_vs_D	GO_BP	GO:0090435	protein localization to nuclear envelope	0.0032883	0.0390163
Class_B_vs_D	GO_BP	GO:1904350	regulation of protein catabolic process in the vacuole	0.0032883	0.0390163
Class_B_vs_D	GO_BP	GO:0036092	phosphatidylinositol-3-phosphate biosynthetic process	0.00333217	0.0393599
Class_B_vs_D	GO_BP	GO:0045947	negative regulation of translational initiation	0.00333217	0.0393599
Class_B_vs_D	GO_BP	GO:0042552	myelination	0.00339465	0.0400084
Class_B_vs_D	GO_BP	GO:1901987	regulation of cell cycle phase transition	0.0034726	0.0408359
Class_B_vs_D	GO_BP	GO:0035148	tube formation	0.00348976	0.0408758
Class_B_vs_D	GO_BP	GO:0003281	ventricular septum development	0.00349148	0.0408758
Class_B_vs_D	GO_BP	GO:0006686	sphingomyelin biosynthetic process	0.00356092	0.0415048
Class_B_vs_D	GO_BP	GO:1990440	positive regulation of transcription from RNA polymerase II promoter in response to endoplasmic reticulum stress	0.00356092	0.0415048
Class_B_vs_D	GO_CC	GO:0022626	cytosolic ribosome	1.22e-12	3.81e-10
Class_B_vs_D	GO_CC	GO:0005635	nuclear envelope	1.35e-12	3.81e-10
Class_B_vs_D	GO_CC	GO:0005765	lysosomal membrane	2.07e-11	2.92e-09
Class_B_vs_D	GO_CC	GO:0098852	lytic vacuole membrane	2.07e-11	2.92e-09
Class_B_vs_D	GO_CC	GO:0005774	vacuolar membrane	4.7e-11	5.3e-09
Class_B_vs_D	GO_CC	GO:0005759	mitochondrial matrix	1.69e-10	1.59e-08
Class_B_vs_D	GO_CC	GO:0005844	polysome	4.19e-10	3.38e-08
Class_B_vs_D	GO_CC	GO:0016607	nuclear speck	4.76e-09	3.35e-07
Class_B_vs_D	GO_CC	GO:0005925	focal adhesion	6.05e-09	3.61e-07
Class_B_vs_D	GO_CC	GO:0022625	cytosolic large ribosomal subunit	6.4e-09	3.61e-07
Class_B_vs_D	GO_CC	GO:0030055	cell-substrate junction	8.07e-09	4.14e-07
Class_B_vs_D	GO_CC	GO:0031965	nuclear membrane	1.22e-08	5.75e-07
Class_B_vs_D	GO_CC	GO:0001650	fibrillar center	8.54e-08	3.71e-06
Class_B_vs_D	GO_CC	GO:0042788	polysomal ribosome	2.19e-07	8.81e-06
Class_B_vs_D	GO_CC	GO:0044391	ribosomal subunit	2.63e-07	9.91e-06
Class_B_vs_D	GO_CC	GO:0000502	proteasome complex	4.71e-07	1.66e-05
Class_B_vs_D	GO_CC	GO:0005840	ribosome	5.79e-07	1.92e-05
Class_B_vs_D	GO_CC	GO:0005643	nuclear pore	7.31e-07	2.29e-05
Class_B_vs_D	GO_CC	GO:0015934	large ribosomal subunit	1.68e-06	4.98e-05
Class_B_vs_D	GO_CC	GO:0019867	outer membrane	1.77e-06	5e-05
Class_B_vs_D	GO_CC	GO:0005874	microtubule	1.89e-06	5.07e-05
[truncated: 880 more rows]
